# Supplementary material for: Many LINE1 elements contribute to the transcriptome of human somatic cells
Source: Genome Biol. 2009 Sep 22;10(9):R100. doi: 10.1186/gb-2009-10-9-r100 (PMC2768975; doi:10.1186/gb-2009-10-9-r100)
Supplement: Additional data file 1 — The spreadsheet includes cDNA sequence, L1 assignments, tag counts and related information as indicated in the header. [file gb-2009-10-9-r100-S1.XLS]

## Sheet: Supplemental 1
Chromosome Band	Sequence tag	Family	Full-length	Coordinates	Tag Count	dbRIP ID	Faulkner 2009 CAGE tags element
1p21.1	TATAATAAAAAAAAAAAATTAAAAACAAAAAACAAACAAAC	Hs	No	chr1:104380118-104380873	4
1p21.1	TATAATAATAAAAAAAAAAAAAAGAATAC	Hs	Yes	chr1:105187979-105194009	1
1q23.1	TATAATAAAAAAAAAAAAAAGAAAAAAAAAAT	Hs	No	chr1:156504807-156505310	1
1q31.3	TATAATAAAAAAAAAAAATTAAAAAAAAAAGC	Hs	No	chr1:197260181-197261331	10
1p34.2	TATAAG	Hs	No	chr1:41446011-41446700	25
1p31.1	TATAATAAAAAAAAAAAAAAAAAGAATTGCG	Hs	No	chr1:72348427-72348505	1
1p22.3	TATAATAATAAAAAAAAAATATGCTAT	Hs	Yes	chr1:86917352-86923382	1
10p15.1	TATAATAAAAAAAAAAAAAAAAAAAAAAAAAAAAAAAGG	Hs	Yes	chr10:6451604-6457635	2	L1HS171|Database45
11q24.1	TATAATAAAAAAAAAAAAAGAAAGG	Hs	No	chr11:121852792-121854471	1	chr11-1218
12q13.13	TATAATAAAAAAAAAAATTAAAAAAAAAAAAAAAAG	Hs	Yes	chr12:50242683-50248708	2
13q33.1	TATAATAAAAAAAAAAAAAAAAAAAAAGGAAGAC	Hs	No	chr13:103501584-103502177	1
13q12.3	TATAATAAAAAAAAAAAGAAAAAAAAAAAAAAGGAAGAC	Hs	No	chr13:28885454-28886603	1
13q12.3	TATAATAAAAAAAAAATTAAAAAAAAAAAAAC	Hs	Yes	chr13:30774452-30780482	1
13q14.2	TATAATAAAAAATATAAATT	Hs	Yes	chr13:47937693-47943703	6
14q12	TATAATAAAAAAAAAAAATGATTCCGTCAC	Hs	No	chr14:23651419-23652439	2
15q25.1	TATAATAAAAAAAAACATTATTCC	Hs	No	chr15:79443847-79444087	1
16q22.1	TATAATAAAAAAAAAAAAAAATTAAAAAAAAAAAAAAAAAAG	Hs	Yes	chr16:67174881-67180909	1
18q21.33	TATAATAAAAAAAAAAAGAAAAAAAAAGAAAATAAGATTCATTTGGATTTGGAATCAGAGGCAGACTAATGTATTATTTATGAGCTAGACTTATAGGGCACTTTTCCACCAGTGAACTCAG	Hs	No	chr18:59181434-59181855	1
18q23	TATAATAAAAAAAAAAAAAAATTAAAAAAAAAAAAAAAAAGAAATAATGATTGATCACAAAGTCT	Hs	No	chr18:74975962-74977923	1
2q21.1	TATAATAAAAAAAAAAAAAACAAAAAAACAAAAAAACAAAAAAACAAAAAAC	Hs	No	chr2:129885097-129889422	1
2q21.1	TATAATAAAAAAAAAAAAAATGACAAGTTGATGGGTGTAGGAAACCAACATGGCACATGTATACCTATGTATCAAACTTGCACGTTGTGCACATGTACCCTAAAACTTAGAGTATACC	Hs	No	chr2:130156471-130159952	4
2q23.1	TATAATAAGAAAAAAAAC	Hs	Yes	chr2:148662785-148668812	1
2p24.3	TATAATAAAAAAAAAAAAAAAAAACACACACACAC	Hs	Yes	chr2:16638475-16644507	1
2q31.1	TATAATAAAAAAAAAAAAACAGCAATGTTGAAAGAAAtAAATAATTATTGCTATTTTGAC	Hs	Yes	chr2:169813380-169819412	4
2q31.3	TATAATAAAAAAAAAAATTAAAAAAAAAAAAAAAGG	Hs	Yes	chr2:181406634-181412661	3
2q34	TATAATAAAAAAAAAAAAAAAATGTC	Hs	Yes	chr2:214140201-214146231	5
2q37.1	CTTAGAATAT	Hs	Yes	chr2:232722151-232728183	1
2p13.3	TATAATAAAAAAAAAAAATTAAAAATAAAAAATAAAAAAAAAATAAAAAAAATAAAAAACTC	Hs	Yes	chr2:71492113-71498139	2
20p11.21	TATAATAAAAAAAAAAAAAAAATGAGAAAAACCGAAATCATGCACCAGTCGATAAGATGCAATAAAGAATACAGCACC	Hs	Yes	chr20:23354746-23360777	2
22q12.1	TATAATAAAAAAAAAAAAAGAAAGAAAAAGAAACTTC	Hs	Yes	chr22:27389272-27395303	2	L1HS86|AL121825
3q13.12	TATAATAAAAAAAAAAAAAAACAAAACAAAAC	Hs	No	chr3:108296373-108296481	3
3q25.2	TATAAAAAAAAAAAC	Hs	No	chr3:153660939-153661106	2
3p26.3	TATAATAAAAAAAAAAATTAAAAAAATAAAAAAAAACATATACCTATTGAAGG	Hs	No	chr3:3148147-3149441	55
3p22.1	TATAATAAAAAAAAAAAGAAAAAAAAAAGAAAATATTACCAGC	Hs	No	chr3:40056693-40057488	5	AF417150
4q27	TATAATAAAAAAAATTAAAAAAAAAACCAAAAC	Hs	Yes	chr4:121089330-121095361	2
4q31.22	TATAATAAAAAAAAAAAAAAAAATGTG	Hs	Yes	chr4:145977329-145983590	1
4p15.32	TATAATAAAAAAAATAAAAAATAAAAAACAACTCTCAGAAGC	Hs	Yes	chr4:15452268-15458293	349		X
4p15.2	TATAATAAAAAAAAAAAAAAAAAAAAAAAAAACTTGAAT	Hs	No	chr4:26534123-26538413	2
4q23	TATAATAAAAAAAAAAAAAAAAAAAACAAAAAAC	Hs	Yes	chr4:99732610-99738637	1
5p13.3	TATAAAAAAAAAAAAAAAAAAAAAACAAAACAAAAC	Hs	Yes	chr5:34183708-34189893	1	Druze54
5p15.2	CTTAGATT	Hs	No	chr5:9312737-9316020	1
6p22.2	TATAATAAAAAAAAAAAAAAGAAAAAAAAAAAAAAAAAAGTACTAAACGAATGGGAACTCCTGACATGGATGTTTCCCTTTCAATGGCAAGATGTAATGTTTGACCTACTTTCATCAC	Hs	Yes	chr6:24919886-24925913	1	AL512428|Database29
6q13	TATAATAAAAAAAAAAAAAAAAAACACATG	Hs	Yes	chr6:70776961-70783165	17	L1HS169
6q14.3	TATAATAAAAAAAAAAAAAAGAAAAAAAAAAG	Hs	Yes	chr6:86765484-86771510	2	chr6-8676
6q16.1	TATAATAAAAAAAAAACATTATTCC	Hs	No	chr6:96534500-96536992	1
7q31.1	TATAATAAAAAAAAAAAAAATAAAGC	Hs	Yes	chr7:110670808-110676838	5
7q31.1	TATAATTAAAAAAAAAAAAAAAAAAAAAAAGAAAGCC	Hs	No	chr7:112925852-112926646	2
7q11.22	TATAATATAAAAAAAAG	Hs	No	chr7:69466261-69466389	2
7p21.3	TATAATAAAAAAAAAAAAAAGACAGCAATGC	Hs	No	chr7:7852975-7853225	9
9q31.1	TATAATAATAATAAAAAAAAAAAAAGAAAAAAGAATAAAAAAAACAAACAAAC	Hs	No	chr9:104202357-104202491	5
9q31.3	TATAACAAAAAAATAAAAAAaTAAAAAAtAAAAAATAAaTGCATGAATACCC	Hs	Yes	chr9:112593199-112599230	2
9p24.1	TATAATAAAAAAAAAAACATTAAAAAAAAAAAAAAAGAC	Hs	No	chr9:5229799-5231054	3
9q22.32	TATAATAAAAAAAAAAAAAAAAAAGAC	Hs	Yes	chr9:95915639-95921668	2
Xq27.2	TATAATAAAAAAAATAAATAAATAAAAATAAAATAAAATAAAATAAACTGTCCTAATGC	Hs	Yes	chrX:141393302-141399320	2
Xq21.33	TATAATAAAAAAAATAAAATAAAATAAAAAAAAAATAAATGAAAAAAAAAATATTTTTCTGATCATTAAATAGCAAGAAATAAAATAAGAAAAAAACGTATTCAGATCCC	Hs	No	chrX:94743133-94743788	1
7q31.1	TATAATAAAAAAAAAAAAAAAAATGCC	Hs	Yes	chr7:113203414-113209443	13
11q22.3	TATAACAAAAAAAATAAAAAATAAAAAAAAGATAAATGCATGAATACT	Hs	Yes	chr11:108553432-108559463	1
7q11.23	TATAATAATAAAAAAAAAAAAAATGACGAGTTGATGGGTGTAGGAAACCAACATGGCACGTGTATACCTATGTATCAAACTTGCACGTTGTGCACATGTACCCTAAAACTTAGAGTATAATAATAAT	Hs	No	chr7:75173886-75174857	3
U40	TATAATAAAAAATAAAAAAAGCC				2
U37	TATAATAAAAAAACAAAACAAAACAAAACGC				3
U41	TATAATAAAAAAAAAAAAAGCTTAT				1
U42	TATTAAAAAAAAAAAAAAAAAAAAAAAAAAAGAAAATGCATGCACAT				3
U36	TATAATAAAAAAAATAAAAAAATAAAAATAAGT				1
U39	TATAATAAAAAAAAAAAAAAAAAAAAAAAGAATATAGACAC				1
U43	TATAATTTTAAAAAAAGCCC				1
U38	TATAATAAAAAAAAAACAACATTATTCC				1
1q21.2	TATAATAAAAAAAAATTAAAAAATAAAAAATAAAAAAATAAAGATAAACC	Pa2	No	chr1:149170651-149170771	9
1q25.2	TATAATTAAAAAAAAAAAAAGAAAGAAAGAAACC	Pa2	Yes	chr1:177073306-177079473	3		X
1q31.3	TAAATAAAAAAAAAAGAATAAAAAG	Pa2	No	chr1:196312908-196314400	1
1p32.2	TATAATAAAAAAAAAATAGAAAAAAAAATAAATAAATTCCCTTTGCCTT	Pa2	No	chr1:58492656-58493561	1
1p31.1	TACAATAAAAAAAAAAGAAAACC	Pa2	Yes	chr1:83588685-83594736	1
11p15.4	TATAATAAAACAAAAACAAAAACAAAAAAAACACAACAGAAG	Pa2	No	chr11:5653469-5654051	7
11p15.4	TATAATAAAAAAAAAAAAAAAAAAAAACCAACTAAAACTACAGCACC	Pa2	No	chr11:6656543-6656829	4
11p15.4	TATAATAAAAAAAAAATGACAAC	Pa2	Yes	chr11:7635956-7641978	19
12q23.3	TATAAAAAAAAAAAGCACTGCTTTGTTTATACACATACATGTACTCACACATAACAGACAGATTAAAACCTGAATAAAATCAATCCATCAACAG	Pa2	Yes	chr12:105389774-105395799	1
12q21.1	TATAATAAAAAAAAAAAAGTTGAACCTGAAAAGACAAGAAACATGAAATACTAAGGAGATGTTAAGTAATCTAGATTAGCAATCCAGGGGTACC	Pa2	Yes	chr12:72074857-72080877	2
12q23.1	TATAATAAAAAAAAAAATTCACACTT	Pa2	Yes	chr12:95233852-95239880	5
13q21.32	TATAATAAAAAAAAAAAAAAAAGAATTAC	Pa2	Yes	chr13:67152381-67158421	4
14q23.1	TATAATTTAAAAAAAAAAAAGAC	Pa2	Yes	chr14:59482976-59488994	1
15q21.1	TATAATAAAAAAAAAAAGTATGATGTTGAATAGG	Pa2	No	chr15:43677393-43679832	1
16p11.1	TATAATAAAAAAAAAAAAAAAAAAAC	Pa2	No	chr16:34450738-34451057	8
16q12.1	TATAATTAAAAAAAAAAGAAAAAAAAAGAGAG	Pa2	No	chr16:47378636-47378932	1
19p12	TATAATAAAAAAAAAGAAAAAAATAACCATTGTACCACG	Pa2	No	chr19:20928183-20928275	1
19p13.2	TATAATAATAATAAATAAATAAATAAATAAAAAACCAAAAACAAAAATGC	Pa2	No	chr19:6903078-6903730	16
2q14.3	TATAAAAAAAAAAAAAAAAAAAAAGAACATGTCACCATCG	Pa2	No	chr2:122820014-122822674	1
2q31.1	TATAATAAAAAAAAATTTTTTTAAACCC	Pa2	No	chr2:173666615-173667122	4
2q11.2	TATAATAAAAAAAAAAGATGGAAAGGAAAAACTGAC	Pa2	No	chr2:95850511-95853030	1
20q13.2	TATAATAAAAAAAAAACAGATACAC	Pa2	Yes	chr20:51553798-51559820	1
3q13.32	TATAAAAAAAAAAAAAAAATAATGTGTCAGTCATGATACAAGATGATTTAAATAAAAGACCTCTTT	Pa2	Yes	chr3:120115781-120121808	1
3q13.33	TATAATAATAATAAAAAAAAAAAGAAAAAGAAATAAAGGGCATTCAAATTGGAAAGGAAGAAGTAACATTATCTGTGTTCACAGATGATGTGATCTTATATATAGAAAGCTCTAAAGATTCCACC	Pa2	Yes	chr3:123243449-123249475	4		X
3p24.3	TATAATAAAAAAATAAATAAATAAATAAAAATAAAAAAATAAAAACAC	Pa2	No	chr3:15264354-15264723	1
4q24	TATAATAAAAAAAAAAGTTGGGAATATGG	Pa2	No	chr4:103757855-103758518	1
4q33	TATAAAAAAAAAAAAAGGATCAGAGAAGCAAGAGCAAACAAATTCAAAAGCTAGAAGACAAGAAATAACTAAGATCAGAGCAGAACTGAAGGAGATAGAGACACAAAAAACCCTTCAAAAAATCAATGAATCCAGGAGCTGGTTTTTTTTTAAAGATCAACAAAATTGATAGATCACTAGCAAGACTAATGAAGAAAAGAGAGAAGAATCAAATAGATGCAATAAAAAATGATAAAGGGGGTATCACCATTGATC	Pa2	No	chr4:170702780-170703611	1
4q13.1	TATAATAAAAAAAAAAGAAGCCAAAC	Pa2	Yes	chr4:64080835-64086866	6
4q22.2	TATAATAAAAAAAAAGAAAAAC	Pa2	No	chr4:95024164-95025080	2
5q35.3	TATAAAAGCAAAAAC	Pa2	Yes	chr5:180262128-180268143	2		X
5q13.1	TATAATAAAAATAAAAAAATAAAATAAAATATGTTGAGCCACTCCG	Pa2	No	chr5:67626349-67626557	2		X
6q16.3	TATAATTAAAAAAAAAAAAAGAGAAGAAATGTATAATACACCT	Pa2	No	chr6:101448172-101448418	2
6q16.3	TATATC	Pa2	No	chr6:101768237-101769605	4
6q24.3	TATAATAAAAAAAAAAGATATTCTGGCATGC	Pa2	No	chr6:146217199-146218959	15
6p22.1	TATAATAAAAAAAAAAAGAACTATTTCAAAAGG	Pa2	No	chr6:26937054-26937889	2
6p12.3	TATAATAAAAAAAAAAGCTTC	Pa2	No	chr6:45745091-45749728	1
6p12.12	TATAATAAAAAAAAAAAAAAAGTCTTGTCTAT	Pa2	No	chr6:52450266-52451195	1
6q13	TATAATAAAAAAAAAAAACCTGG	Pa2	No	chr6:73628202-73628283	1
7q33	CTTAACATT	Pa2	No	chr7:136507871-136508040	1
7p14.3	TATAATAACAAACAAGCAAAC	Pa2	Yes	chr7:32703791-32709682	2
7p12.1	TATAATAAAAAAATAAAACGAAAT	Pa2	Yes	chr7:50934034-50940065	1
8q24.12	TATAATAAAAAAAAAAAAAGC	Pa2	No	chr8:119296886-119297933	3
8p21.2	CTTAAATTAAAAAAAAAAAAC	Pa2	Yes	chr8:26309046-26315012	12
8q12.2	TATAATAAAAAAAAAATTCTTTTTTGGCTGC	Pa2	No	chr8:62069883-62071285	1
8q21.13	TATAATTTAAAAAAAACCCTAAAAAAAATAAGGATGAAATAAAGACATCTTCAGATT	Pa2	Yes	chr8:84521933-84527959	4
8q22.1	TATAATAATAATAAAAAAAGAAAAAAAAC	Pa2	Yes	chr8:96633637-96639669	2
8q22.2	TATAATAATTAAAAAATATATATGTATAAAATAAAAAATAATACTAAC	Pa2	No	chr8:99369447-99370168	2
9q33.1	TATAATAATAAAAAAAAAAAAAAGTGC	Pa2	No	chr9:118505521-118505839	2
9q21.11	TATAATAAAAAAAAAATTAAGTCAAAAAAACAAAAAAAC	Pa2	Yes	chr9:71281844-71287865	1
Xq22.3	CTTAAATTAAAAAAAAAAACC	Pa2	No	chrX:109351633-109352486	6
Xq24.2	TATAATAAAAAATAAAAAAAGCTGAAGATAAAAGCAGATGTTTG	Pa2	No	chrX:118823472-118824487	39
Xq26.1	TATAATAATAAAAAAAAAGACATATAGTTTAAAAAGAC	Pa2	Yes	chrX:129920587-129926612	2
Xp21.3	TATAATAAAAAAAAAAAACAtACAGCTTTTCCCCCG	Pa2	Yes	chrX:28134830-28140827	1
Xp11.22	TATAATTAAAAAAAAAAAAAAGAAAGAAAGAGAAATTCCAGAGC	Pa2	Yes	chrX:49711541-49717572	1
Xp11.22	TATAACAAAAAAAATAATAAAAAACATTCCTCATAGAAGGTGGAATAAT	Pa2	No	chrX:53741959-53743456	4
1p13.2	TATAATAATAATAAAATAAAAAAAAAAGAGAG	Pa3	No	chr1:113314023-113314177	2
1p13.1	TATGATTAAAAAAAAAAAGTACTGTAACCAAATGGTGGGGTCCCTAGGCTATCGTTTAATAAGTAATGATTTTAAAATATTGAAAAAAAAATTTCCAAACC	Pa3	No	chr1:116479786-116482278	150
1p12	TATAAAAAAAAAAAAGAT	Pa3	No	chr1:120055263-120055672	1
1q21.1	TATAATAATAATAATAATAATAAAAGAGCCTGCCTTGTAAAAAC	Pa3	No	chr1:144225556-144226123	2
1q21.1	TATAATAATAATAAAATAAAATAAAAACTTTTTTATTATAAC	Pa3	No	chr1:145921843-145923196	1
1q41	TATAAAAAAAAAAAAAAC	Pa3	No	chr1:218777057-218779469	1
1q44	TATAATAATAAAAGAAAAACTTAAAC	Pa3	Yes	chr1:246757882-246763865	2
10q26.12	TATAATAATAAATAAATAAGGAAAAAAAAGGCTGAACCCTCAAATACTATCACACTGGACGGTAAGGCTTCAACATGTGAATTACGAGACTTGCGAAGCAGAG	Pa3	Yes	chr10:122660462-122666485	2
10p11.22	TATAATAATAAAAGAAAAAAAAAAACAAATTAACCC	Pa3	No	chr10:31798146-31804158	1		X
12q24.13	TATAATAATAATAAAAAAAAGAAGAAGAAGAAGAAAAAAAAAACAATAGTGAAATAAC	Pa3	No	chr12:111068033-111068371	26
12q24.32	TATAAAAAAAAAAAAAAAGCTTG	Pa3	Yes	chr12:126916354-126922380	3
12q12	TATAATAATAATAAAAAAAATTACTATGATG	Pa3	No	chr12:37306771-37308285	1
12q14.3	TATAATAATAAAAAAAAAAGAGTATAAAGGCCAAAAGAAAGTATGCATTGACAC	Pa3	No	chr12:65610153-65610638	1
13q13.3	TATAATAATAAAAGAAAC	Pa3	Yes	chr13:36722478-36728518	2
13q31.3	TATAATAATAAAATAAAATAAAAAATCATCGAACC	Pa3	No	chr13:93329532-93330980	1
14q13.2	TATAATAATATTAAAAAAAAAAGCTGTAAGTATTTTTGACTTGCC	Pa3	No	chr14:34600493-34600733	7
14q23.3	TATAATAATAATAAAATAAAAAAAAGGAATTAGGC	Pa3	No	chr14:64471503-64471815	76
14q31.1	TATAATAATG	Pa3	Yes	chr14:79303855-79309939	1
15q21.3	TATAATTAAAAAAATAATAAAATAAAAAAATAAAAAAATCC	Pa3	No	chr15:54501585-54501756	4		X
15q25.3	TATAATAATAATAGAAT	Pa3	No	chr15:83355827-83356946	1
17q21.32	TATAATAATAATAAAAAAAAGACTATCTGG	Pa3	No	chr17:42847353-42847765	1
17q23.3	TAAAAC	Pa3	No	chr17:59305580-59305778	1
18p11.23	TATAATAATAATAAAATTAAATTAAAAAAAAAAAAG	Pa3	No	chr18:8228996-8229304	1
19p13.11	TATAATAATAATAAAAAAAAAGAAAGAAAAAACAAATTATCTGGGCGTGGTGGTGGGCGCCTGTAGTCCCAGCTACTTGGGAGGCTGAGGCAGGAGAATGGTGTGAACCTGGGAGGCAGAGCTTGCAGTGAGCCAAGATCGTGCCACTGCACTCAAGCCTGGGTGACAGAAGCGAAGACTGTCTTAAAAAG	Pa3	No	chr19:19535801-19536243	4
19q12	TATAATAATAATAAAAAAAGGTTATAAAAAC	Pa3	No	chr19:33254340-33254491	3
2q31.1	TATAATAATAATAAATAAATAAATAAATAAAGAAGTCTTGAC	Pa3	No	chr2:175130798-175130939	2
2q31.2	TAAAATAATAAAAAAGAAATGAAATATGAAAT	Pa3	No	chr2:179617983-179618731	1
2q36.3	TATATATATAAAAAAAAGAAAAGTTTCTAGTG	Pa3	No	chr2:227358706-227359249	1
2p16.2	TATAATAATAAAGGGGAAAAAAAAAGG	Pa3	Yes	chr2:53667675-53673685	1
2p14	TATAATAATAATAAAATAAAAAAAAAAAAG	Pa3	No	chr2:70129677-70129835	1
20q12	TATAATAATAATAAAATTAAAAAAAAAGAAAAATCTC	Pa3	No	chr20:39190143-39191257	1
21q22.13	TATAATAATAAAAAAGAAAAATTGCTTCAAATGAACAAC	Pa3	No	chr21:37515955-37517272	17
22q11.22	TATAATAATAATAAAAATAATAATCATAGAAAAATAAAATAAAATTAC	Pa3	Yes	chr22:20961183-20967196	1
3q12.2	TATAATAATAAAAAAAAAAAAAAGAAAAGAACTATTGAGCCAC	Pa3	Yes	chr3:101711142-101717175	1		X
3p24.3	TATAGTAATAATAAATTAAAAAAAG	Pa3	No	chr3:14984242-14985656	1
3q28	TATAATAATAATAATAATAATAATAAAAGTTTGGGACG	Pa3	No	chr3:189837426-189841003	1
3p24.3	TATAATAAAAAAAAGTCACC	Pa3	Yes	chr3:18992446-18998582	1
3p24.3	TATAATAATAATGAAAGAC	Pa3	Yes	chr3:23365739-23371880	1
4q21.31	TATAATTAAAAACAAACAAACAAAAG	Pa3	No	chr4:144586395-144590513	1		X
4p15.32	TATAATAATAAAAAAAAAATCAGTG	Pa3	No	chr4:17460392-17462012	3
4q13.1	TATAATAATAAAATAAAAAAAGAAGGTTATAAAACTATAAACCC	Pa3	No	chr4:62974794-62976386	2
4q13.3	TATAATAATAATAAAAATAAAATAAAATAAAATAAAGATCTATTTTTTGGAAAATTCTAAGGACACATATATATTCATATTCTAGTTGTTTAGC	Pa3	No	chr4:74664455-74665609	2
4q21.21	TATAATAATAAAAAAGAGTTGCAGATGCTCTTTAGC	Pa3	No	chr4:79935613-79936723	7		X
5q21.1	TATAATAATAATTAAAAAAAAAAACAAAAAAC	Pa3	No	chr5:100383580-100386077	1
5q23.2	TATAATAATAAAAAAGAAAACATACCATTACCT	Pa3	Yes	chr5:126253878-126259924	4
5p14.1	TATAATAATAATAAAATAAAATAAAATAAAAATTTATCAGAAAAACAATATCAATTATAATGGATATACCTAATAAGAGAGCTCAAAATATTTGAAACAAATCTGACAGAATTAAAAAGAAGAATGGATAAATTCACAATTATAGAAAAAGATTATACACCAGTTTCTTAATAATTGATACAACCACTGGAGAAATAATAAGAAAAC	Pa3	No	chr5:27514443-27515240	4
5p13.3	TATAATAATAATAAATAAATAAATAAATAAATAAATTCTAGATGAGACGC	Pa3	No	chr5:32551640-32552955	2
5q12.1	TATAATAATAATAAAATTAAATC	Pa3	No	chr5:59832587-59834145	10
5q14.1	TATAATAATAATAAATAAATGAAAAACAACAACAACAAC	Pa3	Yes	chr5:77910921-77916574	1		X
5q14.3	TATAATAATAAAAAAAAAGAAAAGAAATCGCT	Pa3	No	chr5:83640917-83641563	1
5q14.3	TATAATAAGAAAAAAAAAAC	Pa3	No	chr5:86050528-86051140	28
5q15	TATAATAAAAAAAAAAAGAAGTCAAACCG	Pa3	No	chr5:95190708-95191708	1
6q23.3	TATAATAATAATAATAATAAAAACAGACTATTAAACAG	Pa3	No	chr6:136342445-136344276	1
6q15	TAATAACAAATAAATAAATAAACAAAAC	Pa3	Yes	chr6:88089716-88095715	1
7q22.1	TAAATAATTAATAAATTAAAAAGAGGC	Pa3	No	chr7:102523349-102523776	1
7q31.31	TATAT	Pa3	No	chr7:119293552-119295072	1
7q21.11	TATAATAATAATAAAATAAAAAAAAGAAAAC	Pa3	No	chr7:85951282-85953056	1
7q21.12	TATGATAATAATAATAATAATAAT	Pa3	No	chr7:86300404-86300643	1
8q24.12	TATAATAATAATAAAATTAAAAAAAAAAAGAATTGGAAAAAAAACCCC	Pa3	No	chr8:119880350-119882513	7
8q24.21	TATAATAATAATAAAATAAAAAAGAAAATTAAAAAATAAAAATTAAAAAAT	Pa3	No	chr8:128334412-128334677	1
8q12.2	TATAATAATAATTAAAAAAAATATATTCCCAG	Pa3	No	chr8:61835355-61836618	5
8q21.3	TATAATAATAATAAAAAAAAAAAAGAAAAAGAAAAAC	Pa3	No	chr8:89613406-89615616	1
9q31.1	TATAATAATAATAAAATAAAAAAGAACATATCGCCTTC	Pa3	No	chr9:102157314-102157501	4
9p21.1	TATAATAATAATAAAATTAAAAAAAGG	Pa3	No	chr9:29987298-29988955	1
9p13.3	CTTAGAGGAG	Pa3	No	chr9:35940608-35941541	5
Xq25	TATAATAATAATAAAAAAGAACC	Pa3	No	chrX:125271297-125271554	1
Xp11.21	TATAATAATAAAAGAAAAAAGAAACAAAGAAAC	Pa3	No	chrX:56179116-56180923	1
1q41	TATAATTTTAAAAAAAGTG	Pa4	No	chr1:217161253-217161416	2
1p31.1	TATCATAATAATAAAATAAAATAAATCACATATACCATTC	Pa4	No	chr1:78801161-78803616	1
11q23.1	CTTAGGGTATAATAAT	Pa4	No	chr11:110014561-110014946	1
11q11	TATAATAATAATAAAATTTTTAAAAAAtAC	Pa4	No	chr11:56345130-56345956	1
11q14.2	TATACC	Pa4	No	chr11:87318104-87319756	15
12p12.1	TATAATAAAAAAAAAGAAAAAAATC	Pa4	No	chr12:25509022-25510185	1
14q12	TATAATAAAAAAAAAGAGAC	Pa4	No	chr14:24390286-24390557	1
14q23.2	TATAATAAAGAAAAAAAACACAGG	Pa4	No	chr14:61243780-61245250	5
15q26.3	TATAATAATGAAAAAAAGAAAAACCCATGGATTTGAAATGTTGACAGTGACAGCGCAGAAAGTTCAAGGAAATATTAAATAAAAAAATTGAAAGCCATGATAGCAACAGT	Pa4	No	chr15:98240809-98241981	1
19q13.41	TATAATAAAAAATAAATAAATAAATATAAAAAC	Pa4	No	chr19:58338295-58339001	1
2p24.3	TACC	Pa4	No	chr2:164925919-164926281	1
2q31.1	TATAATTTTTAAAAAGTGATAAAAATAAAAAAATTTTAAAAATCACATATAAATACTT	Pa4	No	chr2:175649784-175650469	2
2p23.2	TATAATAAAAAAAAAACC	Pa4	No	chr2:29584695-29585076	1
2p12	TATAATAATAATAAAATAAAAAAAAAGAC	Pa4	No	chr2:77300404-77306007	1
3q26.1	TACAATAAATATAAAAAGATACATATCCTATGTATTTTCAATATTTTCTCCCAGTTTATATCTTACTTTGATTTTTAAAATGTTGAATTTCAATGAATTCAGCTTATTAATTTATTTCCATCTTATCAAATAAATATTTCCCTACACCAACAAAC	Pa4	No	chr3:167026036-167026270	9
3q11.2	TATAATTAAAAAAAAAACTCTTCACAAC	Pa4	No	chr3:98105200-98106154	1
4q12	TATAATAC	Pa4	No	chr4:52437071-52437503	3
5q23.1	TAAATAATAATAATAATAGCTTCTGG	Pa4	No	chr5:115695820-115696577	2
5q33.1	TATAATAAAAAAAAAAAGCTTRC	Pa4	No	chr5:149802919-149803072	70
5q33.2	TATATG	Pa4	No	chr5:152133634-152134577	4
6q16.3	TATAATAATAATAAAATAAAATAAAATAAAAAATAAAGGGAACTGCAAGGGAGCAGCTACAAGC	Pa4	No	chr6:99933615-99933764	1
7q36.1	TATAATAATAAAAAAAAGAAACACACACAAATAAATAAATGAACTCTACACAGC	Pa4	No	chr7:151802382-151802430	6
7p13	TATAATAATAATAAAATAAAAAAAGAGT	Pa4	No	chr7:43681280-43681734	2
7q11.23	TATAATAAAAAAAAAGACTGTGTTGCTCTGC	Pa4	No	chr7:77153016-77153178	1
8p23.1	TACAATAATAATAAAATTAAAAAAAAG	Pa4	No	chr8:10385909-10388916	1
9p24.2	TATAATAAAAAAAAAAGAAAGC	Pa4	No	chr9:2434329-2437811	1
Xp22.2	TATAATAAAAATAAAAAAAATAAAAAT	Pa4	No	chrX:14843477-14843631	1
Xq28	TATAATAATCATAAAACATAAAATAAAGTAAAATAACC	Pa4	No	chrX:154382199-154384172	1
Xp11.23	TATAATAATAATAAAATTTAAAAAAAATCAACTCC	Pa4	No	chrX:47647252-47649566	1
Xq11.1	TATAATAATAAAAAAAAGCTTtTGCaCAACAAGGGAAACAATAAACAACACTAAGAGAC	Pa4	No	chrX:64013852-64014208	2
Xq12	TATAATAAAAAAAAAAAAAACATC	Pa4	No	chrX:65617103-65617941	4
Xq13.2	TATAATAAAAAAAAAAAAACAC	Pa4	Yes	chrX:73611039-73617191	1
5q34	TATAATAAAAAAAAAAAAAAG	Pa4	No	chr5:161502053-161502496	1
1p13.3	TATAATAATAATAAAATAAAATAAAAAAACAAAAGC	Pa5	No	chr1:111398373-111401745	1
1p31.3	TATAATAAAAAAAAAACCTTGTG	Pa5	No	chr1:65054957-65056182	1
10p14	TATAATAATAATAAAATTCTATTAAG	Pa5	No	chr10:6758347-6759588	1
13q33.1	TATAATAATAAATAAAC	Pa5	No	chr13:103445598-103445769	2
2q14.3	TATAACC	Pa5	No	chr2:125423539-125423748	13
2p24.3	TATAATAAAAAATAAATAAATAGAC	Pa5	No	chr2:14496531-14497447	1
6q22.31	TATAATAATAAAAAAGAAAGAAAAAC	Pa5	Yes	chr6:125758770-125765089	1
6p25.1	TATAATAAAAAAAAAATGAAAATAAC	Pa5	No	chr6:5214166-5214702	5
7q36.1	TATAGTG	Pa5	Yes	chr7:149925116-149930649	17
3q26.2	TATAATAATAATTAATACAAATACAAG	Pa6	No	chr3:171205053-171205256	1
4q24	TATAATAAAAAAAAGAAAAAGAAAAAGAAAAC	Pa6	No	chr4:102594042-102598069	1
5q34	TATAAAAAAAAAAAAAAAGAATTGC	Pa6	Yes	chr5:162571721-162577711	3
6q14.3	TATAGGT	Pa7	No	chr6:84717739-84718395	1
8p23.2	TATAACGT	Pa7	No	chr8:4859224-4859346	1
9p23	TATAGAC	Pa7	No	chr9:13640600-13641290	1
U1	CTTAAACC				1
U10	TATAATAAAAAAAAAGCACGT				1
U11	TATAATAATAATAAAATTAAAAAAAACTTTGTCTCCG				1
U12	TATAGAG				1
U13	TATAGCCC				1
U14	TATCAC				1
U15	TATGC				1
U2	TAAATAATAATAAAAC				1
U25	TATAGTCG				1
U27	TACATGTGCAATG				1
U29	TATAATAATAATAAAACAAACACCACC				1
U3	TAGCG				1
U30	TATAATAAAAAAAAAAAAAAAAAACATG				1
U32	TATAATAAAAAAAAAAAACAAAAACC				1
U33	TATAATAAAAAAAAAAAAAAAAAAAAAAAAAAAAAAAAAAAAAAAAAAAAAAAAAACC				1
U4	TATAAAAAAAAAAAAAAAAAAACACAG				1
U5	TATAAAAAGAAAAAGAAATAAAAAAATCTGAAC				1
U6	TATAACCG				1
U7	TATAATAAAAAAAAAAAAAAAAAAATGCCG				1
U8	TATAATAAAAAAAAAAAAAAAAAACGCC				1
U9	TATAATAAAAAAAAAAAAATAATTGCCT				1
U16	TATAAAAAAAAACAT				2
U17	TATAATAAAAAAAAAAAAAAAATGTT				2
U18	TATACCG				2
U19	TATAGCT				2
U20	TATAATAAAAAATAAAAATAAAAAATTAAAAAAAGAAAAAAAAAAAAAAC				3
U21	TATAGCG				4
U28	TATAATAAAAAAAAAAACCATTAAAAAAAAAAAAACATAC				5
U26	TATAAAAAAAAAAAAAGCTTRC				7
U31	TATAATAAAGAAAAAAAAACACAC				7
U34	TATAATAAAAAAAACAAACAAACG				7
U35	TATAATAAAAAAAATAAATAAATAAATAAAAAATAAAATAAAAAACAACTCTCAGAAGC				10
U22	TATAGG				15
U23	TATAGCC				29
U24	TATAGTC				39
					1592
