# Supplementary material for: Many LINE1 elements contribute to the transcriptome of human somatic cells
Source: Genome Biol. 2009 Sep 22;10(9):R100. doi: 10.1186/gb-2009-10-9-r100 (PMC2768975; doi:10.1186/gb-2009-10-9-r100)
Supplement: Additional data file 2 — The spreadsheet includes cDNA sequence, L1 assignments, tag counts and related information as indicated in the header. [file gb-2009-10-9-r100-S2.XLS]

## Sheet: Supplemental 2
Chromosome Band	Sequence tag	Family	Full-length	Coordinates	Tag Count	dbRIP ID
1p21.1	TATAATAAAAAAAAAAAATTAAAAACAAAAAACAAACAAAC	Hs	No	chr1:104380118-104380873	4
1p21.1	TATAATAATAAAAAAAAAAAAAAGAATAC	Hs	Yes	chr1:105187979-105194009	1
1p13.3	TATAATAATAATAAAATAAAATAAAAAAACAAAAGC	Pa5	No	chr1:111398373-111401745	1
1p13.1	TATGATTAAAAAAAAAAAGTACTGTAACCAAATGGTGGGGTCCCTAGGCTATCGTTTAATAAGTAATGATTTTAAAATATTGAAAAAAAAATTTCCAAACC	Pa3	No	chr1:116479786-116482278	66
1q21.1	TATAATAATAATAATAATAATAAAAGAGCCTGCCTTGTAAAAAC	Pa3	No	chr1:144225556-144226123	2
1q21.1	TATAATAATAATAAAATAAAATAAAAACTTTTTTATTATAAC	Pa3	No	chr1:145921843-145923196	1
1q21.2	TATAATAAAAAAAAATTAAAAAATAAAAAATAAAAAAATAAAGATAAACC	Pa2	No	chr1:149170651-149170771	9
1q23.1	TATAATAAAAAAAAAAAAAAGAAAAAAAAAAT	Hs	No	chr1:156504807-156505310	1
1q25.2	TATAATTAAAAAAAAAAAAAGAAAGAAAGAAACC	Pa2	Yes	chr1:177073306-177079473	3
1q31.3	TAAATAAAAAAAAAAGAATAAAAAG	Pa2	No	chr1:196312908-196314400	1
1q31.3	TATAATAAAAAAAAAAAATTAAAAAAAAAAGC	Hs	No	chr1:197260181-197261331	10
1q41	TATAAAAAAAAAAAAAAC	Pa3	No	chr1:218777057-218779469	1
1q44	TATAATAATAAAAGAAAAACTTAAAC	Pa3	Yes	chr1:246757882-246763865	2
1p34.2	TATAAG	Hs	No	chr1:41446011-41446700	25
1p31.3	TATAATAAAAAAAAAACCTTGTG	Pa5	No	chr1:65054957-65056182	1
1p31.1	TATAATAAAAAAAAAAAAAAAAAGAATTGCG	Hs	No	chr1:72348427-72348505	1
1p31.1	TATCATAATAATAAAATAAAATAAATCACATATACCATTC	Pa4	No	chr1:78801161-78803616	1
1p31.1	TACAATAAAAAAAAAAGAAAACC	Pa2	Yes	chr1:83588685-83594736	1
1p22.3	TATAATAATAAAAAAAAAATATGCTAT	Hs	Yes	chr1:86917352-86923382	1
10q26.12	TATAATAATAAATAAATAAGGAAAAAAAAGGCTGAACCCTCAAATACTATCACACTGGACGGTAAGGCTTCAACATGTGAATTACGAGACTTGCGAAGCAGAG	Pa3	Yes	chr10:122660462-122666485	1
10p11.22	TATAATAATAAAAGAAAAAAAAAAACAAATTAACCC	Pa3	No	chr10:31798146-31804158	1
10p15.1	TATAATAAAAAAAAAAAAAAAAAAAAAAAAAAAAAAAGG	Hs	Yes	chr10:6451604-6457635	1	L1HS171|Database45
11q23.1	CTTAGGGTATAATAAT	Pa4	No	chr11:110014561-110014946	1
11q11	TATAATAATAATAAAATTTTTAAAAAATAC	Pa4	No	chr11:56345130-56345956	1
11p15.4	TATAATAAAACAAAAACAAAAACAAAAAAAACACAACAGAAG	Pa2	No	chr11:5653469-5654051	2
11q13.1	TATAATAAAAAATAAAAAAAGCC	no L1		chr11:66,165,160-66,165,273	2
11p15.4	TATAATAAAAAAAAAAAAAAAAAAAAACCAACTAAAACTACAGCACC	Pa2	No	chr11:6656543-6656829	4
11p15.4	TATAATAAAAAAAAAATGACAAC	Pa2	Yes	chr11:7635956-7641978	14
11q14.2	TATACC	Pa4	No	chr11:87318104-87319756	15
12q23.3	TATAAAAAAAAAAAGCACTGCTTTGTTTATACACATACATGTACTCACACATAACAGACAGATTAAAACCTGAATAAAATCAATCCATCAACAG	Pa2	Yes	chr12:105389774-105395799	1
12q24.13	TATAATAATAATAAAAAAAAGAAGAAGAAGAAGAAAAAAAAAACAATAGTGAAATAAC	Pa3	No	chr12:111068033-111068371	21
12q24.32	TATAAAAAAAAAAAAAAAGCTTG	Pa3	Yes	chr12:126916354-126922380	2
12q12	TATAATAATAATAAAAAAAATTACTATGATG	Pa3	No	chr12:37306771-37308285	1
12q14.3	TATAATAATAAAAAAAAAAGAGTATAAAGGCCAAAAGAAAGTATGCATTGACAC	Pa3	No	chr12:65610153-65610638	1
12q23.1	TATAATAAAAAAAAAAATTCACACTT	Pa2	Yes	chr12:95233852-95239880	4
13q33.1	TATAATAATAAATAAAC	Pa5	No	chr13:103445598-103445769	2
13q33.1	TATAATAAAAAAAAAAAAAAAAAAAAAGGAAGAC	Hs	No	chr13:103501584-103502177	1
13q12.3	TATAATAAAAAAAAAAAGAAAAAAAAAAAAAAGGAAGAC	Hs	No	chr13:28885454-28886603	1
13q12.3	TATAATAAAAAAAAAATTAAAAAAAAAAAAAC	Hs	Yes	chr13:30774452-30780482	1
13q13.3	TATAATAATAAAAGAAAC	Pa3	Yes	chr13:36722478-36728518	2
13q14.2	TATAATAAAAAATATAAATT	Hs	Yes	chr13:47937693-47943703	1
13q21.32	TATAATAAAAAAAAAAAAAAAAGAATTAC	Pa2	Yes	chr13:67152381-67158421	4
13q31.3	TATAATAATAAAATAAAATAAAAAATCATCGAACC	Pa3	No	chr13:93329532-93330980	1
14q12	TATAATAAAAAAAAAAAATGATTCCGTCAC	Hs	No	chr14:23651419-23652439	1
14q12	TATAATAAAAAAAAAGAGAC	Pa4	No	chr14:24390286-24390557	1
14q13.2	TATAATAATATTAAAAAAAAAAGCTGTAAGTATTTTTGACTTGCC	Pa3	No	chr14:34600493-34600733	6
14q23.2	TATAATAAAGAAAAAAAACACAGG	Pa4	No	chr14:61243780-61245250	3
14q23.3	TATAATAATAATAAAATAAAAAAAAGGAATTAGGC	Pa3	No	chr14:64471503-64471815	43
14q31.1	TATAATAATG	Pa3	Yes	chr14:79303855-79309939	1
15q21.3	TATAATTAAAAAAATAATAAAATAAAAAAATAAAAAAATCC	Pa3	No	chr15:54501585-54501756	4
15q26.2	TATAATAAAAAAACAAAACAAAACAAAACGC	no L1		chr15:95,261,894-95,262,007	3
16p11.1	TATAATAAAAAAAAAAAAAAAAAAAC	Pa2	No	chr16:34450738-34451057	8
16q21	TATAATAAAAAAAAAAAAAGCTTAT	no L1		chr16:61,718,488-61,718,601	1
17p13.2	TATTAAAAAAAAAAAAAAAAAAAAAAAAAAAGAAAATGCATGCACAT	no L1		chr17:3,942,968-3,943,093	3
17q23.3	TAAAAC	Pa3	No	chr17:59305580-59305778	1
18q21.33	TATAATAAAAAAAAAAAGAAAAAAAAAGAAAATAAGATTCATTTGGATTTGGAATCAGAGGCAGACTAATGTATTATTTATGAGCTAGACTTATAGGGCACTTTTCCACCAGTGAACTCAG	Hs	No	chr18:59181434-59181855	1
18p11.23	TATAATAATAATAAAATTAAATTAAAAAAAAAAAAG	Pa3	No	chr18:8228996-8229304	1
19p12	TATAATAAAAAAAAAGAAAAAAATAACCATTGTACCACG	Pa2	No	chr19:20928183-20928275	1
19q13.41	TATAATAAAAAATAAATAAATAAATATAAAAAC	Pa4	No	chr19:58338295-58339001	1
19p13.2	TATAATAATAATAAATAAATAAATAAATAAAAAACCAAAAACAAAAATGC	Pa2	No	chr19:6903078-6903730	5
2q14.3	TATAAAAAAAAAAAAAAAAAAAAAGAACATGTCACCATCG	Pa2	No	chr2:122820014-122822674	1
2q14.3	TATAACC	Pa5	No	chr2:125423539-125423748	13
2q21.1	TATAATAAAAAAAAAAAAAACAAAAAAACAAAAAAACAAAAAAACAAAAAAC	Hs	No	chr2:129885097-129889422	1
2p24.3	TATAATAAAAAATAAATAAATAGAC	Pa5	No	chr2:14496531-14497447	1
2q23.1	TATAATAAGAAAAAAAAC	Hs	Yes	chr2:148662785-148668812	1
2p24.3	TACC	Pa4	No	chr2:164925919-164926281	1
2p24.3	TATAATAAAAAAAAAAAAAAAAAACACACACACAC	Hs	Yes	chr2:16638475-16644507	1
2q31.1	TATAATAAAAAAAAAAAAACAGCAATGTTGAAAGAAATAAATAATTATTGCTATTTTGAC	Hs	Yes	chr2:169813380-169819412	3
2q31.1	TATAATAAAAAAAAATTTTTTTAAACCC	Pa2	No	chr2:173666615-173667122	3
2q31.1	TATAATTTTTAAAAAGTGATAAAAATAAAAAAATTTTAAAAATCACATATAAATACTT	Pa4	No	chr2:175649784-175650469	1
2q31.3	TATAATAAAAAAAAAAATTAAAAAAAAAAAAAAAGG	Hs	Yes	chr2:181406634-181412661	3
2q34	TATAATAAAAAAAAAAAAAAAATGTC	Hs	Yes	chr2:214140201-214146231	5
2q37.1	CTTAGAATAT	Hs	Yes	chr2:232722151-232728183	1
2p23.2	TATAATAAAAAAAAAACC	Pa4	No	chr2:29584695-29585076	1
2p13.3	TATAATAAAAAAAAAAAATTAAAAATAAAAAATAAAAAAAAAATAAAAAAAATAAAAAACTC	Hs	Yes	chr2:71492113-71498139	2
2p12	TATAATAATAATAAAATAAAAAAAAAGAC	Pa4	No	chr2:77300404-77306007	1
2q11.2	TATAATAAAAAAAAAAGATGGAAAGGAAAAACTGAC	Pa2	No	chr2:95850511-95853030	1
20p11.21	TATAATAAAAAAAAAAAAAAAATGAGAAAAACCGAAATCATGCACCAGTCGATAAGATGCAATAAAGAATACAGCACC	Hs	Yes	chr20:23354746-23360777	2
20q13.2	TATAATAAAAAAAAAACAGATACAC	Pa2	Yes	chr20:51553798-51559820	1
21q22.13	TATAATAATAAAAAAGAAAAATTGCTTCAAATGAACAAC	Pa3	No	chr21:37515955-37517272	6
22q11.22	TATAATAATAATAAAAATAATAATCATAGAAAAATAAAATAAAATTAC	Pa3	Yes	chr22:20961183-20967196	1
22q12.1	TATAATAAAAAAAAAAAAAGAAAGAAAAAGAAACTTC	Hs	Yes	chr22:27389272-27395303	2	L1HS86|AL121825
3q12.2	TATAATAATAAAAAAAAAAAAAAGAAAAGAACTATTGAGCCAC	Pa3	Yes	chr3:101711142-101717175	1
3q13.12	TATAATAAAAAAAAAAAAAAACAAAACAAAAC	Hs	No	chr3:108296373-108296481	3
3q13.33	TATAATAATAATAAAAAAAAAAAGAAAAAGAAATAAAGGGCATTCAAATTGGAAAGGAAGAAGTAACATTATCTGTGTTCACAGATGATGTGATCTTATATATAGAAAGCTCTAAAGATTCCACC	Pa2	Yes	chr3:123243449-123249475	4
3q25.2	TATAAAAAAAAAAAC	Hs	No	chr3:153660939-153661106	1
3q26.1	TACAATAAATATAAAAAGATACATATCCTATGTATTTTCAATATTTTCTCCCAGTTTATATCTTACTTTGATTTTTAAAATGTTGAATTTCAATGAATTCAGCTTATTAATTTATTTCCATCTTATCAAATAAATATTTCCCTACACCAACAAAC	Pa4	No	chr3:167026036-167026270	9
3q11.2	TATAATTAAAAAAAAAACTCTTCACAAC	Pa4	No	chr3:98105200-98106154	1
3p24.3	TATAATAAAAAAAAGTCACC	Pa3	Yes	chr3:18992446-18998582	1
3p26.3	TATAATAAAAAAAAAAATTAAAAAAATAAAAAAAAACATATACCTATTGAAGG	Hs	No	chr3:3148147-3149441	35
3p22.1	TATAATAAAAAAAAAAAGAAAAAAAAAAGAAAATATTACCAGC	Hs	No	chr3:40056693-40057488	5	AF417150
4q24	TATAATAAAAAAAAGAAAAAGAAAAAGAAAAC	Pa6	No	chr4:102594042-102598069	1
4q27	TATAATAAAAAAAATTAAAAAAAAAACCAAAAC	Hs	Yes	chr4:121089330-121095361	2
4q31.22	TATAATAAAAAAAAAAAAAAAAATGTG	Hs	Yes	chr4:145977329-145983590	1
4p15.32	TATAATAAAAAAAATAAAAAATAAAAAACAACTCTCAGAAGC	Hs	Yes	chr4:15452268-15458293	263
4q33	TATAAAAAAAAAAAAAGGATCAGAGAAGCAAGAGCAAACAAATTCAAAAGCTAGAAGACAAGAAATAACTAAGATCAGAGCAGAACTGAAGGAGATAGAGACACAAAAAACCCTTCAAAAAATCAATGAATCCAGGAGCTGGTTTTTTTTTAAAGATCAACAAAATTGATAGATCACTAGCAAGACTAATGAAGAAAAGAGAGAAGAATCAAATAGATGCAATAAAAAATGATAAAGGGGGTATCACCATTGATC	Pa2	No	chr4:170702780-170703611	1
4q12	CTTAGGTATAATAC	Pa4	No	chr4:52437071-52437503	2
4q13.1	TATAATAATAAAATAAAAAAAGAAGGTTATAAAACTATAAACCC	Pa3	No	chr4:62974794-62976386	2
4q13.1	TATAATAAAAAAAAAAGAAGCCAAAC	Pa2	Yes	chr4:64080835-64086866	3
4q13.3	TATAATAATAATAAAAATAAAATAAAATAAAATAAAGATCTATTTTTTGGAAAATTCTAAGGACACATATATATTCATATTCTAGTTGTTTAGC	Pa3	No	chr4:74664455-74665609	2
4q21.21	TATAATAATAAAAAAGAGTTGCAGATGCTCTTTAGC	Pa3	No	chr4:79935613-79936723	6
4q22.2	TATAATAAAAAAAAAGAAAAAC	Pa2	No	chr4:95024164-95025080	2
4q23	TATAATAAAAAAAAAAAAAAAAAAAACAAAAAAC	Hs	Yes	chr4:99732610-99738637	1
5q23.2	TATAATAATAAAAAAGAAAACATACCATTACCT	Pa3	Yes	chr5:126253878-126259924	4
5q33.1	TATAATAAAAAAAAAAAGCTTRC	Pa4	No	chr5:149802919-149803072	65
5q33.2	TATATG	Pa4	No	chr5:152133634-152134577	4
5q34	TATAAAAAAAAAAAAAAAGAATTGC	Pa6	Yes	chr5:162571721-162577711	3
5q35.3	TATAAAAGCAAAAAC	Pa2	Yes	chr5:180262128-180268143	2
5p14.1	TATAATAATAATAAAATAAAATAAAATAAAAATTTATCAGAAAAACAATATCAATTATAATGGATATACCTAATAAGAGAGCTCAAAATATTTGAAACAAATCTGACAGAATTAAAAAGAAGAATGGATAAATTCACAATTATAGAAAAAGATTATACACCAGTTTCTTAATAATTGATACAACCACTGGAGAAATAATAAGAAAAC	Pa3	No	chr5:27514443-27515240	4
5p13.3	TATAATAATAATAAATAAATAAATAAATAAATAAATTCTAGATGAGACGC	Pa3	No	chr5:32551640-32552955	1
5p13.3	TATAAAAAAAAAAAAAAAAAAAAAACAAAACAAAAC	Hs	Yes	chr5:34183708-34189893	1	Druze54
5q12.1	TATAATAATAATAAAATTAAATC	Pa3	No	chr5:59832587-59834145	1
5q13.1	TATAATAAAAATAAAAAAATAAAATAAAATATGTTGAGCCACTCCG	Pa2	No	chr5:67626349-67626557	2
5q14.1	TATAATAATAATAAATAAATGAAAAACAACAACAACAAC	Pa3	Yes	chr5:77910921-77916574	1
5q14.3	TATAATAATAAAAAAAAAGAAAAGAAATCGCT	Pa3	No	chr5:83640917-83641563	1
5q14.3	TATAATAAGAAAAAAAAAAC	Pa3	No	chr5:86050528-86051140	20
5p15.2	CTTAGATT	Hs	No	chr5:9312737-9316020	1
5q15	TATAATAAAAAAAAAAAGAAGTCAAACCG	Pa3	No	chr5:95190708-95191708	1
6q16.3	TATATC	Pa2	No	chr6:101768237-101769605	4
6q24.3	TATAATAAAAAAAAAAGATATTCTGGCATGC	Pa2	No	chr6:146217199-146218959	14
6q25.3	TATAATAAAAAAAATAAAAAAATAAAAATAAGT	no L1		chr6:160,225,917-160,226,294	1
6p22.1	TATAATAAAAAAAAAAAGAACTATTTCAAAAGG	Pa2	No	chr6:26937054-26937889	2
6p12.3	TATAATAAAAAAAAAAGCTTC	Pa2	No	chr6:45745091-45749728	1
6p25.1	TATAATAAAAAAAAAATGAAAATAAC	Pa5	No	chr6:5214166-5214702	5
6p12.12	TATAATAAAAAAAAAAAAAAAGTCTTGTCTAT	Pa2	No	chr6:52450266-52451195	1
6q13	TATAATAAAAAAAAAAAAAAAAAACACATG	Hs	Yes	chr6:70776961-70783165	14	L1HS169
6q13	TATAATAAAAAAAAAAAACCTGG	Pa2	No	chr6:73628202-73628283	1
6q14.3	TATAGGT	Pa7	No	chr6:84717739-84718395	1
6q14.3	TATAATAAAAAAAAAAAAAAGAAAAAAAAAAG	Hs	Yes	chr6:86765484-86771510	1	chr6-8676
6q16.3	TATAATAATAATAAAATAAAATAAAATAAAAAATAAAGGGAACTGCAAGGGAGCAGCTACAAGC	Pa4	No	chr6:99933615-99933764	1
7q31.1	TATAATAAAAAAAAAAAAAATAAAGC	Hs	Yes	chr7:110670808-110676838	3
7q31.1	TATAATTAAAAAAAAAAAAAAAAAAAAAAAGAAAGCC	Hs	No	chr7:112925852-112926646	2
7q31.1	TATAATAAAAAAAAAAAAAAAAATGCC	Hs	Yes	chr7:113203414-113209443	13
7q31.31	TATAT	Pa3	No	chr7:119293552-119295072	1
7q31.32	TATAATAAAAAAAAAAAAAAAAAAAAAAAGAATATAGACAC	no L1		chr7:121,087,533-121,087,616	1
7q36.1	TATAGTG	Pa5	Yes	chr7:149925116-149930649	17
7q36.1	TATAATAATAAAAAAAAGAAACACACACAAATAAATAAATGAACTCTACACAGC	Pa4	No	chr7:151802382-151802430	6
7p14.3	TATAATAACAAACAAGCAAAC	Pa2	Yes	chr7:32703791-32709682	2
7p13	TATAATAATAATAAAATAAAAAAAGAGT	Pa4	No	chr7:43681280-43681734	2
7q11.22	TATAATATAAAAAAAAG	Hs	No	chr7:69466261-69466389	1
7q11.23	TATAATAAAAAAAAAGACTGTGTTGCTCTGC	Pa4	No	chr7:77153016-77153178	1
7p21.3	TATAATAAAAAAAAAAAAAAGACAGCAATGC	Hs	No	chr7:7852975-7853225	9
8q24.12	TATAATAAAAAAAAAAAAAGC	Pa2	No	chr8:119296886-119297933	3
8q24.12	TATAATAATAATAAAATTAAAAAAAAAAAGAATTGGAAAAAAAACCCC	Pa3	No	chr8:119880350-119882513	7
8p21.2	CTTAAATTAAAAAAAAAAAAC	Pa2	Yes	chr8:26309046-26315012	2
8q12.2	TATAATAATAATTAAAAAAAATATATTCCCAG	Pa3	No	chr8:61835355-61836618	1
8q12.2	TATAATAAAAAAAAAATTCTTTTTTGGCTGC	Pa2	No	chr8:62069883-62071285	1
8q21.13	TATAATTTAAAAAAAACCCTAAAAAAAATAAGGATGAAATAAAGACATCTTCAGATT	Pa2	Yes	chr8:84521933-84527959	4
8q21.3	TATAATAATAATAAAAAAAAAAAAGAAAAAGAAAAAC	Pa3	No	chr8:89613406-89615616	1
8q22.1	TATAATAATAATAAAAAAAGAAAAAAAAC	Pa2	Yes	chr8:96633637-96639669	2
8q22.2	TATAATAATTAAAAAATATATATGTATAAAATAAAAAATAATACTAAC	Pa2	No	chr8:99369447-99370168	2
9q31.1	TATAATAATAATAAAATAAAAAAGAACATATCGCCTTC	Pa3	No	chr9:102157314-102157501	2
9q31.1	TATAATAATAATAAAAAAAAAAAAAGAAAAAAGAATAAAAAAAACAAACAAAC	Hs	No	chr9:104202357-104202491	5
9q31.3	TATAACAAAAAAATAAAAAAATAAAAAATAAAAAATAAATGCATGAATACCC	Hs	Yes	chr9:112593199-112599230	2
9q33.1	TATAATAATAAAAAAAAAAAAAAGTGC	Pa2	No	chr9:118505521-118505839	2
9p23	TATAGAC	Pa7	No	chr9:13640600-13641290	1
9p21.1	TATAATAATAATAAAATTAAAAAAAGG	Pa3	No	chr9:29987298-29988955	1
9p13.3	CTTAGAGGAG	Pa3	No	chr9:35940608-35941541	2
9p24.1	TATAATAAAAAAAAAAACATTAAAAAAAAAAAAAAAGAC	Hs	No	chr9:5229799-5231054	3
Xq22.3	CTTAAATTAAAAAAAAAAACC	Pa2	No	chrX:109351633-109352486	4
Xq24.2	TATAATAAAAAATAAAAAAAGCTGAAGATAAAAGCAGATGTTTG	Pa2	No	chrX:118823472-118824487	32
Xq25	TATAATAATAATAAAAAAGAACC	Pa3	No	chrX:125271297-125271554	1
Xq26.1	TATAATAATAAAAAAAAAGACATATAGTTTAAAAAGAC	Pa2	Yes	chrX:129920587-129926612	2
Xq27.2	TATAATAAAAAAAATAAATAAATAAAAATAAAATAAAATAAAATAAACTGTCCTAATGC	Hs	Yes	chrX:141393302-141399320	2
Xq28	TATAATAATCATAAAACATAAAATAAAGTAAAATAACC	Pa4	No	chrX:154382199-154384172	1
Xp21.3	TATAATAAAAAAAAAAAACATACAGCTTTTCCCCCG	Pa2	Yes	chrX:28134830-28140827	1
Xp21.1	TATAATTTTAAAAAAAGCCC	no L1		chrX:34,560,800-34,560,913	1
Xp11.23	TATAATAATAATAAAATTTAAAAAAAATCAACTCC	Pa4	No	chrX:47647252-47649566	1
Xp11.22	TATAATTAAAAAAAAAAAAAAGAAAGAAAGAGAAATTCCAGAGC	Pa2	Yes	chrX:49711541-49717572	1
Xp11.22	TATAACAAAAAAAATAATAAAAAACATTCCTCATAGAAGGTGGAATAAT	Pa2	No	chrX:53741959-53743456	1
Xq12	TATAATAAAAAAAAAAAAAACATC	Pa4	No	chrX:65617103-65617941	4
Xq13.2	TATAATAAAAAAAAAAAAACAC	Pa4	Yes	chrX:73611039-73617191	1
Xq21.33	TATAATAAAAAAAATAAAATAAAATAAAAAAAAAATAAATGAAAAAAAAAATATTTTTCTGATCATTAAATAGCAAGAAATAAAATAAGAAAAAAACGTATTCAGATCCC	Hs, parent element at 7q11.21	No	chrX:94743133-94743788	1
U1	CTTAAACC				1
U10	TATAATAAAAAAAAAGCACGT				1
U11	TATAATAATAATAAAATTAAAAAAAACTTTGTCTCCG				1
U12	TATAGAG				1
U13	TATAGCCC				1
U14	TATCAC				1
U15	TATGC				1
U2	TAAATAATAATAAAAC				1
U25	TATAGTCG				1
U3	TAGCG				1
U30	TATAATAAAAAAAAAAAAAAAAAACATG				1
U34	TATAATAAAAAAAACAAACAAACG				1
U4	TATAAAAAAAAAAAAAAAAAAACACAG				1
U5	TATAAAAAGAAAAAGAAATAAAAAAATCTGAAC				1
U6	TATAACCG				1
U7	TATAATAAAAAAAAAAAAAAAAAAATGCCG				1
U8	TATAATAAAAAAAAAAAAAAAAAACGCC				1
U9	TATAATAAAAAAAAAAAAATAATTGCCT				1
U16	TATAAAAAAAAACAT				2
U17	TATAATAAAAAAAAAAAAAAAATGTT				2
U18	TATACCG				2
U19	TATAGCT				2
U20	TATAATAAAAAATAAAAATAAAAAATTAAAAAAAGAAAAAAAAAAAAAAC				3
U21	TATAGCG				4
U28	TATAATAAAAAAAAAAACCATTAAAAAAAAAAAAACATAC				4
U31	TATAATAAAGAAAAAAAAACACAC				5
U26	TATAAAAAAAAAAAAAGCTTRC				6
U35	TATAATAAAAAAAATAAATAAATAAATAAAAAATAAAATAAAAAACAACTCTCAGAAGC				9
U22	TATAGG				15
U23	TATAGCC				29
U24	TATAGTC				39
					1148
