# Supplementary material for: Many LINE1 elements contribute to the transcriptome of human somatic cells
Source: Genome Biol. 2009 Sep 22;10(9):R100. doi: 10.1186/gb-2009-10-9-r100 (PMC2768975; doi:10.1186/gb-2009-10-9-r100)
Supplement: Additional data file 3 — The spreadsheet includes sequences, L1 assignments, counts, and related information. [file gb-2009-10-9-r100-S3.XLS]

## Sheet: Sheet1
Individual Cell Line	Chromosome band	Sequence	Family	Full-length	Coordinates	Tag count
GM17032	1p13.2	TATAATAATAATAAAATAAAAAAAAAAGAGAG	Pa3	No	chr1:113314023-113314177	2
GM11994	1p13.1	TATGATTAAAAAAAAAAAGTACTGTAACC	Pa3	No	chr1:116479786-116482278	51
GM11995	1p13.1	TATGATTAAAAAAAAAAAGTACTGTAACC	Pa3	No	chr1:116479786-116482278	28
GM17032	1p13.1	TATGATTAAAAAAAAAAAGTACTGTAACC	Pa3	No	chr1:116479786-116482278	2
GM17045	1p13.1	TATGATTAAAAAAAAAAAGTACTGTAACC	Pa3	No	chr1:116479786-116482278	1
GM17033	1p12	TATAAAAAAAAAAAAGAT	Pa3	No	chr1:120055263-120055672	1
GM17032	1q41	TATAATTTTAAAAAAAGTG	Pa4	No	chr1:217161253-217161416	1
GM17045	1q41	TATAATTTTAAAAAAAGTG	Pa4	No	chr1:217161253-217161416	1
GM17032	1p32.2	TATAATAAAAAAAAAATAGAAAAAAAAATAAATAAATTCCCTTTGCCTT	Pa2	No	chr1:58492656-58493561	1
GM17045	10q26.12	TATAATAATAAATAAATAAGG	Pa3	Yes	chr10:122660462-122666485	1
GM11995	10p15.1	TATAATAAAAAAAAAAAAAAAAAAAAAAAAAAAAAAAGG	Hs	Yes	chr10:6451604-6457635	1
GM17032	10p14	TATAATAATAATAAAATTCTATTAAG	Pa5	No	chr10:6758347-6759588	1
GM17032	11q22.3	TATAACAAAAAAAATAAAAAATAAAAAAAAGATAAATGCATGAATACT	Hs	Yes	chr11:108553432-108559463	1
GM17033	11q24.1	TATAATAAAAAAAAAAAAAGAAAGG	Hs	No	chr11:121852792-121854471	1
GM17032	11p15.4	TATAATAAAACAAAAACAAAAACAAAAAAAACACAACAGAAG	Pa2	No	chr11:5653469-5654051	5
GM11994	11p15.4	TATAATAAAAAAAAAATGACAAC	Pa2	Yes	chr11:7635956-7641978	1
GM17032	11p15.4	TATAATAAAAAAAAAATGACAAC	Pa2	Yes	chr11:7635956-7641978	4
GM11994	12q24.13	TATAATAATAATAAAAAAAAGAAGAAGAAGAAGAAAAAAAAAAACAATAGTGAAATAACAGC	Pa3	No	chr12:111068033-111068371	4
GM11995	12q24.13	TATAATAATAATAAAAAAAAGAAGAAGAAGAAG	Pa3	No	chr12:111068033-111068371	1
GM17033	12q24.32	TATAAAAAAAAAAAAAAAGTT	Pa3	Yes	chr12:126916354-126922380	1
GM17032	12p12.1	TATAATAAAAAAAAAGAAAAAAATC	Pa4	No	chr12:25509022-25510185	1
GM17032	12q13.13	TATAATAAAAAAAAAAATTAAAAAAAAAAAAAAAAG	Hs	Yes	chr12:50242683-50248708	2
GM17045	12q21.1	TATAATAAAAAAAAAAAAGTTGAACCTGAAAAGACAAGAAACATGAAATACTAAGGAGATGTTAAGTAATCTAGATTAGCAATCCAGGGGTACC	Pa2	Yes	chr12:72074857-72080877	2
GM17045	12q23.1	TATAATAAAAAAAAAAATTCACACTT	Pa2	Yes	chr12:95233852-95239880	1
GM11994	13q14.2	TATAATAAAAAATATAAATT	Hs	Yes	chr13:47937693-47943703	3
GM11995	13q14.2	TATAATAAAAAATATAAATT	Hs	Yes	chr13:47937693-47943703	2
GM11995	14q12	TATAATAAAAAAAAAAAATGATTCCGTCAC	Hs	No	chr14:23651419-23652439	1
GM17045	14q13.2	TATAATAATATTAAAAAAAAAAGCTGTAAGTATTTTTGACTTGCC	Pa3	No	chr14:34600493-34600733	1
GM17033	14q23.1	TATAATTTAAAAAAAAAAAAGAC	Pa2	Yes	chr14:59482976-59488994	1
GM17032	14q23.2	TATAATAAAGAAAAAAAAAACAC	Pa4	No	chr14:61243780-61245250	2
GM17032	14q23.3	TATAATAATAATAAAATAAAAAAAAAGGAATTAGGC	Pa3	No	chr14:64471503-64471815	25
GM17033	14q23.3	TATAATAATAATAAAATAAAAAAAAAGGAATTAGGC	Pa3	No	chr14:64471503-64471815	7
GM17045	14q23.3	TATAATAATAATAAAATAAAAAAAAAGGAATTAGGC	Pa3	No	chr14:64471503-64471815	1
GM17045	15q21.1	TATAATAAAAAAAAAAAGTATGATGTTGAATAGG	Pa2	No	chr15:43677393-43679832	1
GM17032	15q25.1	TATAATAAAAAAAAACATTATTCC	Hs	No	chr15:79443847-79444087	1
GM17032	15q25.3	TATAATAATAATAGAAT	Pa3	No	chr15:83355827-83356946	1
GM17045	15q26.3	TATAATAATGAAAAAAAGAAAAACCCATGGATTTGAAATGTTGACAGTGACAGCGCAGAAAGTTCAAGGAAATATTAAATAAAAAAATTGAAAGCCATGATAGCAACAGT	Pa4	No	chr15:98240809-98241981	1
GM17032	16q12.1	TATAATTAAAAAAAAAAGAAAAAAAAAGAGAG	Pa2	No	chr16:47378636-47378932	1
GM11994	16q22.1	TATAATAAAAAAAAAAAAAAATTAAAAAAAAAAAAAAAAAAG	Hs	Yes	chr16:67174881-67180909	1
GM17045	17q21.32	TATAATAATAATAAAAAAAAGACTATCTGG	Pa3	No	chr17:42847353-42847765	1
GM11995	18q23	TATAATAAAAAAAAAAAAAAATTAAAAAAAAAAAAAAAAAGAAATAATGATTGATCACAAAGTCT	Hs	No	chr18:74975962-74977923	1
GM17032	19p13.11	TATAATAATAATAAAAAAAAAGAAAGAAAAAACAAATTATCTGGGCGTGGTGGTGGGCGCCTGTAGTCCCAGCTACTTGGGAGGCTGAGGCAGGAGAATGGTGTGAACCTGGGAGGCAGAGCTTGCAGTGAGCCAAGATCGTGCCACTGCACTCAAGCCTGGGTGACAGAAGCGAAGACTGTCTTAAAAAG	Pa3	No	chr19:19535801-19536243	4
GM17033	19q12	TATAATAATAATAAAAAAAGGTTATAAAAAC	Pa3	No	chr19:33254340-33254491	2
GM17045	19q12	TATAATAATGATAAAAAAAGGTTATAAAAAC	Pa3	No	chr19:33254340-33254491	1
GM17032	19p13.2	TATAATAATAATAAATAAATAAATAAATAAAAAACCAAAAACAAAAATGC	Pa3	No	chr19:6903078-6903730	9
GM17045	19p13.2	TATAATAATAATAAATAAATAAATAAATAAAAAACC	Pa3	No	chr19:6903078-6903730	2
GM17032	2q21.1	TATAATAAAAAAAAAAAAAATGACAAGTTGATGGGTGTAGGAAACCAACATGGCACATGTATACCTATGTATCAAACTTGCACGTTGTGCACATGTACCCTAAAACTTAGAGTATAAG	Hs	No	chr2:130156471-130159952	2
GM17033	2q21.1	TATAATAAAAAAAAAAAAAATGACAAGTTGATGGGTGTAGGAAACCAACATGGCACATGTATACCTATGTATCAAACTTGCACGTTGTGCACATGTACCCTAAAACTTARAGTATACC	Hs	No	chr2:130156471-130159952	1
GM17045	2q21.1	TATAATAAAAAAAAAAAAAAAATGACAAGTTGATGGGTGTAGGAAACCAACATGGCACATGTATACCTATGTATCAAACTTGCACGTTGTGCACATGTACCCTAAAACTTAGAGTATAAT	Hs	No	chr2:130156471-130159952	1
GM17032	2q31.1	TATAATAAAAAAAAAAAAAGACAGCAATGC	Hs	Yes	chr2:169813380-169819412	1
GM17032	2q31.1	TATAATAAAAAAAAATTTTTTTAAACCC	Pa2	No	chr2:173666615-173667122	1
GM11995	2q31.1	TATAATAATAATAAATAAATAAATAAATAAAGAAGTCTTGAC	Pa3	No	chr2:175130798-175130939	1
GM17032	2q31.1	TATAATAATAATAAATAAATAAATAAATAAAGAAGTCTTGAC	Pa3	No	chr2:175130798-175130939	1
GM17032	2q31.1	TATAATTTTTAAAAAGTGATAAAAATAAAAAAATTTTAAAAATCACATATAAATACCT	Pa4	No	chr2:175649784-175650469	1
GM11995	2q31.2	TAAAATAATAAAAAAGAAATGAAATATGAAAT	Pa3	No	chr2:179617983-179618731	1
GM17032	2q36.3	TAAAAGTATATATATAAAAAAAAGAAAAGTTTNTAGTG	Pa3	No	chr2:227358706-227359249	1
GM17045	2p16.2	TATAATAATAAAGGGGAAAAAAAAAGG	Pa3	Yes	chr2:53667675-53673685	1
GM11994	2p14	TATAATAATAATAAAATAAAAAAAAAAAAG	Pa3	No	chr2:70129677-70129835	1
GM17032	20q12	TATAATAATAATAAAATTAAAAAAAAAGAAAAATCTC	Pa3	No	chr20:39190143-39191257	1
GM11994	21q22.13	TATAATAATAAAAAAGAAAAATTGCTTCAAATGAACAAC	Pa3	No	chr21:37515955-37517272	5
GM11995	21q22.13	TATAATAATAAAAAAGAAAAATTGCTTCAAATGAACAAC	Pa3	No	chr21:37515955-37517272	3
GM17032	21q22.13	TATAATAATAAAAAAGAAAAATTGCTTCAAATG	Pa3	No	chr21:37515955-37517272	2
GM17045	21q22.13	TATAATAATAAAAAAGAAAAATTGCTTCAAATGAACAAC	Pa3	No	chr21:37515955-37517272	1
GM17032	22q12.1	TATAATAAAAAAAAAAAAAGAAAGAAAAAGAAACTTC	Hs	Yes	chr22:27389272-27395303	1
GM17033	3q13.32	TATAAAAAAAAAAAAAAAATAATGTGTCAGTCATGATACAAGATGATTTAAATAAAAGACCTCTTT	Pa2	Yes	chr3:120115781-120121808	1
GM17033	3p24.3	TATAGTAATAATAAATTAAAAAAAG	Pa3	No	chr3:14984242-14985656	1
GM17032	3p24.3	TATAATAAAAAAATAAATAAATAAATAAAAATAAAAAAATAAAAACAC	Pa2	No	chr3:15264354-15264723	1
GM17045	3q25.2	TATAAAAAAAAAAAC	Hs	No	chr3:153660939-153661106	1
GM17032	3q26.2	TATAATAATAATTAATACAAATACAAG	Pa6	No	chr3:171205053-171205256	1
GM17032	3q28	TATAATAATAATAATAATAATAATAAAAGTTTGGGACG	Pa3	No	chr3:189837426-189841003	1
GM11995	3p24.3	TATAATAATAATGAAAGAC	Pa3	Yes	chr3:23365739-23371880	1
GM11994	3p26.3	TATAATAAAAAAAAAAAATTAAAAAAATAAAAAAAAACATATACCTATTGAAGG	Hs	No	chr3:3148147-3149441	5
GM11995	3p26.3	TATAATAAAAAAAAAAAATTAAAAAAATAAAAAAAAACATATACCTATTGAAGG	Hs	No	chr3:3148147-3149441	10
GM17032	3p26.3	TATAATAAAAAAAAAAAATTAAAAAAATAAAAAAAAACATATACCTATTGAAGG	Hs	No	chr3:3148147-3149441	2
GM17045	3p26.3	TATAATAAAAAAAAAAATTAAAAAAATAAAAAAAAACATATACCTATTGAAGG	Hs	No	chr3:3148147-3149441	3
GM11994	4q24	TATAATAAAAAAAAAAGTTGGGAATATGG	Pa2	No	chr4:103757855-103758518	1
GM17032	4q21.31	TATAATTAAAAACAAACAAACAAAAG	Pa3	No	chr4:144586395-144590513	1
GM11994	4p15.32	TATAATAAAAAAAATAAAAAATAAAAAACAACTCTCAGAAGC	Hs	Yes	chr4:15452268-15458293	50
GM11995	4p15.32	TATAATAAAAAAAATAAAAAATAAAAAACAACTCTCAGAAGC	Hs	Yes	chr4:15452268-15458293	23
GM17032	4p15.32	TATAATAAAAAAAATAAAAAATAAAAAACAACTCTCAGAAGC	Hs	Yes	chr4:15452268-15458293	2
GM17033	4p15.32	TATAATAAAAAAAATAAAAAATAAAAAACAACTCTCAGAAGC	Hs	Yes	chr4:15452268-15458293	11
GM17032	4p15.32	TATAATAATAAAAAAAAAATCAGTG	Pa3	No	chr4:17460392-17462012	1
GM17045	4p15.32	TATAATAATAAAAAAAAAATCAGTG	Pa3	No	chr4:17460392-17462012	2
GM17045	4p15.2	TATAATAAAAAAAAAAAAAAAAAAAAAAAAAACTTGAAT	Hs	No	chr4:26534123-26538413	2
GM17032	4q12	TATAATAC	Pa4	No	chr4:52437071-52437503	1
GM11995	4q13.1	TATAATAAAAAAAAAAGAAGCC	Pa2	Yes	chr4:64080835-64086866	2
GM17033	4q13.1	TATAATAAAAAAAAAAGAAGCCAAGC	Pa2	Yes	chr4:64080835-64086866	1
GM17033	4q21.21	TATAATAATAAAAAAGAGTTGCAGATGCTCTTTAGG	Pa3	No	chr4:79935613-79936723	1
GM11994	5q21.1	TATAATAATAATTAAAAAAAAAAACAAAAAAC	Pa3	No	chr5:100383580-100386077	1
GM11995	5q23.1	TAAATAATAATAATAATAGCTTCTGG	Pa4	No	chr5:115695820-115696577	2
GM11994	5q33.1	TATAATAAAAAAAAAAAAGCTTGC	Pa4	No	chr5:149802919-149803072	1
GM17032	5q33.1	TATAATAAAAAAAAAAAGCTTGC	Pa4	No	chr5:149802919-149803072	3
GM17045	5q33.1	TATAATAAAAAAAAAAGCTTGC	Pa4	No	chr5:149802919-149803072	1
GM17033	5q34	TATAATAAAAAAAAAAAAAAG	Pa4	No	chr5:161502053-161502496	1
GM17032	5p13.3	TATAATAATAATAAATAAATAAATAAATAAATAAATTCTAGATGAGACGC	Pa3	No	chr5:32551640-32552955	1
GM17032	5q12.1	TATAATAATAATAAAATTAAATT	Pa3	No	chr5:59832587-59834145	7
GM17033	5q12.1	TATAATAATAATAAAATTAAATT	Pa3	No	chr5:59832587-59834145	1
GM17045	5q12.1	TATCATAATAATAAAATTAAATTAAAAAAAAAAAG	Pa3	No	chr5:59832587-59834145	1
GM11994	5q14.3	TATAATAAGAAAAAAAAAAC	Pa3	No	chr5:86050528-86051140	1
GM17032	5q14.3	TATAATAAGAAAAAAAAAAC	Pa3	No	chr5:86050528-86051140	7
GM11995	6q16.3	TATAATTAAAAAAAAAAAAAGAGAAGAAATGTATAATACACCT	Pa2	No	chr6:101448172-101448418	2
GM17032	6q22.31	TATAATAATAAAAAAGAAAGAAAAAC	Pa5	Yes	chr6:125758770-125765089	1
GM17032	6q23.3	TATAATAATAATAATAATAAAAACAGACTATTAAACAG	Pa3	No	chr6:136342445-136344276	1
GM17032	6q24.3	TATAATAAAAAAAAAAAGATATTCTGGCATGC	Pa2	No	chr6:146217199-146218959	1
GM17032	6p22.2	TATAATAAAAAAAAAAAAAAGAAAAAAAAAAAAAAAAAAGTACTAAACGAATGGGAACTCCTGACATGGATGTTTCCCTTTCAATGGCAAGATGTAATGTTTGACCTACTTTCATCAC	Hs	Yes	chr6:24919886-24925913	1
GM11995	6q13	TATAATAAAAAAAAAAAAAAAAAACACATG	Hs	Yes	chr6:70776961-70783165	3
GM11995	6q14.3	TATAATAAAAAAAAAAAAAAGAAAAAAAAAAG	Hs	Yes	chr6:86765484-86771510	1
GM17032	6q15	TAATAACAAATAAATAAATAAACAAAAC	Pa3	Yes	chr6:88089716-88095715	1
GM17033	6q16.1	TATAATAAAAAAAAAACATTATTCC	Hs	No	chr6:96534500-96536992	1
GM11995	7q22.1	TAAATAATTAATAAATTAAAAAGAGGC	Pa3	No	chr7:102523349-102523776	1
GM11994	7q31.1	TATAATAAAAAAAAAAAAATAAAGC	Hs	Yes	chr7:110670808-110676838	1
GM17033	7q31.1	TATAATAAAAAAAAAAAAATAAAGCAAC	Hs	Yes	chr7:110670808-110676838	1
GM17045	7q33	CTTAACATT	Pa2	No	chr7:136507871-136508040	1
GM17045	7p12.1	TATAATAAAAAAATAAAACGAAAT	Pa2	Yes	chr7:50934034-50940065	1
GM17045	7q11.22	TATAATATAAAAAAAAG	Hs	No	chr7:69466261-69466389	1
GM17032	7q11.23	TATAATAATAAAAAAAAAAAAAATGACGAGTTGATGGGTGTAGGAAACCAACATGGCACGTGTATACCTATGTATCAAACTTGCACGTTGTGCACATGTACCCTAAAACTTAGAGTATAATAATAAT	Hs	No	chr7:75173886-75174857	3
GM17045	7q21.11	TATAATAATAATAAAATAAAAAAAAGAAAAC	Pa3	No	chr7:85951282-85953056	1
GM17032	7q21.12	TATGATAATAATAATAATAATAAT	Pa3	No	chr7:86300404-86300643	1
GM17033	8p23.1	TACAATAATAATAAAATTAAAAAAAAG	Pa4	No	chr8:10385909-10388916	1
GM17032	8q24.21	TATAATAATAATAAAATAAAAAAGAAAATTAAAAAATAAAAATTAAAAAAT	Pa3	No	chr8:128334412-128334677	1
GM11994	8p21.2	TAAAAAAAAAAAAC	Pa2	Yes	chr8:26309046-26315012	3
GM11995	8p21.2	TAAAAAAAAAAAAC	Pa2	Yes	chr8:26309046-26315012	1
GM17032	8p21.2	TAAAAAAAAAAAAC	Pa2	Yes	chr8:26309046-26315012	4
GM17045	8p21.2	TAAAAAAAAAAAAC	Pa2	Yes	chr8:26309046-26315012	2
GM17032	8p23.2	TATAACGT	Pa7	No	chr8:4859224-4859346	1
GM11994	8q12.2	TATAATAATAATTAAAAAAAATATATTCCC	Pa3	No	chr8:61835355-61836618	1
GM11995	8q12.2	TATAATAATAATTAAAAAAAATATATTCCC	Pa3	No	chr8:61835355-61836618	2
GM17045	8q12.2	TATAATAATAATTAAAAAAAATATATTCCCAG	Pa3	No	chr8:61835355-61836618	1
GM17032	8q12.2	TATAATAAAAAAAAAATTCTTTTTTGGCTGC	Pa2	No	chr8:62069883-62071285	1
GM17032	9q31.1	TATAATAATAATACAATAAAAAAGAACATATCGCCTTCT	Pa3	No	chr9:102157314-102157501	1
GM17033	9q31.1	TATAATAATAATAAAATAAAAAAGAACATATCGCCTTCT	Pa3	No	chr9:102157314-102157501	1
GM11995	9p24.2	TATAATAAAAAAAAAAGAAAGC	Pa4	No	chr9:2434329-2437811	1
GM17032	9p13.3	CTTAGAGGAG	Pa3	No	chr9:35940608-35941541	2
GM17045	9p13.3	CTTAGAGGAG	Pa3	No	chr9:35940608-35941541	1
GM17032	9q21.11	TATAATAAAAAAAAAATTAAGTCAAAAAAACAAAAAAAC	Pa2	Yes	chr9:71281844-71287865	1
GM17032	9q22.32	TATAATAAAAAAAAAAAAAAAAAAGAC	Hs	Yes	chr9:95915639-95921668	2
GM11994	Xq22.3	TAAAAAAAAAACC	Pa2	No	chrX:109351633-109352486	1
GM11995	Xq22.3	TAAAAAAAAAAACC	Pa2	No	chrX:109351633-109352486	1
GM17032	Xq24.2	TATAATAAAAAATAAAAAAAGCTGAAGATAAAAGCAGATGTTTG	Pa2	No	chrX:118823472-118824487	4
GM17033	Xq24.2	TATAATAAAAAATAAAAAAAGCTGAAGAC	Pa2	No	chrX:118823472-118824487	2
GM17045	Xq24.2	TATAATAAAAAATAAAAAAAGCTGAAGAT	Pa2	No	chrX:118823472-118824487	1
GM17032	Xp22.2	TATAATAAAAATAAAAAAAATAAAAAT	Pa4	No	chrX:14843477-14843631	1
GM17032	Xp11.22	TATAACAAAAAAAATAATAAAAAACATTCCTCATAGAAGGTGGAATAAT	Pa2	No	chrX:53741959-53743456	1
GM17033	Xp11.22	TATAACAAAAAAAATAATAAAAAACATTCCTCATAGAAGGTGGAATAAT	Pa2	No	chrX:53741959-53743456	1
GM17045	Xp11.22	TATAACAAAAAAAATAATAAAAAACATTCCTCATAGAAGGTGGAATAAT	Pa2	No	chrX:53741959-53743456	1
GM17033	Xp11.21	TATAATAATAAAAGAAAAAAGAAACAAAGAAAC	Pa3	No	chrX:56179116-56180923	1
GM11995	Xq11.1	TATAATAATAAAAAAAAGCTTTTGCACAACAAGGGAAACAATAAACAACACTAAGAGAC	Pa4	No	chrX:64013852-64014208	2
GM11994	U32	TATAATAAAAAAAAAAAACAAAAACC				1
GM11994	U33	TATAATAAAAAAAAAAAAAAAAAAAAAAAAAAAAAAAAAAAAAAAAAAAAAAAAAACC				1
GM11994	U34	TATAATAAAAAAAACAAACAAACG				3
GM11995	U34	TATAATAAAAAAAACAAACAAACG				1
GM17032	U38	TATAATAAAAAAAAAACAACATTATTCC				1
GM17032	U26	TATAAAAAAAAGCTTGC				1
GM17032	U27	TACATGTGCAATG				1
GM17032	U28	TATAATAAAAAAAAAAAACATTAAAAAAAAAAAAAAACATAC				1
GM17032	U31	TATAATAAAGAAAAAAAAACACAG				2
GM17032	U34	TATAATAAAAAAAACAAACAAACG				1
GM17033	U35	TATAATAAAAAAAATAAATAAATAAATAAAAAATAAAATAAAAAACAACTCTCAGAAGC				1
GM17045	U29	TATAATAATAATAAAACAAACACCACC				1
GM17045	U34	TATAATAAAAAAAACAAACAAACG				1
						444
