# Supplementary material for: Many LINE1 elements contribute to the transcriptome of human somatic cells
Source: Genome Biol. 2009 Sep 22;10(9):R100. doi: 10.1186/gb-2009-10-9-r100 (PMC2768975; doi:10.1186/gb-2009-10-9-r100)
Supplement: Additional data file 4 — The spreadsheet includes locations, counts, L1 assignments, and other related information. A second worksheet presents this information for tags corresponding to full-length elements only. Grey font indicates 3' truncated elements, green font indicates splicing from greater than 15 kb upstream, while blue font indicates putative non-reference L1s. [file gb-2009-10-9-r100-S4.XLS]

## Sheet: 5' expression tagged sites
Family	Chr	start	stop	size	strand	tag start	tag stop	strand	cluster size	tag count	5' end position	5' start position	CAGE tag from Faulkner 2009
L1PA4	18	65380532	65380740	208	-	65380904	65783756	-	1	1	splices	-403016
L1PA3*	1	246757882	246763865	5983	+	246679244	246757944	+	1	3	splices	-78638
L1PA2	4	64080835	64086866	6031	+	64035849	64080887	+	1	30	splices	-44986
L1PA4	9	4521072	4527200	6128	+	4481723	4521044	+	1	3	splices	-39349
L1PA4	5	97258619	97264756	6137	-	97264655	97282436	-	12	85	splices	-17680
L1HS	X	63250789	63251725	936	-	63252535	63252642	-	1	1	upstream	-917
L1PA4	4	127171304	127171833	529	+	127170392	127170442	+	1	8	upstream	-912
L1PA3	X	104077759	104081628	3869	-	104082072	104082510	-	1	1	upstream	-882	X
L1PA5	7	35666018	35671083	5065	-	35671774	35671874	-	9	158	upstream	-791
L1PA2	3	169970699	169972832	2133	-	169973049	169973619	-	1	2	upstream	-787
L1PA6	10	112219352	112220284	932	-	112220835	112221031	-	1	16	upstream	-747
L1P3	9	44472895	44474099	1204	+	44472165	44473002	+	1	2	upstream	-730
L1PA2	3	90089674	90095695	6021	+	90088973	90089616	+	2	38	upstream	-701
L1PA5	X	25332133	25332230	97	-	25332728	25332751	-	2	3	upstream	-521
L1PA2	15	18776298	18782318	6020	+	18775795	18776370	+	6	259	upstream	-503
L1HS	20	53868030	53874021	5991	+	53867556	53868128	+	1	2	upstream	-474
L1PA3	14	67404542	67410567	6025	+	67404069	67404643	+	3	36	upstream	-473
L1PA2	9	88410789	88416789	6000	-	88416856	88417262	-	1	5	upstream	-473
L1PA4	8	5930707	5936829	6122	-	5936762	5937295	-	1	1	upstream	-466
L1HS	2	232722151	232728183	6032	-	232728387	232728639	-	1	1	upstream	-456
L1PA2	X	42632564	42638564	6000	+	42632114	42632641	+	1	1	upstream	-450
L1PA3	9	124392245	124398270	6025	-	124398456	124398718	-	1	3	upstream	-448
L1PA2	2	133939049	133945079	6030	-	133944977	133945521	-	1	4	upstream	-442
L1PA4	8	3094992	3100938	5946	-	3100872	3101378	-	1	1	upstream	-440
L1PA2	16	46399388	46405518	6130	-	46405417	46405944	-	1	1	upstream	-426
L1PA3	2	113945529	113951592	6063	-	113951789	113952014	-	1	1	upstream	-422
L1PA4	1	175907569	175913704	6135	-	175913668	175914126	-	1	4	upstream	-422
L1PA2	4	147490621	147496653	6032	+	147490210	147490722	+	1	3	upstream	-411
L1HS	16	32506304	32507219	915	-	32507117	32507628	-	1	1	upstream	-409
L1PA2	10	86506615	86512618	6003	-	86512519	86513025	-	1	2	upstream	-407
L1PA4	13	75180936	75183642	2706	-	75183813	75184048	-	1	2	upstream	-406
L1PA2	4	141553947	141559967	6020	+	141553547	141554048	+	1	2	upstream	-400
L1PA3	19	48438045	48444097	6052	-	48444445	48444495	-	1	1	upstream	-398
L1HS	1	65800672	65802847	2175	-	65803015	65803243	-	2	2	upstream	-396
L1HS	4	145950261	145951553	1292	+	145949866	145950073	+	1	1	upstream	-395
L1HS	11	92509453	92515487	6034	+	92509059	92509535	+	1	2	upstream	-394
L1HS	14	51331070	51337100	6030	-	51337273	51337492	-	1	1	upstream	-392
L1PA2	2	222722565	222728595	6030	-	222728494	222728986	-	1	8	upstream	-391
L1PA3	15	89844900	89850883	5983	+	89844513	89844954	+	3	105	upstream	-387
L1PA2	4	10386116	10392142	6026	-	10392041	10392528	-	2	11	upstream	-386
L1PA4	2	91003057	91009210	6153	+	91002671	91003001	+	3	20	upstream	-386
L1PA5	8	81078311	81084241	5930	+	81077929	81078170	+	1	1	upstream	-382
L1HS	1	194455124	194461155	6031	-	194461278	194461535	-	1	3	upstream	-380
L1PA5	1	59196389	59202543	6154	+	59196019	59196490	+	1	3	upstream	-370
L1PA2	13	43443842	43448350	4508	-	43448528	43448715	-	1	3	upstream	-365
L1HS	1	93747746	93749829	2083	+	93747381	93747844	+	1	4	upstream	-365
L1HS	5	85842264	85848292	6028	+	85841900	85842118	+	1	1	upstream	-364
L1P1	10	116828538	116828998	460	-	116828906	116829362	-	7	9	upstream	-364
L1PA3	8	51852818	51858957	6139	-	51858860	51859309	-	1	1	upstream	-352	X
L1PA3	4	161260820	161266817	5997	-	161266943	161267169	-	1	1	upstream	-352
L1PA3	16	34252028	34258051	6023	+	34251679	34252122	+	2	8	upstream	-349
L1PA2	8	99341680	99347697	6017	+	99341334	99341578	+	1	1	upstream	-346
L1PA3	5	130670658	130676559	5901	-	130676457	130676905	-	4	4	upstream	-346
L1PA2	11	93605339	93611342	6003	-	93611455	93611684	-	2	3	upstream	-342
L1HS	12	125349470	125355537	6067	-	125355439	125355877	-	1	5	upstream	-340
L1PA4	2	9095912	9102076	6164	+	9095574	9095804	+	4	76	upstream	-338
L1PA2	12	42151044	42157078	6034	+	42150707	42151144	+	1	2	upstream	-337
L1PA2	6	98971100	98977113	6013	+	98970770	98970973	+	1	3	upstream	-330
L1PA4	X	27729448	27730028	580	+	27729119	27729644	+	1	2	upstream	-329
L1PA3	10	24179949	24186097	6148	-	24185996	24186423	-	1	1	upstream	-326
L1PA3	4	5543206	5549326	6120	-	5549393	5549651	-	1	1	upstream	-325
L1HS	7	147170579	147176648	6069	-	147176546	147176970	-	1	6	upstream	-322
L1PA5	14	45022125	45025698	3573	-	45025773	45026019	-	1	1	upstream	-321
L1PA2	12	56789308	56795356	6048	-	56795259	56795674	-	1	2	upstream	-318
L1PA3	6	99758879	99765041	6162	+	99758562	99758799	+	1	1	upstream	-317
L1PA3	X	116278683	116284812	6129	+	116278367	116278597	+	1	6	upstream	-316
L1PA2	3	117404923	117410963	6040	-	117411048	117411279	-	2	3	upstream	-316
L1PA2	6	121051585	121057613	6028	+	121051272	121051510	+	1	1	upstream	-313
L1PA2	3	18974303	18980329	6026	-	18980419	18980635	-	1	2	upstream	-306
L1PA3	11	43073138	43079277	6139	-	43079360	43079578	-	2	3	upstream	-301
L1PA4	X	20773483	20779663	6180	+	20773184	20773567	+	1	2	upstream	-299
L1PA3	11	23006240	23012260	6020	-	23012324	23012558	-	1	1	upstream	-298
L1PA3	11	130359369	130365397	6028	+	130359071	130359470	+	2	6	upstream	-298
L1PA2	5	106077467	106083488	6021	-	106083548	106083778	-	1	1	upstream	-290
L1PA4	18	17716898	17723038	6140	-	17723091	17723326	-	2	3	upstream	-288
L1PA5	5	111824341	111830478	6137	-	111830535	111830766	-	1	2	upstream	-288
L1PA2	8	129795780	129801816	6036	+	129795493	129795721	+	1	4	upstream	-287
L1PA2	1	205970435	205976463	6028	+	205970151	205970534	+	1	9	upstream	-284
L1PA3	6	56752482	56758625	6143	-	56758711	56758908	-	2	4	upstream	-283	X
L1PA2	18	35758332	35764396	6064	+	35758050	35758433	+	1	4	upstream	-282
L1PA5	8	86518332	86524472	6140	-	86524371	86524753	-	3	3	upstream	-281
L1PA5	7	102672280	102678426	6146	+	102672004	102672300	+	1	2	upstream	-276
L1PA2	2	195640491	195646512	6021	-	195646410	195646787	-	1	5	upstream	-275
L1P1	13	75715015	75716087	1072	+	75714748	75714896	+	1	1	upstream	-267
L1PA2	11	99827800	99833860	6060	+	99827537	99827901	+	6	197	upstream	-263
L1PA5	5	83381913	83388054	6141	+	83381651	83381740	+	1	3	upstream	-262
L1PA2	3	158925181	158931206	6025	+	158924920	158925149	+	1	14	upstream	-261
L1PA2	17	12293946	12299974	6028	-	12300000	12300231	-	2	5	upstream	-257
L1PA3	10	31798146	31804158	6012	+	31797890	31798141	+	1	1	upstream	-256	X
L1PA2	5	81760976	81766998	6022	-	81767036	81767253	-	1	6	upstream	-255
L1PA3	7	22534441	22540475	6034	+	22534188	22534445	+	1	2	upstream	-253
L1PA4	1	94093877	94100016	6139	+	94093624	94093852	+	1	5	upstream	-253
L1PA4	6	75426452	75432587	6135	+	75426200	75426461	+	1	5	upstream	-252
L1PA4	5	145250904	145257003	6099	+	145250652	145250895	+	1	2	upstream	-252
L1PA3	10	117280128	117286262	6134	-	117286248	117286501	-	1	1	upstream	-239
L1PA2	2	197094420	197100469	6049	-	197100414	197100708	-	2	7	upstream	-239	X
L1PA4	19	39807880	39814018	6138	+	39807642	39807878	+	1	8	upstream	-238	X
L1PA5	17	484387	490528	6141	-	490542	490762	-	1	3	upstream	-234	X
L1PA2	2	124881918	124887955	6037	+	124881692	124881734	+	1	2	upstream	-226
L1PA4	9	32201827	32207977	6150	-	32207984	32208200	-	4	34	upstream	-223
L1PA3	20	51505509	51511512	6003	-	51511497	51511731	-	2	3	upstream	-219
non-reference	12	unknown	33908591	unknown	-	33908761	33908810	-	1	1	upsteam	-219
L1PA2	12	21463417	21469435	6018	+	21463199	21463452	+	1	5	upstream	-218
L1PA3	12	79366287	79372431	6144	-	79372330	79372644	-	2	7	upstream	-213
L1PA3	10	5141878	5142606	728	+	5141667	5141912	+	1	1	upstream	-211
L1PA3	6	95524208	95530354	6146	+	95524000	95524238	+	2	19	upstream	-208
L1PA2	18	1506191	1512241	6050	-	1512140	1512446	-	1	2	upstream	-205
L1PA4	3	18016193	18022314	6121	-	18022213	18022518	-	1	6	upstream	-204
L1PA4	4	43351125	43357265	6140	+	43350921	43351146	+	1	7	upstream	-204
L1PA4	10	81705902	81712046	6144	+	81705699	81706003	+	1	2	upstream	-203
L1PA3	4	46263903	46270044	6141	+	46263701	46263996	+	1	3	upstream	-202
L1P1	11	131694241	131695275	1034	+	131694040	131694260	+	1	1	upstream	-201
L1PA3	4	54125562	54131622	6060	+	54125363	54125594	+	1	3	upstream	-199
L1PA2	12	68693113	68699127	6014	+	68692914	68693200	+	1	2	upstream	-199
L1PA4	11	62837049	62843173	6124	+	62836859	62837082	+	1	1	upstream	-190
L1PA2	X	87349543	87355576	6033	+	87349354	87349574	+	1	27	upstream	-189
L1PA2	5	64040618	64046648	6030	-	64046597	64046836	-	1	1	upstream	-188
L1HS	3	29124607	29128608	4001	-	29128507	29128784	-	1	2	upstream	-176
L1PA4	12	45671858	45678006	6148	+	45671683	45671958	+	3	22	upstream	-175
L1PA3	3	23365739	23371880	6141	+	23365565	23365765	+	2	71	upstream	-174
L1PA5	14	24903815	24909726	5911	-	24909672	24909897	-	3	3	upstream	-171
L1PA2	10	110973370	110979383	6013	+	110973199	110973440	+	1	5	upstream	-171
L1PA3	20	12052360	12058348	5988	-	12058253	12058516	-	1	4	upstream	-168
L1PA2	6	127956131	127962130	5999	+	127955964	127956220	+	1	2	upstream	-167
L1PA2	3	138835247	138841264	6017	-	138841212	138841431	-	4	11	upstream	-167
L1P1	1	171309715	171312202	2487	+	171309548	171309775	+	1	1	upstream	-167
L1PA3	7	32470666	32476702	6036	+	32470504	32470766	+	2	7	upstream	-162
L1PA5	3	143676638	143682766	6128	-	143682712	143682926	-	2	19	upstream	-160
L1PA4	22	15627259	15628185	926	+	15627101	15627329	+	1	27	upstream	-158
L1PA4	20	22916230	22922357	6127	-	22922287	22922515	-	5	8	upstream	-158
L1P2	1	48526630	48529415	2785	+	48526472	48526695	+	1	2	upstream	-158
L1PA3	Y	19730205	19736335	6130	-	19736288	19736492	-	1	10	upstream	-157
L1PA2	11	39824783	39830780	5997	+	39824627	39824862	+	1	5	upstream	-156
L1PA3	3	114673336	114679483	6147	+	114673180	114673428	+	1	4	upstream	-156	X
L1P1	2	46499113	46499595	482	+	46498961	46499034	+	1	5	upstream	-152
L1PA4	11	48520784	48526176	5392	-	48526109	48526328	-	4	14	upstream	-152
L1PA5	10	100848764	100854821	6057	+	100848616	100848845	+	1	1	upstream	-148
L1HS	8	122411300	122416228	4928	-	122416138	122416376	-	3	15	upstream	-148
L1PA4	4	91547824	91552139	4315	+	91547678	91547898	+	1	5	upstream	-146
L1HS	7	34519632	34521770	2138	+	34519488	34519694	+	1	11	upstream	-144
L1PA4	4	124080239	124086401	6162	-	124086301	124086542	-	4	13	upstream	-141
L1PA5	2	62829625	62835776	6151	-	62835683	62835913	-	9	29	upstream	-137
L1PA5	12	15987907	15994038	6131	-	15993947	15994174	-	10	29	upstream	-136	X
L1PA3	4	114992748	114998903	6155	+	114992612	114992837	+	1	15	upstream	-136
L1PA6	8	132959129	132965322	6193	-	132965225	132965452	-	9	56	upstream	-130
L1PA5	20	16836083	16842222	6139	-	16842141	16842351	-	7	36	upstream	-129
L1PA2	19	23865088	23871097	6009	-	23870999	23871219	-	14	62	upstream	-122
L1PA5	9	120306646	120312776	6130	+	120306525	120306673	+	2	59	upstream	-121
L1HS	16	64281416	64287424	6008	+	64281297	64281504	+	1	2	upstream	-119
L1PA2	17	29643583	29649584	6001	-	29649502	29649701	-	41	605	upstream	-117
L1PA2	20	8523749	8529774	6025	-	8529672	8529888	-	5	31	upstream	-114
L1PA2	2	23301228	23307262	6034	-	23307162	23307376	-	2	10	upstream	-114
L1PA4	4	91619551	91625697	6146	-	91625713	91625810	-	1	1	upstream	-113
L1PA2	2	186158860	186164880	6020	-	186164779	186164993	-	1	1	upstream	-113
L1PA3	7	34912377	34918405	6028	+	34912268	34912476	+	3	699	upstream	-109
L1PA3	1	175636677	175642700	6023	-	175642603	175642808	-	4	29	upstream	-108
L1P1	14	45334733	45335548	815	+	45334627	45334819	+	1	59	upstream	-106
L1PA3	10	131420815	131426834	6019	-	131426769	131426940	-	1	5	upstream	-106
L1PA2	4	112477549	112483548	5999	+	112477444	112477649	+	5	273	upstream	-105
L1PA3	9	32215046	32221057	6011	-	32220956	32221159	-	1	4	upstream	-102
L1HS	9	18168011	18170249	2238	+	18167911	18168111	+	1	44	upstream	-100
L1PA4	X	133005857	133012002	6145	-	133011900	133012097	-	3	4	upstream	-95	X
L1PA2	10	127623797	127629809	6012	+	127623703	127623872	+	1	11	upstream	-94
L1PA3	X	137688136	137694156	6020	+	137688045	137688231	+	2	12	upstream	-91
L1PA4	3	14006216	14012361	6145	-	14012260	14012451	-	1	3	upstream	-90
L1PA2	8	15457889	15463908	6019	-	15463809	15463998	-	6	90	upstream	-90
L1PA3	11	104392233	104398260	6027	+	104392144	104392333	+	1	24	upstream	-89
L1PA3	11	78941346	78947372	6026	+	78941258	78941422	+	1	1	upstream	-88
L1PA4	18	38494283	38500519	6236	+	38494196	38494280	+	2	22	upstream	-87
L1PA5	13	108185465	108191631	6166	-	108191529	108191714	-	11	63	upstream	-83
L1HS	2	158131112	158137135	6023	+	158131035	158131201	+	2	9	upstream	-77	X
L1PA4	11	125086611	125092755	6144	-	125092677	125092831	-	1	1	upstream	-76	X
L1PA3	4	128203166	128209208	6042	-	128209107	128209284	-	1	3	upstream	-76
L1PA2	3	175460170	175466178	6008	-	175466088	175466254	-	7	57	upstream	-76
L1PA4	5	57904378	57910526	6148	+	57904306	57904413	+	1	2	upstream	-72
L1PA3	6	12657411	12663565	6154	+	12657340	12657505	+	3	66	upstream	-71
L1PA3	10	75646645	75652785	6140	+	75646577	75646744	+	1	5	upstream	-68	X
L1PA3	X	80119025	80124961	5936	-	80124859	80125029	-	8	62	upstream	-68
L1PA3	1	120844831	120850852	6021	+	120844763	120844932	+	1	1	upstream	-68
L1PA3	2	126299581	126305721	6140	+	126299518	126299677	+	2	109	upstream	-63
L1P2	10	43343706	43349068	5362	-	43348974	43349130	-	1	4	upstream	-62
L1PA3	20	53908693	53914862	6169	-	53914761	53914923	-	1	1	upstream	-61
L1PA2	6	95590603	95596746	6143	+	95590542	95590702	+	1	2	upstream	-61
L1HS	5	79110459	79116517	6058	-	79116421	79116576	-	1	1	upstream	-59
L1PA4	4	149639	155778	6139	-	155679	155835	-	2	29	upstream	-57
L1PA3	13	51162334	51168466	6132	-	51168364	51168523	-	6	58	upstream	-57
L1PA3	1	85880138	85886292	6154	+	85880082	85880233	+	4	67	upstream	-56
L1P1	12	37667746	37672646	4900	+	37667691	37667835	+	2	160	upstream	-55
L1PA5	10	26426325	26432447	6122	-	26432355	26432501	-	4	26	upstream	-54
L1PA2	2	168006636	168012749	6113	-	168012650	168012802	-	8	78	upstream	-53
L1PA3	4	16167807	16173945	6138	+	16167755	16167907	+	2	126	upstream	-52
L1PA3	3	33687951	33694210	6259	+	33687900	33688049	+	6	70	upstream	-51	X
L1HS	6	79549565	79552974	3409	+	79549514	79549664	+	1	2	upstream	-51
L1PA3	5	139875311	139880711	5400	+	139875260	139875479	+	1	8	upstream	-51	X
L1PA3	2	76985608	76991143	5535	+	76985558	76985770	+	1	6	upstream	-50
L1PA3	9	105408386	105414538	6152	-	105414436	105414580	-	1	2	upstream	-42
L1PA3	1	169930457	169932184	1727	-	169931745	169932226	-	64	1502	internal	-42
L1PA4	3	171862871	171869009	6138	-	171868909	171869051	-	1	4	upstream	-42
L1PA2	X	151463654	151469678	6024	+	151463614	151463740	+	1	9	upstream	-40
L1PA2	18	20453005	20459034	6029	-	20458933	20459073	-	1	2	upstream	-39
L1PA3	4	180794670	180800825	6155	+	180794631	180794771	+	3	109	upstream	-39
L1PA4	16	71286747	71287924	1177	-	71287824	71287962	-	1	1	upstream	-38
L1PA4	2	169963962	169970055	6093	+	169963924	169964038	+	5	912	upstream	-38
L1PA2	14	25317910	25323918	6008	-	25323824	25323954	-	6	46	upstream	-36
L1PA3	9	31046093	31052220	6127	-	31052073	31052256	-	3	6	upstream	-36
L1P1	18	32934029	32935899	1870	+	32933995	32934097	+	1	1	upstream	-34
L1PA3	X	41946361	41952380	6019	-	41952279	41952414	-	1	1	upstream	-34
L1PA4	X	54780568	54782411	1843	-	54782309	54782444	-	10	141	upstream	-33
L1HS	3	112090352	112092085	1733	+	112090319	112090618	+	1	2	upstream	-33
L1PA2	12	76091241	76097335	6094	-	76097233	76097366	-	1	6	upstream	-31
L1PA4	11	88359812	88365843	6031	+	88359784	88359913	+	2	10	upstream	-28
L1PA3	19	34408527	34414562	6035	+	34408502	34408628	+	2	186	upstream	-25
L1PA5	X	135886956	135893097	6141	-	135892944	135893122	-	1	1	upstream	-25
L1PA3	12	114207311	114213373	6062	+	114207287	114207395	+	1	1	upstream	-24
L1PA4	5	177113458	177119576	6118	+	177113435	177113476	+	1	5	upstream	-23
L1PA3	2	21284922	21291114	6192	-	21291010	21291136	-	1	3	upstream	-22
L1PA3	9	69101499	69107614	6115	-	69107520	69107636	-	15	192	upstream	-22
L1PA4	5	175437787	175443927	6140	-	175443643	175443949	-	7	85	upstream	-22
L1PA5	12	64777709	64780926	3217	-	64780879	64780947	-	2	2	upstream	-21
L1PA5	2	171914609	171920865	6256	-	171920770	171920886	-	11	145	upstream	-21
L1PA2	5	4668542	4674550	6008	+	4668522	4668640	+	1	1	upstream	-20
L1PA4	11	45100441	45106624	6183	-	45106523	45106643	-	2	2	upstream	-19
L1PA4	5	77449796	77455935	6139	+	77449777	77449880	+	1	4	upstream	-19
L1PA3	7	82491349	82497376	6027	+	82491331	82491420	+	1	1	upstream	-18
L1PA2	15	54214109	54220118	6009	-	54220031	54220135	-	1	2	upstream	-17	X
L1PA4	9	89706874	89712984	6110	+	89706857	89706969	+	1	13	upstream	-17
L1P1	3	35471114	35474792	3678	+	35471098	35471207	+	2	1038	upstream	-16
L1PA2	4	10989463	10995492	6029	-	10995420	10995507	-	1	1	upstream	-15
L1PA4	10	41955470	41961598	6128	-	41961571	41961612	-	1	1	upstream	-14
L1P1	10	45066067	45066498	431	-	45066355	45066512	-	17	88	upstream	-14
L1PA4	4	191121920	191127996	6076	+	191121906	191122000	+	1	34	upstream	-14
L1PA2	8	40408889	40414966	6077	+	40408876	40408990	+	1	5	upstream	-13
L1PA3	6	48812945	48818973	6028	+	48812933	48813041	+	2	73	upstream	-12
L1PA4	10	82631205	82637340	6135	+	82631193	82631304	+	5	123	upstream	-12
L1PA3	5	95464661	95470709	6048	-	95470608	95470720	-	9	171	upstream	-11
L1PA2	12	25531156	25533854	2698	-	25533753	25533863	-	3	8	upstream	-9
L1PA2	3	120203008	120209027	6019	-	120208925	120209035	-	1	3	upstream	-8
L1PA3	2	66004827	66010981	6154	-	66010879	66010988	-	1	1	upstream	-7
L1HS	6	75251034	75255225	4191	+	75251027	75251220	+	1	4	upstream	-7
L1HS	15	81910561	81916590	6029	-	81916489	81916597	-	1	1	upstream	-7
L1PA2	3	104421983	104428010	6027	+	104421976	104422081	+	6	551	upstream	-7
L1PA2	9	31284064	31290094	6030	+	31284058	31284165	+	1	5	upstream	-6
L1P2	6	63585664	63586780	1116	-	63586686	63586786	-	1	7	upstream	-6
L1PA4	7	109457423	109463582	6159	-	109463480	109463588	-	10	222	upstream	-6
L1PA4	13	74713307	74719451	6144	-	74719349	74719455	-	8	190	upstream	-4
L1HS	6	84100391	84106433	6042	+	84100387	84100492	+	1	4	upstream	-4
L1HS	5	165500775	165505275	4500	-	165505192	165505279	-	1	1	upstream	-4
L1PA3	2	789552	795575	6023	+	789549	789653	+	1	4	upstream	-3
L1PA2	8	1543151	1549128	5977	+	1543148	1543201	+	1	4	upstream	-3
L1PA2	18	2237168	2243196	6028	+	2237165	2237268	+	1	4	upstream	-3
L1HS	8	126664313	126670315	6002	+	126664310	126664331	+	1	5	upstream	-3
L1PA2	3	169211515	169217537	6022	+	169211512	169211550	+	1	2	upstream	-3
L1HS	18	13965860	13971890	6030	-	13971788	13971892	-	1	4	upstream	-2
L1PA4	3	15923758	15929889	6131	-	15929787	15929891	-	1	1	upstream	-2
L1PA3	10	27915969	27922374	6405	+	27915967	27915990	+	1	5	upstream	-2
L1PA2	6	39530312	39536288	5976	+	39530310	39530360	+	1	8	upstream	-2
L1PA4	8	43454372	43460496	6124	+	43454370	43454472	+	1	100	upstream	-2
L1PA3	12	53562937	53569085	6148	-	53568983	53569087	-	1	2	upstream	-2
L1PA2	5	63460675	63466707	6032	-	63466606	63466709	-	1	1	upstream	-2	X
L1HS	4	79245914	79251943	6029	+	79245912	79246015	+	2	6	upstream	-2
L1PA3	X	79547397	79553412	6015	+	79547395	79547497	+	1	5	upstream	-2
L1PA3	7	80180358	80186397	6039	+	80180356	80180459	+	1	4	upstream	-2
L1PA4	5	130695559	130701695	6136	-	130701593	130701697	-	4	46	upstream	-2	X
L1PA2	3	170879970	170885999	6029	+	170879968	170880070	+	1	13	upstream	-2
L1PA3	1	199469857	199476013	6156	-	199475910	199476015	-	2	5	upstream	-2
L1HS	13	29113844	29119843	5999	-	29119820	29119844	-	1	1	upstream	-1
L1PA4	19	44896429	44902572	6143	-	44902470	44902573	-	2	3	upstream	-1
L1PA4	14	47818853	47824806	5953	-	47824705	47824807	-	3	9	upstream	-1
L1PA4	8	54855657	54861785	6128	-	54861683	54861786	-	1	1	upstream	-1	X
L1PA2	1	72126475	72132506	6031	+	72126474	72126576	+	1	4	upstream	-1
L1PA4	X	75892419	75895643	3224	+	75892418	75892508	+	1	62	upstream	-1
L1HS	2	102549247	102555276	6029	-	102555174	102555277	-	1	1	upstream	-1
L1HS	1	104266213	104269543	3330	+	104266212	104266399	+	1	1	upstream	-1
L1PA2	1	171217043	171223069	6026	-	171222968	171223070	-	1	8	upstream	-1
L1PA4	2	55868760	55874900	6140	-	55874796	55874900	-	19	344	internal	0
L1HS	3	159220160	159226187	6027	+	159220160	159220544	+	1	2	internal	0
L1PA3	20	25258586	25264606	6020	+	25258587	25258687	+	1	5	internal	1
L1PA3	14	39060495	39066413	5918	-	39066311	39066412	-	1	2	internal	1
L1PA4	11	74507991	74514159	6168	+	74507992	74508086	+	1	1	internal	1
L1PA5	13	31050801	31056764	5963	-	31056738	31056762	-	1	1	internal	2
L1P1	3	67859973	67860337	364	-	67860235	67860335	-	1	3	internal	2
L1PA2	7	103985335	103991389	6054	-	103991290	103991387	-	1	4	internal	2
L1P1	6	104650013	104650103	90	+	104650015	104650065	+	1	1	internal	2
L1PA3	2	109094520	109100673	6153	-	109100573	109100671	-	1	1	internal	2	X
L1PA3	1	167511371	167515701	4330	-	167515600	167515699	-	2	7	internal	2
L1PA3	5	118657639	118663857	6218	-	118663772	118663854	-	5	13	internal	3
L1PA5	7	152644250	152646768	2518	-	152646666	152646765	-	1	2	internal	3
L1PA3	3	159097303	159103326	6023	+	159097306	159097389	+	1	17	internal	3
L1PA3	20	12371779	12377788	6009	-	12377760	12377784	-	1	1	internal	4
L1PA4	X	21017216	21020069	2853	+	21017220	21017306	+	1	2	internal	4
L1PA5	1	47084397	47089150	4753	+	47084401	47084490	+	1	993	internal	4
L1PA3	11	75137310	75143342	6032	+	75137314	75137408	+	2	61	internal	4	X
L1PA3	14	80650263	80656287	6024	+	80650267	80650365	+	3	6	internal	4
L1P2	7	87840269	87841289	1020	-	87841260	87841285	-	1	2	internal	4
L1PA3	5	150102593	150108705	6112	+	150102597	150102691	+	1	1	internal	4
L1PA3	1	175995162	176001303	6141	+	175995166	175995263	+	1	3	internal	4
L1PA3	2	179555424	179561454	6030	+	179555428	179555525	+	1	8	internal	4	X
L1PA2	1	187990555	187996704	6149	+	187990559	187990655	+	1	2	internal	4
L1PA3	12	34711286	34717305	6019	-	34717214	34717300	-	1	6	internal	5
L1PA4	1	95396636	95402771	6135	-	95402739	95402766	-	1	1	internal	5
L1PA3	9	6167206	6173226	6020	-	6173156	6173220	-	1	1	internal	6
L1PA4	17	50934077	50940101	6024	+	50934083	50934146	+	1	6	internal	6
L1PA4	4	107698695	107704838	6143	-	107704478	107704832	-	1	1	internal	6
L1PA3	2	60269663	60275692	6029	+	60269670	60269764	+	1	2	internal	7
L1PA2	16	34317299	34323641	6342	-	34323539	34323633	-	1	3	internal	8
L1PA3	4	52495998	52502012	6014	-	52501930	52502004	-	1	4	internal	8
L1PA2	4	85438958	85444987	6029	+	85438966	85439056	+	1	3	internal	8
L1PA2	1	88580114	88586138	6024	+	88580122	88580212	+	1	4	internal	8
L1PA2	10	1334212	1340287	6075	+	1334221	1334303	+	1	5	internal	9
L1PA2	X	1782665	1788679	6014	-	1788588	1788670	-	1	2	internal	9
L1PA3	7	13771795	13773231	1436	+	13771804	13771894	+	1	35	internal	9
L1PA3	12	54269989	54276062	6073	+	54269998	54270088	+	1	2	internal	9
L1PA3	4	111828065	111834289	6224	-	111834189	111834280	-	4	19	internal	9
L1PA4	2	147624831	147631006	6175	+	147624840	147624930	+	1	2	internal	9
L1PA3	12	25580916	25586935	6019	+	25580926	25581016	+	1	5	internal	10
L1PA2	11	26429219	26435356	6137	+	26429229	26429250	+	2	46	internal	10
L1PA3	4	130036157	130042286	6129	+	130036167	130036257	+	1	3	internal	10
L1PA6	14	70011674	70013407	1733	+	70011685	70011766	+	1	3	internal	11
L1PA4	6	78628518	78634660	6142	+	78628529	78628572	+	1	4	internal	11
L1PA3	5	92622498	92628527	6029	+	92622509	92622599	+	2	9	internal	11
L1PA4	11	3470763	3476857	6094	-	3476755	3476845	-	3	10	internal	12
L1PA3	X	25243285	25244039	754	-	25243937	25244027	-	1	2	internal	12
L1PA3	5	42695491	42701618	6127	+	42695503	42696044	+	1	2	internal	12	X
L1PA3	8	49532324	49538482	6158	-	49538380	49538470	-	1	3	internal	12
L1PA4	2	115478402	115481190	2788	+	115478415	115478503	+	1	5	internal	13
L1PA5	4	67005649	67011791	6142	-	67011740	67011777	-	1	2	internal	14
L1PA3	1	14581402	14587424	6022	-	14587321	14587409	-	5	90	internal	15
L1PA3	8	63875747	63881962	6215	+	63875765	63875840	+	2	17	internal	18	X
L1PA4	2	150202641	150208751	6110	-	150208662	150208733	-	1	218	internal	18
L1PA3	10	111545274	111551292	6018	-	111551249	111551272	-	1	1	internal	20
L1PA3	1	83405692	83411893	6201	+	83405714	83405790	+	1	2	internal	22
L1PA2	7	140378876	140385021	6145	+	140378899	140378943	+	1	3	internal	23
L1PA3	3	22754231	22760249	6018	-	22760185	22760225	-	1	2	internal	24
L1PA3	12	47000244	47006225	5981	-	47006085	47006201	-	1	2	internal	24
L1PA2	19	23404775	23410927	6152	-	23410827	23410902	-	1	2	internal	25	X
L1PA3	Y	24619183	24625388	6205	+	24619208	24619231	+	1	1	internal	25
L1PA3	14	39123205	39129246	6041	-	39129147	39129221	-	2	3	internal	25
L1PA2	11	51021319	51027340	6021	-	51027289	51027315	-	1	1	internal	25
L1PA3	16	54745928	54752075	6147	+	54745953	54745999	+	1	44	internal	25
L1PA3	3	63694029	63700080	6051	+	63694054	63694128	+	1	25	internal	25
L1PA2	2	209373610	209379760	6150	+	209373635	209373710	+	1	6	internal	25
L1PA3	12	57905334	57908524	3190	-	57908423	57908498	-	1	3	internal	26
L1PA3	6	81614176	81620212	6036	+	81614202	81614230	+	2	2	internal	26
L1PA2	2	84305374	84311545	6171	+	84305400	84305531	+	1	5	internal	26
L1PA2	8	108322013	108328017	6004	+	108322039	108322113	+	1	4	internal	26
L1PA3	5	111349600	111355712	6112	-	111355611	111355686	-	5	71	internal	26
L1PA2	15	77824485	77830510	6025	-	77830419	77830483	-	1	4	internal	27
L1PA3	12	82923815	82929840	6025	-	82929737	82929813	-	1	1	internal	27
L1PA2	10	122660462	122666485	6023	+	122660489	122660563	+	1	10	internal	27
L1PA3	2	157340555	157341333	778	-	157341232	157341306	-	3	5	internal	27
L1PA2	13	18745136	18751152	6016	+	18745164	18745235	+	1	2	internal	28
L1PA3	10	67872438	67878601	6163	+	67872466	67872536	+	1	8	internal	28	X
L1PA3	X	154304830	154311002	6172	+	154304858	154304928	+	1	3	internal	28	X
L1PA3	2	14156710	14162867	6157	+	14156739	14156792	+	1	4	internal	29
L1PA2	10	22452845	22458874	6029	-	22458772	22458845	-	1	1	internal	29
L1PA4	3	39383140	39389258	6118	-	39389197	39389229	-	1	1	internal	29
L1PA2	Y	25925238	25931303	6065	+	25925268	25925742	+	1	2	internal	30
L1PA3	10	74753099	74759264	6165	+	74753129	74753201	+	1	3	internal	30
L1PA2	5	130095687	130101739	6052	+	130095717	130095787	+	1	3	internal	30
L1PA5	2	192334821	192340847	6026	+	192334851	192334921	+	1	685	internal	30
L1PA4	9	4456666	4462767	6101	+	4456697	4456720	+	1	1	internal	31
L1PA2	12	26713758	26719909	6151	+	26713789	26713859	+	1	12	internal	31
L1PA4	15	44615731	44621872	6141	-	44621769	44621841	-	14	129	internal	31
L1P1	19	49417207	49422918	5711	-	49422817	49422887	-	1	3	internal	31
L1PA2	3	156742377	156748535	6158	+	156742408	156742430	+	1	1	internal	31
L1PA3	11	25621915	25627908	5993	-	25627820	25627876	-	1	3	internal	32
L1PA3	6	51197108	51203249	6141	+	51197140	51197185	+	1	8	internal	32
L1HS	1	142755216	142755312	96	-	142755258	142755280	-	1	2	internal	32
L1HS	1	218485121	218485973	852	+	218485153	218485221	+	1	1	internal	32
L1PA3	16	46269183	46275324	6141	-	46275264	46275290	-	1	1	internal	34
L1PA3	8	56125016	56131115	6099	+	56125050	56125109	+	1	2	internal	34
L1PA3	11	81544556	81550581	6025	+	81544590	81544650	+	1	8	internal	34
L1PA4	4	110915651	110921757	6106	+	110915685	110915735	+	1	2	internal	34
L1PA2	18	20544777	20550803	6026	-	20550735	20550766	-	1	1	internal	37
L1PA2	18	30165078	30171098	6020	+	30165116	30165168	+	2	5	internal	38
L1PA5	18	60984631	60990662	6031	+	60984670	60984708	+	1	2	internal	39
L1PA2	14	100802290	100808317	6027	+	100802329	100802773	+	1	1	internal	39
L1PA2	1	112565564	112571583	6019	+	112565603	112565665	+	1	1	internal	39
L1HS	7	135433677	135434980	1303	-	135434918	135434941	-	1	1	internal	39
L1PA3	19	34642038	34647935	5897	+	34642078	34642141	+	2	10	internal	40
L1PA3	1	79749548	79755553	6005	-	79755480	79755513	-	1	2	internal	40
L1PA4	12	45736769	45742910	6141	+	45736810	45736831	+	1	1	internal	41
L1PA4	5	60570459	60576585	6126	+	60570500	60570560	+	1	1	internal	41
L1PA2	Y	14645468	14651472	6004	-	14651373	14651430	-	4	13	internal	42
L1HS	8	16572000	16575946	3946	+	16572042	16572100	+	1	2	internal	42
L1HS	3	18946979	18953016	6037	-	18952915	18952974	-	1	1	internal	42
L1PA2	2	198207716	198213730	6014	-	198213628	198213688	-	1	3	internal	42	X
L1PA3	11	99784983	99791010	6027	+	99785026	99785093	+	1	12	internal	43
L1PA2	6	39608773	39614984	6211	+	39608817	39608850	+	1	3	internal	44
L1PA3	6	57692168	57698224	6056	-	57698122	57698180	-	1	3	internal	44
L1HS	11	90339088	90345118	6030	-	90345016	90345074	-	1	4	internal	44
L1PA2	4	5006526	5012547	6021	-	5012447	5012502	-	1	1	internal	45
L1PA2	6	112330898	112336916	6018	-	112336817	112336869	-	1	3	internal	47	X
L1PA3	11	28214678	28216879	2201	-	28216780	28216831	-	1	6	internal	48
L1PA2	1	60728393	60734409	6016	+	60728441	60728492	+	3	82	internal	48
L1PA3	6	163179615	163185642	6027	-	163185549	163185594	-	1	3	internal	48
L1PA5	3	4933220	4939252	6032	+	4933269	4933303	+	1	1	internal	49
L1PA3	20	8037514	8043564	6050	-	8043464	8043515	-	2	2	internal	49	X
L1HS	14	55529695	55529810	115	-	55529711	55529761	-	1	1	internal	49
L1PA4	8	89767051	89773082	6031	+	89767100	89767122	+	1	2	internal	49
L1PA3	7	45953544	45959544	6000	-	45959443	45959494	-	1	3	internal	50
L1PA3	3	50985609	50991643	6034	-	50991541	50991593	-	1	2	internal	50
L1PA2	15	56205223	56211252	6029	+	56205273	56205324	+	1	2	internal	50
L1HS	10	107127095	107133125	6030	-	107133048	107133075	-	2	8	internal	50
L1HS	11	108553432	108559463	6031	-	108559361	108559413	-	1	1	internal	50
L1PA3	10	71418	77432	6014	+	71469	71504	+	1	3	internal	51
L1PA6	18	68784742	68790771	6029	-	68790669	68790720	-	1	1	internal	51
L1P1	1	211597902	211601647	3745	-	211601555	211601590	-	1	1	internal	57
L1PA7	X	75977459	75980196	2737	+	75977519	75977540	+	1	4	internal	60
L1PA3	7	32313882	32320054	6172	+	32313944	32313971	+	2	6	internal	62
L1PA4	1	67018414	67024597	6183	+	67018477	67018665	+	1	5	internal	63
L1PA3	5	122614526	122620655	6129	-	122620568	122620592	-	1	2	internal	63
L1PA2	7	15946382	15952405	6023	+	15946446	15946471	+	1	6	internal	64
L1PA3	1	75916024	75922058	6034	+	75916088	75916278	+	1	4	internal	64
L1PA3	1	34488930	34494955	6025	+	34488995	34489030	+	1	1	internal	65
L1HS	14	43136854	43141041	4187	+	43136920	43136946	+	1	2	internal	66
L1HS	14	30223767	30229794	6027	-	30229695	30229727	-	1	1	internal	67
L1PA4	3	4191250	4197368	6118	+	4191318	4191342	+	1	4	internal	68
L1PA2	14	40748292	40754311	6019	-	40753813	40754240	-	1	2	internal	71
L1PA2	X	7515634	7521793	6159	-	7521695	7521721	-	1	1	internal	72
L1HS	13	81517486	81523544	6058	+	81517560	81517580	+	1	2	internal	74
L1PA3	11	25403255	25409280	6025	+	25403330	25403356	+	1	5	internal	75
L1P1	10	92937711	92937820	109	-	92937835	92937905	+	1	6	internal	124
L1PA4	18	44882787	44889847	7060	-	44889099	44889331	-	1	1	internal	516	X
non-reference	8	not confirmed	not confirmed			70908890	70908943	+	4	7
non-reference	11	not confirmed	not confirmed			74489278	74489497	+	1	4
non-reference	2	not confirmed	not confirmed			143629558	143676238	+	1	1	splices

## Sheet: Full-length elements only
Family	Chr	start	stop	size	strand	tag start	tag stop	strand	cluster size	tag count	5' end position	5' start position
L1PA3	1	246757882	246763865	5983	+	246679244	246757944	+	1	3	splices	-78638
L1PA2	4	64080835	64086866	6031	+	64035849	64080887	+	1	30	splices	-44986
L1PA4	9	4521072	4527200	6128	+	4481723	4521044	+	1	3	splices	-39349
L1PA4	5	97258619	97264756	6137	-	97264655	97282436	-	9	85	splices	-17680
L1PA2	3	90089674	90095695	6021	+	90088973	90089616	+	2	38	upstream	-701
L1PA2	15	18776298	18782318	6020	+	18775795	18776370	+	6	259	upstream	-503
L1HS	20	53868030	53874021	5991	+	53867556	53868128	+	1	2	upstream	-474
L1PA2	9	88410789	88416789	6000	-	88416856	88417262	-	1	5	upstream	-473
L1PA3	14	67404542	67410567	6025	+	67404069	67404643	+	3	36	upstream	-473
L1PA4	8	5930707	5936829	6122	-	5936762	5937295	-	1	1	upstream	-466
L1HS	2	232722151	232728183	6032	-	232728387	232728639	-	1	1	upstream	-456
L1PA2	X	42632564	42638564	6000	+	42632114	42632641	+	1	1	upstream	-450
L1PA3	9	124392245	124398270	6025	-	124398456	124398718	-	1	3	upstream	-448
L1PA2	2	133939049	133945079	6030	-	133944977	133945521	-	1	4	upstream	-442
L1PA4	8	3094992	3100938	5946	-	3100872	3101378	-	1	1	upstream	-440
L1PA2	16	46399388	46405518	6130	-	46405417	46405944	-	1	1	upstream	-426
L1PA3	2	113945529	113951592	6063	-	113951789	113952014	-	1	1	upstream	-422
L1PA4	1	175907569	175913704	6135	-	175913668	175914126	-	1	4	upstream	-422
L1PA2	4	147490621	147496653	6032	+	147490210	147490722	+	1	3	upstream	-411
L1PA2	10	86506615	86512618	6003	-	86512519	86513025	-	1	2	upstream	-407
L1PA2	4	141553947	141559967	6020	+	141553547	141554048	+	1	2	upstream	-400
L1PA3	19	48438045	48444097	6052	-	48444445	48444495	-	1	1	upstream	-398
L1HS	11	92509453	92515487	6034	+	92509059	92509535	+	1	2	upstream	-394
L1HS	14	51331070	51337100	6030	-	51337273	51337492	-	1	1	upstream	-392
L1PA2	2	222722565	222728595	6030	-	222728494	222728986	-	1	8	upstream	-391
L1PA3	15	89844900	89850883	5983	+	89844513	89844954	+	2	103	upstream	-387
L1PA2	4	10386116	10392142	6026	-	10392041	10392528	-	2	11	upstream	-386
L1PA4	2	91003057	91009210	6153	+	91002671	91003001	+	3	20	upstream	-386
L1PA5	8	81078311	81084241	5930	+	81077929	81078170	+	1	1	upstream	-382
L1HS	1	194455124	194461155	6031	-	194461278	194461535	-	1	3	upstream	-380
L1PA5	1	59196389	59202543	6154	+	59196019	59196490	+	1	3	upstream	-370
L1HS	5	85842264	85848292	6028	+	85841900	85842118	+	1	1	upstream	-364
L1PA3	8	51852818	51858957	6139	-	51858860	51859309	-	1	1	upstream	-352
L1PA3	4	161260820	161266817	5997	-	161266943	161267169	-	1	1	upstream	-352
L1PA3	16	34252028	34258051	6023	+	34251679	34252122	+	2	8	upstream	-349
L1PA3	5	130670658	130676559	5901	-	130676457	130676905	-	4	4	upstream	-346
L1PA2	8	99341680	99347697	6017	+	99341334	99341578	+	1	1	upstream	-346
L1PA2	11	93605339	93611342	6003	-	93611455	93611684	-	2	3	upstream	-342
L1HS	12	125349470	125355537	6067	-	125355439	125355877	-	1	5	upstream	-340
L1PA4	2	9095912	9102076	6164	+	9095574	9095804	+	4	76	upstream	-338
L1PA2	12	42151044	42157078	6034	+	42150707	42151144	+	1	2	upstream	-337
L1PA2	6	98971100	98977113	6013	+	98970770	98970973	+	1	3	upstream	-330
L1PA3	10	24179949	24186097	6148	-	24185996	24186423	-	1	1	upstream	-326
L1PA3	4	5543206	5549326	6120	-	5549393	5549651	-	1	1	upstream	-325
L1HS	7	147170579	147176648	6069	-	147176546	147176970	-	1	6	upstream	-322
L1PA2	12	56789308	56795356	6048	-	56795259	56795674	-	1	2	upstream	-318
L1PA3	6	99758879	99765041	6162	+	99758562	99758799	+	1	1	upstream	-317
L1PA2	3	117404923	117410963	6040	-	117411048	117411279	-	2	3	upstream	-316
L1PA3	X	116278683	116284812	6129	+	116278367	116278597	+	1	6	upstream	-316
L1PA2	6	121051585	121057613	6028	+	121051272	121051510	+	1	1	upstream	-313
L1PA2	3	18974303	18980329	6026	-	18980419	18980635	-	1	2	upstream	-306
L1PA3	11	43073138	43079277	6139	-	43079360	43079578	-	2	3	upstream	-301
L1PA4	X	20773483	20779663	6180	+	20773184	20773567	+	1	2	upstream	-299
L1PA3	11	23006240	23012260	6020	-	23012324	23012558	-	1	1	upstream	-298
L1PA3	11	130359369	130365397	6028	+	130359071	130359470	+	2	6	upstream	-298
L1PA2	5	106077467	106083488	6021	-	106083548	106083778	-	1	1	upstream	-290
L1PA4	18	17716898	17723038	6140	-	17723091	17723326	-	2	3	upstream	-288
L1PA5	5	111824341	111830478	6137	-	111830535	111830766	-	1	2	upstream	-288
L1PA2	8	129795780	129801816	6036	+	129795493	129795721	+	1	4	upstream	-287
L1PA2	1	205970435	205976463	6028	+	205970151	205970534	+	1	9	upstream	-284
L1PA3	6	56752482	56758625	6143	-	56758711	56758908	-	2	4	upstream	-283
L1PA2	18	35758332	35764396	6064	+	35758050	35758433	+	1	4	upstream	-282
L1PA5	8	86518332	86524472	6140	-	86524371	86524753	-	3	3	upstream	-281
L1PA5	7	102672280	102678426	6146	+	102672004	102672300	+	1	2	upstream	-276
L1PA2	2	195640491	195646512	6021	-	195646410	195646787	-	1	5	upstream	-275
L1PA2	11	99827800	99833860	6060	+	99827537	99827901	+	6	197	upstream	-263
L1PA5	5	83381913	83388054	6141	+	83381651	83381740	+	1	3	upstream	-262
L1PA2	3	158925181	158931206	6025	+	158924920	158925149	+	1	14	upstream	-261
L1PA2	17	12293946	12299974	6028	-	12300000	12300231	-	2	5	upstream	-257
L1PA3	10	31798146	31804158	6012	+	31797890	31798141	+	1	1	upstream	-256
L1PA2	5	81760976	81766998	6022	-	81767036	81767253	-	1	6	upstream	-255
L1PA3	7	22534441	22540475	6034	+	22534188	22534445	+	1	2	upstream	-253
L1PA4	1	94093877	94100016	6139	+	94093624	94093852	+	1	5	upstream	-253
L1PA4	6	75426452	75432587	6135	+	75426200	75426461	+	1	5	upstream	-252
L1PA4	5	145250904	145257003	6099	+	145250652	145250895	+	1	2	upstream	-252
L1PA3	10	117280128	117286262	6134	-	117286248	117286501	-	1	1	upstream	-239
L1PA2	2	197094420	197100469	6049	-	197100414	197100708	-	2	7	upstream	-239
L1PA4	19	39807880	39814018	6138	+	39807642	39807878	+	1	8	upstream	-238
L1PA5	17	484387	490528	6141	-	490542	490762	-	1	3	upstream	-234
L1PA2	2	124881918	124887955	6037	+	124881692	124881734	+	1	2	upstream	-226
L1PA4	9	32201827	32207977	6150	-	32207984	32208200	-	4	34	upstream	-223
L1PA3	20	51505509	51511512	6003	-	51511497	51511731	-	2	3	upstream	-219
L1PA2	12	21463417	21469435	6018	+	21463199	21463452	+	1	5	upstream	-218
L1PA3	12	79366287	79372431	6144	-	79372330	79372644	-	2	7	upstream	-213
L1PA3	6	95524208	95530354	6146	+	95524000	95524238	+	2	19	upstream	-208
L1PA2	18	1506191	1512241	6050	-	1512140	1512446	-	1	2	upstream	-205
L1PA4	3	18016193	18022314	6121	-	18022213	18022518	-	1	6	upstream	-204
L1PA4	4	43351125	43357265	6140	+	43350921	43351146	+	1	7	upstream	-204
L1PA4	10	81705902	81712046	6144	+	81705699	81706003	+	1	2	upstream	-203
L1PA3	4	46263903	46270044	6141	+	46263701	46263996	+	1	3	upstream	-202
L1PA3	4	54125562	54131622	6060	+	54125363	54125594	+	1	3	upstream	-199
L1PA2	12	68693113	68699127	6014	+	68692914	68693200	+	1	2	upstream	-199
L1PA4	11	62837049	62843173	6124	+	62836859	62837082	+	1	1	upstream	-190
L1PA2	X	87349543	87355576	6033	+	87349354	87349574	+	1	27	upstream	-189
L1PA2	5	64040618	64046648	6030	-	64046597	64046836	-	1	1	upstream	-188
L1PA4	12	45671858	45678006	6148	+	45671683	45671958	+	3	22	upstream	-175
L1PA3	3	23365739	23371880	6141	+	23365565	23365765	+	2	71	upstream	-174
L1PA5	14	24903815	24909726	5911	-	24909672	24909897	-	3	3	upstream	-171
L1PA2	10	110973370	110979383	6013	+	110973199	110973440	+	1	5	upstream	-171
L1PA3	20	12052360	12058348	5988	-	12058253	12058516	-	1	4	upstream	-168
L1PA2	3	138835247	138841264	6017	-	138841212	138841431	-	4	11	upstream	-167
L1PA2	6	127956131	127962130	5999	+	127955964	127956220	+	1	2	upstream	-167
L1PA3	7	32470666	32476702	6036	+	32470504	32470766	+	2	7	upstream	-162
L1PA5	3	143676638	143682766	6128	-	143682712	143682926	-	2	19	upstream	-160
L1PA4	20	22916230	22922357	6127	-	22922287	22922515	-	5	8	upstream	-158
L1PA3	Y	19730205	19736335	6130	-	19736288	19736492	-	1	10	upstream	-157
L1PA2	11	39824783	39830780	5997	+	39824627	39824862	+	1	5	upstream	-156
L1PA3	3	114673336	114679483	6147	+	114673180	114673428	+	1	4	upstream	-156
L1PA5	10	100848764	100854821	6057	+	100848616	100848845	+	1	1	upstream	-148
L1PA4	4	124080239	124086401	6162	-	124086301	124086542	-	4	13	upstream	-141
L1PA5	2	62829625	62835776	6151	-	62835683	62835913	-	9	29	upstream	-137
L1PA5	12	15987907	15994038	6131	-	15993947	15994174	-	10	29	upstream	-136
L1PA3	4	114992748	114998903	6155	+	114992612	114992837	+	1	15	upstream	-136
L1PA6	8	132959129	132965322	6193	-	132965225	132965452	-	9	56	upstream	-130
L1PA5	20	16836083	16842222	6139	-	16842141	16842351	-	7	36	upstream	-129
L1PA2	19	23865088	23871097	6009	-	23870999	23871219	-	14	62	upstream	-122
L1PA5	9	120306646	120312776	6130	+	120306525	120306673	+	2	59	upstream	-121
L1HS	16	64281416	64287424	6008	+	64281297	64281504	+	1	2	upstream	-119
L1PA2	17	29643583	29649584	6001	-	29649502	29649701	-	41	605	upstream	-117
L1PA2	20	8523749	8529774	6025	-	8529672	8529888	-	5	31	upstream	-114
L1PA2	2	23301228	23307262	6034	-	23307162	23307376	-	2	10	upstream	-114
L1PA4	4	91619551	91625697	6146	-	91625713	91625810	-	1	1	upstream	-113
L1PA2	2	186158860	186164880	6020	-	186164779	186164993	-	1	1	upstream	-113
L1PA3	7	34912377	34918405	6028	+	34912268	34912476	+	3	699	upstream	-109
L1PA3	1	175636677	175642700	6023	-	175642603	175642808	-	4	29	upstream	-108
L1PA3	10	131420815	131426834	6019	-	131426769	131426940	-	1	5	upstream	-106
L1PA2	4	112477549	112483548	5999	+	112477444	112477649	+	5	273	upstream	-105
L1PA3	9	32215046	32221057	6011	-	32220956	32221159	-	1	4	upstream	-102
L1PA4	X	133005857	133012002	6145	-	133011900	133012097	-	3	4	upstream	-95
L1PA2	10	127623797	127629809	6012	+	127623703	127623872	+	1	11	upstream	-94
L1PA3	X	137688136	137694156	6020	+	137688045	137688231	+	2	12	upstream	-91
L1PA4	3	14006216	14012361	6145	-	14012260	14012451	-	1	3	upstream	-90
L1PA2	8	15457889	15463908	6019	-	15463809	15463998	-	6	90	upstream	-90
L1PA3	11	104392233	104398260	6027	+	104392144	104392333	+	1	24	upstream	-89
L1PA3	11	78941346	78947372	6026	+	78941258	78941422	+	1	1	upstream	-88
L1PA4	18	38494283	38500519	6236	+	38494196	38494280	+	2	22	upstream	-87
L1PA5	13	108185465	108191631	6166	-	108191529	108191714	-	11	63	upstream	-83
L1HS	2	158131112	158137135	6023	+	158131035	158131201	+	2	9	upstream	-77
L1PA4	11	125086611	125092755	6144	-	125092677	125092831	-	1	1	upstream	-76
L1PA3	4	128203166	128209208	6042	-	128209107	128209284	-	1	3	upstream	-76
L1PA2	3	175460170	175466178	6008	-	175466088	175466254	-	7	57	upstream	-76
L1PA4	5	57904378	57910526	6148	+	57904306	57904413	+	1	2	upstream	-72
L1PA3	6	12657411	12663565	6154	+	12657340	12657505	+	3	66	upstream	-71
L1PA3	X	80119025	80124961	5936	-	80124859	80125029	-	8	62	upstream	-68
L1PA3	10	75646645	75652785	6140	+	75646577	75646744	+	1	5	upstream	-68
L1PA3	1	120844831	120850852	6021	+	120844763	120844932	+	1	1	upstream	-68
L1PA3	2	126299581	126305721	6140	+	126299518	126299677	+	2	109	upstream	-63
L1PA3	20	53908693	53914862	6169	-	53914761	53914923	-	1	1	upstream	-61
L1PA2	6	95590603	95596746	6143	+	95590542	95590702	+	1	2	upstream	-61
L1HS	5	79110459	79116517	6058	-	79116421	79116576	-	1	1	upstream	-59
L1PA4	4	149639	155778	6139	-	155679	155835	-	2	29	upstream	-57
L1PA3	13	51162334	51168466	6132	-	51168364	51168523	-	6	58	upstream	-57
L1PA3	1	85880138	85886292	6154	+	85880082	85880233	+	4	67	upstream	-56
L1PA5	10	26426325	26432447	6122	-	26432355	26432501	-	4	26	upstream	-54
L1PA2	2	168006636	168012749	6113	-	168012650	168012802	-	8	78	upstream	-53
L1PA3	4	16167807	16173945	6138	+	16167755	16167907	+	2	126	upstream	-52
L1PA3	3	33687951	33694210	6259	+	33687900	33688049	+	6	70	upstream	-51
L1PA3	9	105408386	105414538	6152	-	105414436	105414580	-	1	2	upstream	-42
L1PA4	3	171862871	171869009	6138	-	171868909	171869051	-	1	4	upstream	-42
L1PA2	X	151463654	151469678	6024	+	151463614	151463740	+	1	9	upstream	-40
L1PA2	18	20453005	20459034	6029	-	20458933	20459073	-	1	2	upstream	-39
L1PA3	4	180794670	180800825	6155	+	180794631	180794771	+	3	109	upstream	-39
L1PA4	2	169963962	169970055	6093	+	169963924	169964038	+	5	912	upstream	-38
L1PA2	14	25317910	25323918	6008	-	25323824	25323954	-	6	46	upstream	-36
L1PA3	9	31046093	31052220	6127	-	31052073	31052256	-	3	6	upstream	-36
L1PA3	X	41946361	41952380	6019	-	41952279	41952414	-	1	1	upstream	-34
L1PA2	12	76091241	76097335	6094	-	76097233	76097366	-	1	6	upstream	-31
L1PA4	11	88359812	88365843	6031	+	88359784	88359913	+	2	10	upstream	-28
L1PA5	X	135886956	135893097	6141	-	135892944	135893122	-	1	1	upstream	-25
L1PA3	19	34408527	34414562	6035	+	34408502	34408628	+	2	186	upstream	-25
L1PA3	12	114207311	114213373	6062	+	114207287	114207395	+	1	1	upstream	-24
L1PA4	5	177113458	177119576	6118	+	177113435	177113476	+	1	5	upstream	-23
L1PA3	2	21284922	21291114	6192	-	21291010	21291136	-	1	3	upstream	-22
L1PA3	9	69101499	69107614	6115	-	69107520	69107636	-	15	192	upstream	-22
L1PA4	5	175437787	175443927	6140	-	175443643	175443949	-	7	85	upstream	-22
L1PA5	2	171914609	171920865	6256	-	171920770	171920886	-	11	145	upstream	-21
L1PA2	5	4668542	4674550	6008	+	4668522	4668640	+	1	1	upstream	-20
L1PA4	11	45100441	45106624	6183	-	45106523	45106643	-	2	2	upstream	-19
L1PA4	5	77449796	77455935	6139	+	77449777	77449880	+	1	4	upstream	-19
L1PA3	7	82491349	82497376	6027	+	82491331	82491420	+	1	1	upstream	-18
L1PA2	15	54214109	54220118	6009	-	54220031	54220135	-	1	2	upstream	-17
L1PA4	9	89706874	89712984	6110	+	89706857	89706969	+	1	13	upstream	-17
L1PA2	4	10989463	10995492	6029	-	10995420	10995507	-	1	1	upstream	-15
L1PA4	10	41955470	41961598	6128	-	41961571	41961612	-	1	1	upstream	-14
L1PA4	4	191121920	191127996	6076	+	191121906	191122000	+	1	34	upstream	-14
L1PA2	8	40408889	40414966	6077	+	40408876	40408990	+	1	5	upstream	-13
L1PA3	6	48812945	48818973	6028	+	48812933	48813041	+	2	73	upstream	-12
L1PA4	10	82631205	82637340	6135	+	82631193	82631304	+	5	123	upstream	-12
L1PA3	5	95464661	95470709	6048	-	95470608	95470720	-	9	171	upstream	-11
L1PA2	3	120203008	120209027	6019	-	120208925	120209035	-	1	3	upstream	-8
L1PA3	2	66004827	66010981	6154	-	66010879	66010988	-	1	1	upstream	-7
L1HS	15	81910561	81916590	6029	-	81916489	81916597	-	1	1	upstream	-7
L1PA2	3	104421983	104428010	6027	+	104421976	104422081	+	6	551	upstream	-7
L1PA4	7	109457423	109463582	6159	-	109463480	109463588	-	10	222	upstream	-6
L1PA2	9	31284064	31290094	6030	+	31284058	31284165	+	1	5	upstream	-6
L1PA4	13	74713307	74719451	6144	-	74719349	74719455	-	8	190	upstream	-4
L1HS	6	84100391	84106433	6042	+	84100387	84100492	+	1	4	upstream	-4
L1PA3	2	789552	795575	6023	+	789549	789653	+	1	4	upstream	-3
L1PA2	8	1543151	1549128	5977	+	1543148	1543201	+	1	4	upstream	-3
L1PA2	18	2237168	2243196	6028	+	2237165	2237268	+	1	4	upstream	-3
L1HS	8	126664313	126670315	6002	+	126664310	126664331	+	1	5	upstream	-3
L1PA2	3	169211515	169217537	6022	+	169211512	169211550	+	1	2	upstream	-3
L1HS	18	13965860	13971890	6030	-	13971788	13971892	-	1	4	upstream	-2
L1PA4	3	15923758	15929889	6131	-	15929787	15929891	-	1	1	upstream	-2
L1PA3	12	53562937	53569085	6148	-	53568983	53569087	-	1	2	upstream	-2
L1PA2	5	63460675	63466707	6032	-	63466606	63466709	-	1	1	upstream	-2
L1PA4	5	130695559	130701695	6136	-	130701593	130701697	-	4	46	upstream	-2
L1PA3	1	199469857	199476013	6156	-	199475910	199476015	-	2	5	upstream	-2
L1PA3	10	27915969	27922374	6405	+	27915967	27915990	+	1	5	upstream	-2
L1PA2	6	39530312	39536288	5976	+	39530310	39530360	+	1	8	upstream	-2
L1PA4	8	43454372	43460496	6124	+	43454370	43454472	+	1	100	upstream	-2
L1HS	4	79245914	79251943	6029	+	79245912	79246015	+	2	6	upstream	-2
L1PA3	X	79547397	79553412	6015	+	79547395	79547497	+	1	5	upstream	-2
L1PA3	7	80180358	80186397	6039	+	80180356	80180459	+	1	4	upstream	-2
L1PA2	3	170879970	170885999	6029	+	170879968	170880070	+	1	13	upstream	-2
L1HS	13	29113844	29119843	5999	-	29119820	29119844	-	1	1	upstream	-1
L1PA4	19	44896429	44902572	6143	-	44902470	44902573	-	2	3	upstream	-1
L1PA4	14	47818853	47824806	5953	-	47824705	47824807	-	3	9	upstream	-1
L1PA4	8	54855657	54861785	6128	-	54861683	54861786	-	1	1	upstream	-1
L1HS	2	102549247	102555276	6029	-	102555174	102555277	-	1	1	upstream	-1
L1PA2	1	171217043	171223069	6026	-	171222968	171223070	-	1	8	upstream	-1
L1PA2	1	72126475	72132506	6031	+	72126474	72126576	+	1	4	upstream	-1
L1PA4	2	55868760	55874900	6140	-	55874796	55874900	-	19	344	internal	0
L1HS	3	159220160	159226187	6027	+	159220160	159220544	+	1	2	internal	0
L1PA3	14	39060495	39066413	5918	-	39066311	39066412	-	1	2	internal	1
L1PA3	20	25258586	25264606	6020	+	25258587	25258687	+	1	5	internal	1
L1PA4	11	74507991	74514159	6168	+	74507992	74508086	+	1	1	internal	1
L1PA5	13	31050801	31056764	5963	-	31056738	31056762	-	1	1	internal	2
L1PA2	7	103985335	103991389	6054	-	103991290	103991387	-	1	4	internal	2
L1PA3	2	109094520	109100673	6153	-	109100573	109100671	-	1	1	internal	2
L1PA3	5	118657639	118663857	6218	-	118663772	118663854	-	5	13	internal	3
L1PA3	3	159097303	159103326	6023	+	159097306	159097389	+	1	17	internal	3
L1PA3	20	12371779	12377788	6009	-	12377760	12377784	-	1	1	internal	4
L1PA3	11	75137310	75143342	6032	+	75137314	75137408	+	2	61	internal	4
L1PA3	14	80650263	80656287	6024	+	80650267	80650365	+	3	6	internal	4
L1PA3	5	150102593	150108705	6112	+	150102597	150102691	+	1	1	internal	4
L1PA3	1	175995162	176001303	6141	+	175995166	175995263	+	1	3	internal	4
L1PA3	2	179555424	179561454	6030	+	179555428	179555525	+	1	8	internal	4
L1PA2	1	187990555	187996704	6149	+	187990559	187990655	+	1	2	internal	4
L1PA3	12	34711286	34717305	6019	-	34717214	34717300	-	1	6	internal	5
L1PA4	1	95396636	95402771	6135	-	95402739	95402766	-	1	1	internal	5
L1PA3	9	6167206	6173226	6020	-	6173156	6173220	-	1	1	internal	6
L1PA4	4	107698695	107704838	6143	-	107704478	107704832	-	1	1	internal	6
L1PA4	17	50934077	50940101	6024	+	50934083	50934146	+	1	6	internal	6
L1PA3	2	60269663	60275692	6029	+	60269670	60269764	+	1	2	internal	7
L1PA2	16	34317299	34323641	6342	-	34323539	34323633	-	1	3	internal	8
L1PA3	4	52495998	52502012	6014	-	52501930	52502004	-	1	4	internal	8
L1PA2	4	85438958	85444987	6029	+	85438966	85439056	+	1	3	internal	8
L1PA2	1	88580114	88586138	6024	+	88580122	88580212	+	1	4	internal	8
L1PA2	X	1782665	1788679	6014	-	1788588	1788670	-	1	2	internal	9
L1PA3	4	111828065	111834289	6224	-	111834189	111834280	-	4	19	internal	9
L1PA2	10	1334212	1340287	6075	+	1334221	1334303	+	1	5	internal	9
L1PA3	12	54269989	54276062	6073	+	54269998	54270088	+	1	2	internal	9
L1PA4	2	147624831	147631006	6175	+	147624840	147624930	+	1	2	internal	9
L1PA3	12	25580916	25586935	6019	+	25580926	25581016	+	1	5	internal	10
L1PA2	11	26429219	26435356	6137	+	26429229	26429250	+	2	46	internal	10
L1PA3	4	130036157	130042286	6129	+	130036167	130036257	+	1	3	internal	10
L1PA4	6	78628518	78634660	6142	+	78628529	78628572	+	1	4	internal	11
L1PA3	5	92622498	92628527	6029	+	92622509	92622599	+	2	9	internal	11
L1PA4	11	3470763	3476857	6094	-	3476755	3476845	-	3	10	internal	12
L1PA3	8	49532324	49538482	6158	-	49538380	49538470	-	1	3	internal	12
L1PA3	5	42695491	42701618	6127	+	42695503	42696044	+	1	2	internal	12
L1PA5	4	67005649	67011791	6142	-	67011740	67011777	-	1	2	internal	14
L1PA3	1	14581402	14587424	6022	-	14587321	14587409	-	5	90	internal	15
L1PA4	2	150202641	150208751	6110	-	150208662	150208733	-	1	218	internal	18
L1PA3	8	63875747	63881962	6215	+	63875765	63875840	+	2	17	internal	18
L1PA3	10	111545274	111551292	6018	-	111551249	111551272	-	1	1	internal	20
L1PA3	1	83405692	83411893	6201	+	83405714	83405790	+	1	2	internal	22
L1PA2	7	140378876	140385021	6145	+	140378899	140378943	+	1	3	internal	23
L1PA3	3	22754231	22760249	6018	-	22760185	22760225	-	1	2	internal	24
L1PA3	12	47000244	47006225	5981	-	47006085	47006201	-	1	2	internal	24
L1PA2	19	23404775	23410927	6152	-	23410827	23410902	-	1	2	internal	25
L1PA3	14	39123205	39129246	6041	-	39129147	39129221	-	2	3	internal	25
L1PA2	11	51021319	51027340	6021	-	51027289	51027315	-	1	1	internal	25
L1PA3	Y	24619183	24625388	6205	+	24619208	24619231	+	1	1	internal	25
L1PA3	16	54745928	54752075	6147	+	54745953	54745999	+	1	44	internal	25
L1PA3	3	63694029	63700080	6051	+	63694054	63694128	+	1	25	internal	25
L1PA2	2	209373610	209379760	6150	+	209373635	209373710	+	1	6	internal	25
L1PA3	5	111349600	111355712	6112	-	111355611	111355686	-	5	71	internal	26
L1PA3	6	81614176	81620212	6036	+	81614202	81614230	+	2	2	internal	26
L1PA2	2	84305374	84311545	6171	+	84305400	84305531	+	1	5	internal	26
L1PA2	8	108322013	108328017	6004	+	108322039	108322113	+	1	4	internal	26
L1PA2	15	77824485	77830510	6025	-	77830419	77830483	-	1	4	internal	27
L1PA3	12	82923815	82929840	6025	-	82929737	82929813	-	1	1	internal	27
L1PA2	10	122660462	122666485	6023	+	122660489	122660563	+	1	10	internal	27
L1PA2	13	18745136	18751152	6016	+	18745164	18745235	+	1	2	internal	28
L1PA3	10	67872438	67878601	6163	+	67872466	67872536	+	1	8	internal	28
L1PA3	X	154304830	154311002	6172	+	154304858	154304928	+	1	3	internal	28
L1PA2	10	22452845	22458874	6029	-	22458772	22458845	-	1	1	internal	29
L1PA4	3	39383140	39389258	6118	-	39389197	39389229	-	1	1	internal	29
L1PA3	2	14156710	14162867	6157	+	14156739	14156792	+	1	4	internal	29
L1PA2	Y	25925238	25931303	6065	+	25925268	25925742	+	1	2	internal	30
L1PA3	10	74753099	74759264	6165	+	74753129	74753201	+	1	3	internal	30
L1PA2	5	130095687	130101739	6052	+	130095717	130095787	+	1	3	internal	30
L1PA5	2	192334821	192340847	6026	+	192334851	192334921	+	1	685	internal	30
L1PA4	15	44615731	44621872	6141	-	44621769	44621841	-	14	129	internal	31
L1PA4	9	4456666	4462767	6101	+	4456697	4456720	+	1	1	internal	31
L1PA2	12	26713758	26719909	6151	+	26713789	26713859	+	1	12	internal	31
L1PA2	3	156742377	156748535	6158	+	156742408	156742430	+	1	1	internal	31
L1PA3	11	25621915	25627908	5993	-	25627820	25627876	-	1	3	internal	32
L1PA3	6	51197108	51203249	6141	+	51197140	51197185	+	1	8	internal	32
L1PA3	16	46269183	46275324	6141	-	46275264	46275290	-	1	1	internal	34
L1PA3	8	56125016	56131115	6099	+	56125050	56125109	+	1	2	internal	34
L1PA3	11	81544556	81550581	6025	+	81544590	81544650	+	1	8	internal	34
L1PA4	4	110915651	110921757	6106	+	110915685	110915735	+	1	2	internal	34
L1PA2	18	20544777	20550803	6026	-	20550735	20550766	-	1	1	internal	37
L1PA2	18	30165078	30171098	6020	+	30165116	30165168	+	2	5	internal	38
L1PA5	18	60984631	60990662	6031	+	60984670	60984708	+	1	2	internal	39
L1PA2	14	100802290	100808317	6027	+	100802329	100802773	+	1	1	internal	39
L1PA2	1	112565564	112571583	6019	+	112565603	112565665	+	1	1	internal	39
L1PA3	1	79749548	79755553	6005	-	79755480	79755513	-	1	2	internal	40
L1PA4	12	45736769	45742910	6141	+	45736810	45736831	+	1	1	internal	41
L1PA4	5	60570459	60576585	6126	+	60570500	60570560	+	1	1	internal	41
L1PA2	Y	14645468	14651472	6004	-	14651373	14651430	-	4	13	internal	42
L1HS	3	18946979	18953016	6037	-	18952915	18952974	-	1	1	internal	42
L1PA2	2	198207716	198213730	6014	-	198213628	198213688	-	1	3	internal	42
L1PA3	11	99784983	99791010	6027	+	99785026	99785093	+	1	12	internal	43
L1PA3	6	57692168	57698224	6056	-	57698122	57698180	-	1	3	internal	44
L1HS	11	90339088	90345118	6030	-	90345016	90345074	-	1	4	internal	44
L1PA2	6	39608773	39614984	6211	+	39608817	39608850	+	1	3	internal	44
L1PA2	4	5006526	5012547	6021	-	5012447	5012502	-	1	1	internal	45
L1PA2	6	112330898	112336916	6018	-	112336817	112336869	-	1	3	internal	47
L1PA3	6	163179615	163185642	6027	-	163185549	163185594	-	1	3	internal	48
L1PA2	1	60728393	60734409	6016	+	60728441	60728492	+	3	82	internal	48
L1PA3	20	8037514	8043564	6050	-	8043464	8043515	-	2	2	internal	49
L1PA5	3	4933220	4939252	6032	+	4933269	4933303	+	1	1	internal	49
L1PA4	8	89767051	89773082	6031	+	89767100	89767122	+	1	2	internal	49
L1PA3	7	45953544	45959544	6000	-	45959443	45959494	-	1	3	internal	50
L1PA3	3	50985609	50991643	6034	-	50991541	50991593	-	1	2	internal	50
L1HS	10	107127095	107133125	6030	-	107133048	107133075	-	2	8	internal	50
L1HS	11	108553432	108559463	6031	-	108559361	108559413	-	1	1	internal	50
L1PA2	15	56205223	56211252	6029	+	56205273	56205324	+	1	2	internal	50
L1PA6	18	68784742	68790771	6029	-	68790669	68790720	-	1	1	internal	51
L1PA3	10	71418	77432	6014	+	71469	71504	+	1	3	internal	51
L1PA3	7	32313882	32320054	6172	+	32313944	32313971	+	2	6	internal	62
L1PA3	5	122614526	122620655	6129	-	122620568	122620592	-	1	2	internal	63
L1PA4	1	67018414	67024597	6183	+	67018477	67018665	+	1	5	internal	63
L1PA2	7	15946382	15952405	6023	+	15946446	15946471	+	1	6	internal	64
L1PA3	1	75916024	75922058	6034	+	75916088	75916278	+	1	4	internal	64
L1PA3	1	34488930	34494955	6025	+	34488995	34489030	+	1	1	internal	65
L1HS	14	30223767	30229794	6027	-	30229695	30229727	-	1	1	internal	67
L1PA4	3	4191250	4197368	6118	+	4191318	4191342	+	1	4	internal	68
L1PA2	14	40748292	40754311	6019	-	40753813	40754240	-	1	2	internal	71
L1PA2	X	7515634	7521793	6159	-	7521695	7521721	-	1	1	internal	72
L1PA2	13	81517486	81523544	6058	+	81517560	81517580	+	1	2	internal	74
L1PA3	11	25403255	25409280	6025	+	25403330	25403356	+	1	5	internal	75
L1PA4	18	44882787	44889847	7060	-	44889099	44889331	-	1	1	internal	516
