# Supplementary material for: Many LINE1 elements contribute to the transcriptome of human somatic cells
Source: Genome Biol. 2009 Sep 22;10(9):R100. doi: 10.1186/gb-2009-10-9-r100 (PMC2768975; doi:10.1186/gb-2009-10-9-r100)
Supplement: Additional data file 5 — Oligonucleotides used in this study, as well as sequence corresponding to L1 breakpoint region of a 5' RACE expression tagged site to a non-reference L1. [file gb-2009-10-9-r100-S5.XLS]

## Sheet: Sheet1
	Oligo name	sequence
3' Expression tag isolation and 3' UTR primers
	FusionAL1Hs	GCC TCC CTC GCG CCA TCA GTG CAC ATG TAC CCT AAA ACT TAG AG
	L1HsSP1A	GGA CAC AGG AAG GGG AAT ATC AC
	FusionBRACE adaptor	GCC TTG CCA GCC CGC TCA GAA TTA ATA CGA CTC ACT ATA GG TTT TTT TTT TTT VN
	FusionBRACEinner	GCC TTG CCA GCC CGC TCA GAT CCG AAT TAA TAC GAC TCA CTA TAG G
	3' RACE adaptor	GCG AGC ACA GAA TTA ATA CGA CTC ACT ATAG GTT TTT TTT TTT TVN
	3' RACE outer	GCG AGC ACA GAA TTA ATA CGA CT
	L1HsSP3A	TGC ACA TGT ACC CTA AAA CTT AGA G
	3' RACE inner	CGC GGA TCC GAA TTA ATA CGA CTC ACT ATA GG
	L13PUF	GGA CAC AGG AAG GGG AAT ATC AC
	L1HsSP2A	CAC CAG CAT GGC ACA TGT AT
5' Expression tag isolation and 5' UTR primers
	FusionAL15RACE	GCC TCC CTC GCG CCA TCA GGT ACC TCA GAT GGA AAT GCA GAA ATC
	FusionBRACEinner	GCC TTG CCA GCC CGC TCA GAC TGC GTT TGC TGG CTT TGA TG
	5' RACE adaptor	GCU GAU GGC GAU GAA UGA ACA CUG CGU UUG CUG GCU UUG AUG AAA
	5' RACE outer	GCT GAT GGC GATG AAT GAA CAC TG
	5' RACE inner	CGC GGA TCC GAA CAC TGC GTT TGC TGG CTT TGA TG
	L15RACE	GTA CCT CAG ATG GAA ATG CAG AAA TC
	L15PUR	GAG TGA CCC GAT TTT CCA GGT G
region 4p15.32
	4p15.32R	GCT TCT GAG AGT TGT TTT TTA TTT TTT A
	4p15.32 Taqman probe	6FAM ATT ATA CTC TAA GTT TTA GGG TAC ATG TGMGBNFQ
	CD38a	CAC ACA CTG AAG AAA CTT GTC AGG
	CD38b	ACA TGG TGG AAG AGA AGA TTC CAG
	4p15.32.3RACE	GCA GAT ATC TGA CGA GTC TAA GC
	4p15.32.5RACE	CCG CAA GAT TGC TTT TAC AGT TGC
	4p15.32FPF	GAG GTA GAA GCT GAG ATG CTA G
	4p15.32R2	GCT TAG ACT CGT CAG ATA TCT GC
region 13q14.2
	RB1-1	CAC CAA CAA AAA TGA CTC CAA
	RB1-2	CAC GGT CGC TGT TAC ATA CCA TC
	13q14.2F	TGA GAG GGG GAT TAT TTT GA
	13q14.2.5RACE/R	CCG CCC CCA TAT TCT TAT TA
	13q14.2R	CTG TAA ACC CAT CCA AGT AAA TAG ATT TTC
	13q14.3RACE	GAA AAT CTA TTT ACT TGG ATG GGT TTA CAG
region 6p22.3	6p22.2
	6p22.5RACE	TGG TAT TAT TGT TCC GTT TAG TAC TTG TTT AC
	6p22F	CTA AAC GAA TGG GAA CTC CTG
	6p22R	TTT TGT GAT GAA AGT AGG TCA AAC A
	6p22FPF	GAG AAC CAG TTT TGA TTG TCA TAA GG
	FAM65B-1	CCT GGC TCT GAA AAT CCT TG
	FAM65B-2	GGT TTC TGA GGC CAC ATT TC
	6p22-3RACE	GGC AAG ATG TAA TGT TTG ACC TAC TTT C
region 1p22.3
	1p22.3FPF	TCA GGT GAT CCT CCC AAA AG
	1p22.3.5RACE/R	AAG CAT CCA GCA ATA AGG AAA
	1p22.3R2	GTG AAG AAA GAC ATT CAC TAT AGC ATA
	1p22.3F	GGC CAG AAT TCA TTT CTT TTA GC
	1p22.3RACE	TAT GCT ATA GTG AAT GTC TTT CTT CAC
Real Time PCR reference
	HPRT1-for	ACA CTG GCA AAA CAA TGC AG
	HPRT1-rev	ACA CTT CGT GGG GTC CTT TT
Bisulfite PCR
	13q14Btfor	GTA TGT TTT TAT TAG GGT AGG TTA AAA G
	13q14Btrev	CTT AAA TCA TAA ATA AAT TTT CTT CAC C
	13q14Btfor2	GGT GAA GAA AAT TTA TTT ATG ATT TAA G
	13q14Btrev2	TTA ATC ACA AAC TAC TAT ACT AAC AAT C
	1p22Btfor	TGT TGT TTA GGT TGG AGT GTA ATG G
	1p22Btrev	TTC ATA TAA TAA ACT TCT ATA AAA CAA CTA A
Genotyping non-reference elements breakpoints
	noL1-chr8	CCG GCG TAC TGG AAC CTC
	noL1-chr11	CAG ACT GGG AGG TTA CTA AGT C
	noL1-chr2	CAG AAG GAA TCA TTC ACA GCA TAT C
	noL1-chr12	ATG AAT AAA GTG AGA ATT TCA ACA AAG G
non-reference L1 breakpoint sequence
	chr12	ATGAATAAAGTGAGAATTTCAACAAAGGGATAGGAAATGTTTTTAAAATGTCAACCCCACAAATCAAGGGGCTGCAGAATACAATAACCAGACTGAAAAATTCAATAGAGAGTCTCAACAGGAGTTTAGATCAAGCATAGGAAAAAATTAGCAAACTTGAAGACAAGTCATTAAGATCATTTAATTAAAGAAGCAAAAAGGATTTCTTGGGGAGGAGCCAAGATGGCCGAATAGGAACAGCTCCGGTCTACAGCTCCCAGCGTGAGCGACGCAGAAGACGGTGATTTCTGCATTTCCATCTGAGGTACCGGGTTCATCTCACTAGGGAGTGCCAGACAGTGGGCGCAGGCCAGTGTGTGTGCGCACCGTGCGCGAGCCGAAGCAGGGCGAGGCATTGCC…
		AACAAAGGGATAGGAAATGTTTTTAAAATGTCAACCCCACAAATCAAGGGGCTGCAGAATACAATAACCAGACTGAAAAA
		TTCAATAGAGAGTCTCAACAGGAGTTTAGATCAAGCATAGGAAAAAATTAGCAAACTTGAAGACAAGTCATTAAGATCAT
		TTAATTAAAGAAGCAAAAAGGATTTCTTGGGGAGGAGCCAAGATGGCCGAATAGGAACAGCTCCGGTCTACAGCTCCCAG
		CGTGAGCGACGCAGAAGACGGTGATTTCTGCATTTCCATCTGAGGTACCGGGTTCATCTCACTAGGGAGTGCCAGACAGT
		GGGCGCAGGCCAGTGTGTGTGCGCACCGTGCGCGAGCCGAAGCAGGGCGAGGCATTGCCTCACCTGGGAAGTGCAAGGGG
		TCAGGGAGTTCCCTTTCATAGTCAAAGAAAGGGGTGACGGTCGCACCTGGAAAATCGGGTCACTC
