# Supplementary material for: Many LINE1 elements contribute to the transcriptome of human somatic cells
Source: Genome Biol. 2009 Sep 22;10(9):R100. doi: 10.1186/gb-2009-10-9-r100 (PMC2768975; doi:10.1186/gb-2009-10-9-r100)
Supplement: Additional data file 6 — 454 5' expression tag pyrosequencing sequence reads and their putative genomic matches. [file gb-2009-10-9-r100-S6.CSV]

tName	tSize	tStart	tEnd	blocks	blockSizes	qStarts	tStarts	seq
chr1	247249719	11143455	11143544	2	78,11,	0,79,	11143455,11143533,	AAGATGGCCGAATAGGAACAGCTCCGGTCTACAGCTCCCAGTGTGAGCAAAACAGAAGACAGGTGATTTCTGCATTTCCATCTGAGGTAC
chr1	247249719	14587321	14587409	1	88,	0,	14587321,	AAGTCTGAATAGAAACAGCTCCGGTCTACAGCTCCCAGCGTGAGCAATGCAGAAGACAGGTGATTTCTGCATTTCCATCTGAGGTACC
chr1	247249719	14587321	14587409	1	88,	3,	14587321,	AAGTCTGAATAGAAACAGCTCCGGTCTACAGCTCCCAGCGTGAGCAATGCAGAAGACAGGTGATTTCTGCATTTCCATCTGAGGTACCTGA
chr1	247249719	14587322	14587409	1	87,	0,	14587322,	AAGTCTGAATAGAAACAGCTCCGGTCTACAGCTCCCAGCGTGAGCAATGCAGAAGACAGGTGATTTCTGCATTTCCATCTGAGGTAC
chr1	247249719	14587322	14587409	1	87,	0,	14587322,	AAGTCTGAATAGAAACAGCTCCGGTCTACAGCTCCCAGCGTGAGCAATGCAGAAGACAGGTGATTTCTGCATTTCCATCTGAGGTAC
chr1	247249719	14587322	14587409	2	23,63,	0,23,	14587322,14587346,	AAGTCTGAATAGAAACAGCTCCGGTCTACAGCTCCCAGCGTGAGCAATGCAGAAGACAGGTGATTCTGCATTTCCATCTGAGGTAC
chr1	247249719	14587322	14587409	1	87,	0,	14587322,	AAGTCTGAATAGAAACAGCTCCGGTCTACAGCTCCCAGCGTGAGCAATGCAGAAGACAGGTGATTTCTGCATTTCCATCTGAGGTAC
chr1	247249719	14587322	14587409	1	87,	0,	14587322,	AAGTCTGAATAGAAACAGCTCCGGTCTACAGCTCCCAGCGTGAGCAATGCAGAAGACAGGTGATTTCTGCATTTCCATCTGAGGTAC
chr1	247249719	14587322	14587409	1	87,	0,	14587322,	AAGTCTGAATAGAAACAGCTCCGGTCTACAGCTCCCAGCGTGAGCAATGCAGAAGACAGGTGATTTCTGCATTTCCATCTGAGGTAC
chr1	247249719	14587322	14587409	1	87,	0,	14587322,	AAGTCTGAATAGAAACAGCTCCGGTCTACAGCTCCCAGCGTGAGCAATGCAGAAGACAGGTGATTTCTGCATTTCCATCTGAGGTAC
chr1	247249719	14587322	14587409	1	87,	0,	14587322,	AAGTCTGAATAGAAACAGCTCCGGTCTACAGCTCCCAGCGTGAGCAATGCAGAAGACAGGTGATTTCTGCATTTCCATCTGAGGTAC
chr1	247249719	14587322	14587409	1	87,	0,	14587322,	AAGTCTGAATAGAAACAGCTCCGGTCTACAGCTCCCAGCGTGAGCAATGCAGAAGACAGGTGATTTCTGCATTTCCATCTGAGGTAC
chr1	247249719	14587322	14587409	1	87,	0,	14587322,	AAGTCTGAATAGAAACAGCTCCGGTCTACAGCTCCCAGCGTGAGCAATGCAGAAGACAGGTGATTTCTGCATTTCCATCTGAGGTAC
chr1	247249719	14587322	14587409	1	87,	0,	14587322,	AAGTCTGAATAGAAACAGCTCCGGTCTACAGCTCCCAGCGTGAGCAATGCAGAAGACAGGTGATTTCTGCATTTCCATCTGAGGTAC
chr1	247249719	14587322	14587409	1	87,	0,	14587322,	AAGTCTGAATAGAAACAGCTCCGGTCTACAGCTCCCAGCGTGAGCAATGCAGAAGACAGGTGATTTCTGCATTTCCATCTGAGGTAC
chr1	247249719	14587322	14587409	1	87,	0,	14587322,	AAGTCTGAATAGAAACAGCTCCGGTCTACAGCTCCCAGCGTGAGCAATGCAGAAGACAGGTGATTTCTGCATTTCCATCTGAGGTAC
chr1	247249719	14587322	14587409	1	87,	0,	14587322,	AAGTCTGAATAGAAACAGCTCCGGTCTACAGCTCCCAGCGTGAGCAATGCAGAAGACAGGTGATTTCTGCATTTCCATCTGAGGTAC
chr1	247249719	14587322	14587409	1	87,	0,	14587322,	AAGTCTGAATAGAAACAGCTCCGGTCTACAGCTCCCAGCGTGAGCAATGCAGAAGACAGGTGATTTCTGCATTTCCATCTGAGGTAC
chr1	247249719	14587322	14587409	1	87,	0,	14587322,	AAGTCTGAATAGAAACAGCTCCGGTCTACAGCTCCCAGCGTGAGCAATGCAGAAGACGGGTGATTTCTGCATTTCCATCTGAGGTAC
chr1	247249719	14587322	14587409	1	87,	0,	14587322,	AAGTCTGAATAGAAACAGCTCCGGTCTACAGCTCCCAGCGTGAGCAATGCAGAAGACAGGTGATTTCTGCATTTCCATCTGAGGTAC
chr1	247249719	14587322	14587409	1	87,	0,	14587322,	AAGTCTGAATAGAAACAGCTCCGGTCTACAGCTCCCAGCGTGAGCAATGCAGAAGACAGGTGATTTCTGCATTTCCATCTGAGGTAC
chr1	247249719	14587322	14587409	1	87,	0,	14587322,	AAGTCTGAATAGAAACAGCTCCGGTCTACAGCTCCCAGCGTGAGCAATGCAGAAGACAGGTGATTTCTGCATTTCCATCTGAGGTAC
chr1	247249719	14587322	14587409	1	87,	0,	14587322,	AAGTCTGAATAGAAACAGCTCCGGTCTACAGCTCCCAGCGTGAGCAATGCAGAAGACAGGTGATTTCTGCATTTCCATCTGAGGTAC
chr1	247249719	14587322	14587409	1	87,	0,	14587322,	AAGTCTGAATAGAAACAGCTCCGGTCTACAGCTCCCAGCGTGAGCAATGCAGAAGACAGGTGATTTCTGCATTTCCATCTGAGGTAC
chr1	247249719	14587322	14587409	1	87,	0,	14587322,	AAGTCTGAATAGAAACAGCTCCGGTCTACAGCTCCCAGCGTGAGCAATGCAGAAGACAGGTGATTTCTGCATTTCCATCTGAGGTAC
chr1	247249719	14587322	14587392	2	53,16,	0,53,	14587322,14587376,	AAGGCTCCGGTCTACAGCTCCAGCGTGAGCAATGCAGAAGACAGGCGATTTCTGCATTTCCATCTGAGGTAC
chr1	247249719	14587322	14587409	1	87,	0,	14587322,	AAGTCTGAATAGAAACAGCTCCGGTCTACAGCTCCCAGCGTGAGCAATGCAGAAGACAGGTGATTTCTGCATTTCCATCTGAGGTAC
chr1	247249719	14587322	14587409	1	87,	0,	14587322,	AAGTCTGAATAGAAACAGCTCCGGTCTACAGCTCCCAGCGTGAGCAATGCAGAAGACAGGTGATTTCTGCATTTCCATCTGAGGTAC
chr1	247249719	14587322	14587409	1	87,	0,	14587322,	AAGTCTGAATAGAAACAGCTCCGGTCTACAGCTCCCAGCGTGAGCAATGCAGAAGACAGGTGATTTCTCCATTTCCATCTGAGGTAC
chr1	247249719	14587322	14587409	1	87,	0,	14587322,	AAGTCTGAATAGAAACAGCTCCGGTCTACAGCTCCCAGCGTGAGCAATGCAGAAGACAGGTGATTTCTGCATTTCCATCTGAGGTAC
chr1	247249719	14587322	14587409	1	87,	0,	14587322,	AAGTCTGAATAGAAACAGCTCCGGTCTACAGCTCCCAGCGTGAGCAATGCAGAAGACAGGTGATTTCTGCATTTCCATCTGAGGTAC
chr1	247249719	14587322	14587409	1	87,	0,	14587322,	AAGTCTGAATAGAAACAGCTCCGGTCTACAGCTCCCGGCGTGAGCAATGCAGAAGACAGGTGATTTCTGCATTTCCATCTGAGGTAC
chr1	247249719	14587322	14587409	1	87,	0,	14587322,	AAGTCTGAATAGAAACAGCTCCGGTCTACAGCTCCCAGCGTGAGCAATGCAGAAGACAGGTGATTTCTGCATTTCCATCTGAGGTAC
chr1	247249719	14587322	14587409	1	87,	0,	14587322,	AAGTCTGAATAGAAACAGCTCCGGTCTACAGCTCCCAGCGTGAGCAATGCAGAAGACAGGTGATTTCTGCATTTCCATCTGAGGTAC
chr1	247249719	14587322	14587409	1	87,	0,	14587322,	AAGTCTGAATAGAAACAGCTCCGGTCTACAGCTCCCAGCGTGAGCAATGCAGAAGACAGGTGATTTCTGCATTTCCATCTGAGGTAC
chr1	247249719	14587322	14587409	1	87,	0,	14587322,	AAGTCTGAATAGAAACAGCTCCGGTCTACAGCTCCCAGCGTGAGCAATGCAGAAGACAGGTGATTTCTGCATTTGCATCTGAGGTAC
chr1	247249719	14587322	14587409	1	87,	0,	14587322,	AAGTCTGAATAGAAACAGCTCCGGTCTACAGCTCCCAGCGTGAGCAATGCAGAAGACAGGTGATTTCTGCATTTCCATCTGAGGTAC
chr1	247249719	14587322	14587409	1	87,	0,	14587322,	AAGTCTGAATAGAAACAGCTCCGGTCTACAGCTCCCAGCGTGAGCAATGCAGAAGACAGGTGATTTCTGCATTTCCATCTGAGGTAC
chr1	247249719	14587322	14587409	2	17,69,	0,17,	14587322,14587340,	AAGTCTGAATAGAAACAGCTCCGGTCTACAGCTCCCAGCGTGAGCAATGCAGAAGACAGGTGATTTCTGATTTCCATCTGAGGTAC
chr1	247249719	14587322	14587409	1	87,	0,	14587322,	AAGTCTGAATAGAAACAGCTCCGGTCTACAGCTCCCAGCGTGAGCAATGCAGAAGACAGGTGATTTCTGCATTTCCATCTGAGGTAC
chr1	247249719	14587322	14587409	1	87,	0,	14587322,	AAGTCTGAATAGAAACAGCTCCGGTCTACAGCTCCCAGCGTGAGCAATGCAGAAGACAGGTGATTTCTGCATTTCCATCTGAGGTAC
chr1	247249719	14587322	14587409	1	87,	0,	14587322,	AAGTCTGAATAGAAACAGCTCCGGTCTACAGCTCCCAGCGTGAGCAATGCAGAAGACAGGTGATTTCTGCATTTCCATCTGAGGTAC
chr1	247249719	14587322	14587409	2	19,67,	0,19,	14587322,14587342,	AAGTCTGAATAGAAACAGCTCCGGTCTACAGCTCCCAGCGTGAGCAATGCAGAAGACAGGTGATTTCGCATTTCCATCTGAGGTAC
chr1	247249719	14587322	14587409	1	87,	0,	14587322,	AAGTCTGAATAGAAACAGCTCCGGTCTACAGCTCCCAGCGTGAGCAATGCAGAAGACAGGTGATTTCTGCATTTCCATCTGAGGTAC
chr1	247249719	14587322	14587409	1	87,	0,	14587322,	AAGTCTGAATAGAAACAGCTCCGGTCTACAGCTCCCAGCGTGAGCAATGCAGAAGACAGGTGATTTCTGCATTTCCATCTGAGGTAC
chr1	247249719	14587322	14587409	1	87,	0,	14587322,	AAGTCTGAATAGAAACAGCTCCGGTCTACAGCTCCCAGCGTGAGCAATGCAGAAGACAGGTGATTTCTGCATTTCCATCTGAGGTAC
chr1	247249719	14587322	14587409	1	87,	0,	14587322,	AAGTCTGAATAGAAACAGCTCCGGTCTACAGCTCCCAGCGTGAGCAATGCAGAAGACAGGTGATTTCTGCATTTCCATCTGAGGTAC
chr1	247249719	14587322	14587409	1	87,	0,	14587322,	AAGTCTGAATAGAAACAGCTCCGGTCTACAGCTCCCAGCGTGAGCAATGCAGGAGACAGGTGATTTCTGCATTTCCATCTGAGGTAC
chr1	247249719	14587322	14587409	1	87,	0,	14587322,	AAGTCTGAATAGAAACAGCTCCGGTCTACAGCTCCCAGCGTGAGCAATGCAGAAGACAGGTGATTTCTGCATTTCCATCTGAGGTAC
chr1	247249719	14587322	14587409	1	87,	0,	14587322,	AAGTCTGAATAGAAACAGCTCCGGTCTACAGCTCCCAGCGTGAGCAATGCAGAAGACAGGTGATTTCTGCATTTCCATCTGAGGTAC
chr1	247249719	14587322	14587409	1	87,	0,	14587322,	AAGTCTGAATAGAAACAGCTCCGGTCTACAGCTCCCAGCGTGAGCAATGCAGAAGACAGGTGATTTCTGCATTTCCATCTGAGGTAC
chr1	247249719	14587322	14587409	1	87,	0,	14587322,	AAGTCTGAATAGAAACAGCTCCGGTCTACAGCTCCCAGCGTGAGCAATGCAGAAGACAGGTGATTTCTGCATTTCCATCTGAGGTAC
chr1	247249719	14587322	14587409	1	87,	0,	14587322,	AAGTCTGAATAGAAACAGCTCCGGTCTACAGCTCCCAGCGTGAGCAATGCATAAGACAGGTGATTTCTGCATTTCCATCTGAGGTAC
chr1	247249719	14587322	14587409	1	87,	0,	14587322,	AAGTCTGAATAGAAACAGCTCCGGTCTACAGCTCCCAGCGTGAGCAATGCAGAAGACAGGTGATTTCTGCATTTCCATCTGAGGTAC
chr1	247249719	14587322	14587409	2	23,63,	0,23,	14587322,14587346,	AAGTCTGAATAGAAACAGCTCCGGTCTACAGCTCCCAGCGTGAGCAATGCAGAAGACAGGTGATTCTGCATTTCCATCTGAGGTAC
chr1	247249719	14587322	14587409	1	87,	0,	14587322,	AAGTCTGAATAGAAACAGCTCCGGTCTACAGCTCCCAGCGTGAGCAATGCAGAAGACAGGTGATTTCTGCATTTCCATCTGAGGTAC
chr1	247249719	14587322	14587409	1	87,	0,	14587322,	AAGTCTGAATAGAAACAGCTCCGGTCTACAGCTCCCAGCGTGAGCAATGCAGAAGACAGGTGATTTCTGCATTTCCATCTGAGGTAC
chr1	247249719	14587322	14587409	1	87,	0,	14587322,	AAGTCTGAATAGAAACAGCTCCGGTCTACAGCTCCCAGCGTGAGCAATGCAGAAGACAGGTGATTTCTGCATTTCCATCTGAGGTAC
chr1	247249719	14587322	14587409	1	87,	0,	14587322,	AAGTCTGAATAGAAACAGCTCCGGTCTACAGCTCCCAGCGTGAGCAATGCAGAAGACAGGTGATTTCTGCATTTCCATCTGAGGTAC
chr1	247249719	14587322	14587409	1	87,	0,	14587322,	AAGTCTGAATAGAAACAGCTCCGGTCTACAGCTCCCAGCGTGAGCAATGCAGAAGACAGGTGATTTCTGCATTTCCATCTGAGGTAC
chr1	247249719	14587322	14587409	1	87,	0,	14587322,	AAGTCTGAATAGAAACAGCTCCGGTCTACAGCTCCCAGCGTGAGCAATGCAGAAGACAGGTGATTTCTGCATTTCCATCTGAGGTAC
chr1	247249719	14587322	14587409	1	87,	0,	14587322,	AAGTCTGAATAGAAACAGCTCCGGTCTACAGCTCCCAGCGTGAGCAATGCAGAAGACGGGTGATTTCTGCATTTCCATCTGAGGTAC
chr1	247249719	14587322	14587409	1	87,	0,	14587322,	AAGTCTGAATAGAAACAGCTCCGGTCTACAGCTCCCAGCGTGAGCAATGCAGAAGACAGGTGATTTCTGCATTTCCATCTGAGGTAC
chr1	247249719	14587322	14587407	1	85,	0,	14587322,	GAGTCTGAATAGAAACAGCTCCGGTCTACAGCTCCCAGCGTGAGCAATGCAGAAGACAGGTGATTTCTGCATTTCCATCTGAGGTAC
chr1	247249719	14587322	14587409	1	87,	0,	14587322,	AAGTCTGAATAGAAACAGCTCCGGTCTACAGCTCCCAGCGTGAGCAATGCAGAAGACAGGTGATTTCTGCATTTCCATCTGAGGTAC
chr1	247249719	14587322	14587409	1	87,	0,	14587322,	AAGTCTGAATAGAAACAGCTCCGGTCTACAGCTCCCAGCGTGAGCAATGCAGAAGACAGGTGATTTCTGCATTTCCATCTGAGGTAC
chr1	247249719	14587322	14587409	1	87,	0,	14587322,	AAGTCTGAATAGAAACAGCTCCGGTCTACAGCTCCCAGCGTGAGCAATGCAGAAGACAGGTGATTTCTGCATTTCCATCTGAGGTAC
chr1	247249719	14587322	14587409	1	87,	0,	14587322,	AAGTCTGAATAGAAACAGCTCCGGTCTACAGCTCCCAGCGTGAGCAATGCAGAAGACAGGTGATTTCTGCATTTCCATCTGAGGTAC
chr1	247249719	14587322	14587409	1	87,	0,	14587322,	AAGTCTGAATAGAAACAGCTCCGGTCTACAGCTCCCAGCGTGAGCAATGCAGAAGACAGGTGATTTCTGCATTTCCATCTGAGGTAC
chr1	247249719	14587322	14587409	1	87,	0,	14587322,	AAGTCTGAATAGAAACAGCTCCGGTCTACAGCTCCCAGCGTGAGCAATGCAGAAGACAGGTGATTTCTGCATTTCCATCTGAGGTAC
chr1	247249719	14587322	14587409	1	87,	0,	14587322,	AAGTCTGAATAGAAACAGCTCCGGTCTACAGCTCCCAGCGTGAGCAATGCAGAAGACAGGTGATTTCTGCATTTCCATCTGAGGTAC
chr1	247249719	14587322	14587409	1	87,	0,	14587322,	AAGTCTGAATAGAAACAGCTCCGGTCTACAGCTCCCAGCGTGAGCAATGCAGAAGACAGGTGATTTCTGCATTTCCATCTGAGGTAC
chr1	247249719	14587322	14587412	1	90,	0,	14587322,	AAGATGGCTGAATAGAAACAGCTCCGGTCTACAGCTCCCAGCGTGAGCAATGCAGAAGACAGGTGATTTCTGCATTTCCATCTGAGGTAC
chr1	247249719	14587322	14587409	1	87,	0,	14587322,	AAGTCTGAATAGAAACAGCTCCGGTCTACAGCTCCCAGCGTGAGCAATGCAGAAGACAGGTGATTTCTGCATTTCCATCTGAGGTAC
chr1	247249719	14587322	14587409	1	87,	0,	14587322,	AAGTCTGAATAGAAACAGCTCCGGTCTACAGCTCCCAGCGTGAGCAATGCAGAAGACAGGTGATTTCTGCATTTCCATCTGAGGTAC
chr1	247249719	14587322	14587409	1	87,	0,	14587322,	AAGTCTGAATAGAAACAGCTCCGGTCTACAGCTCCCAGCGTGAGCAATGCAGAAGACAGGTGATTTCTGCATTTCCATCTGAGGTAC
chr1	247249719	14587322	14587409	1	87,	0,	14587322,	AAGTCTGAATAGAAACAGCTCCGGTCTACAGCTCCCAGCGTGAGCAATGCAGAAGACAGGTGATTTCTGCATTTCCATCTGAGGTAC
chr1	247249719	14587322	14587409	1	87,	0,	14587322,	AAGTCTGAATAGAAACAGCTCCGGTCTACAGCTCCCAGCGTGAGCAATGCAGAAGACAGGTGATTTCTGCATTTCCATCTGAGGTAC
chr1	247249719	14587322	14587409	1	87,	0,	14587322,	AAGTCTGAATAGAAACAGCTCCGGTCTACAGCTCCCAGCGTGAGCAATGCAGAAGACAGGTGATTTCTGCATTTCCATCTGAGGTAC
chr1	247249719	14587322	14587409	1	87,	0,	14587322,	AAGTCTGAATAGAAACAGCTCCGGTCTACAGCTCCCAGCGTGAGCAATGCAGAAGACAGGTGATTTCTGCATTTCCATCTGAGGTAC
chr1	247249719	14587322	14587409	1	87,	0,	14587322,	AAGTCTGAATAGAAACAGCTCCGGTCTACAGCTCCCAGCGTGAGCAATGCAGAAGACAGGTGATTTCTGCATTTCCATCTGAGGTAC
chr1	247249719	14587322	14587409	1	87,	0,	14587322,	AAGTCTGAATAGAAACAGCTCCGGTCTACAGCTCCCAGCGTGAGCAATGCAGAAGACAGGTGATTTCTGCATTTCCATCTGAGGTAC
chr1	247249719	14587322	14587409	1	87,	0,	14587322,	AAGTCTGAATAGAAACAGCTCCGGTCTACAGCTCCCAGCGTGAGCAATGCAGAAGACAGGTGATTTCTGCATTTCCATCTGAGGTAC
chr1	247249719	14587323	14587409	1	86,	0,	14587323,	AAGTCTGAATAGAAACAGCTCCGGTCTACAGCTCCCAGCGTGAGCAATGCAGAAGACAGGTGATTTCTGCATTTCCATCTGAGGTA
chr1	247249719	14587323	14587409	1	86,	0,	14587323,	ATGTCTGAATAGAAACAGCTCCGGTCTACAGCTCCCAGCGTGAGCAATGCAGAAGACAGGTGATTTCTGCATTTCCATCTGAGGTA
chr1	247249719	14587323	14587409	1	86,	0,	14587323,	AAGTCTGAATAGAAACAGCTCCGGTCTACAGCTCCCAGCGTGAGCAATGCAGAAGACAGGTGATTTCTGCATTTCCATCTGAGGTA
chr1	247249719	14587323	14587409	1	86,	0,	14587323,	AAGTCTGAATAGAAACAGCTCCGGTCTACAGCTCCCAGCGTGAGCAATGCAGAAGACAGGTGATTTCTGCATTTCCATCTGAGGTA
chr1	247249719	14587325	14587409	1	84,	2,	14587325,	AAGTCTGAATAGAAACAGCTCCGGTCTACAGCTCCCAGCGTGAGCAATGCAGAAGACAGGTGATTTCTGCATTTCCATCTGAGGAC
chr1	247249719	14587333	14587409	1	76,	0,	14587333,	AAGTCTGAATAGAAACAGCTCCGGTCTACAGCTCCCAGCGTGAGCAATGCAGAAGACAGGTGATTTCTGCATTTCC
chr1	247249719	14587365	14587409	1	44,	0,	14587365,	AAGTCTGAATAGAAACAGCTCCGGTCTACAGCTCCCAGCGTGAG
chr1	247249719	14587367	14587409	1	42,	0,	14587367,	AAGTCTGAATAGAAACAGCTCCGGTCTACGGCTCCCAGCGTG
chr1	247249719	27225410	27225441	1	31,	0,	27225410,	AGCAGAGATCAGACCACTGCACTCCAGCCCA
chr1	247249719	30705130	30705153	2	10,13,	0,11,	30705130,30705140,	AAAGATGGCCGAACTAGGAACAGC
chr1	247249719	34488995	34489030	1	35,	0,	34488995,	AANCCGGGTGATTTCTGCATTTCCATCTNAGGTAC
chr1	247249719	37446116	37446170	2	7,41,	0,11,	37446116,37446129,	AAGAATCTACTGAGGAGCCAAGATGGCCGAATAGGAACAGCTCCGGTCTACA
chr1	247249719	42740768	42740867	1	99,	0,	42740768,	TAGGAGGTTCCAAGATGGCCGAATAGGAACAGCTCCAGTCTACAGCTCCCAGTATGAGCGACGCAGAAGATGGGTGATTTCTGCATTTCCATCTGAGGTAC
chr1	247249719	47084401	47084490	1	89,	0,	47084401,	AAGATGGCCAAATAGGAACAGCTCCAGTTACAGCTCCCAGCATGAGTGACGCAGAAGACCGGTGATTTCTGCATTTCCATCTGAGGTAC
chr1	247249719	47084401	47084490	1	89,	0,	47084401,	AAGATGGCCAAATAGGAACAGCTCCAGTTACAGCTCCCAGCATGAGTGACGCAGAAGACCGGTGATTTCTGCATTTCCATCTGAGGTAC
chr1	247249719	47084401	47084490	1	89,	0,	47084401,	AAGATGGCCAAATAGGAACAGCTCCAGTTACAGCTCCCAGCATGAGTGACGCAGAAGACCGGTGATTTCTGCATTTCCATCTGAGGTAC
chr1	247249719	47084401	47084490	2	71,16,	0,71,	47084401,47084474,	AAGATGGCCAAATAGGAACAGCTCCAGTTACAGCTCCCAGCATGAGTGACGCAGAAGACCGGTGATTTCTGTTTCCATCTGAGGTAC
chr1	247249719	47084401	47084490	1	89,	0,	47084401,	AAGATGGCCAAATAGGAACAGCTCCAGTTACAGCTCCCAGCATGAGTGACGCAGAAGACCGGTGATTTCTGCATTTCCATCTGAGGTAC
chr1	247249719	47084401	47084490	1	89,	0,	47084401,	AAGATGGCCAAATAGGAACAGCTCCAGTTACAGCTCCCAGCATGAGTGACGCAGAAGACCGGTGATTTCTGCATTTCCATCTGAGGTAC
chr1	247249719	47084401	47084490	1	89,	0,	47084401,	AAGATGGCCAAATAGGAACAGCTCCAGTTACAGCTCCCAGCATGAGTGACGCAGAAGACCGGTGATTTCTGCATTTCCATCTGAGGTAC
chr1	247249719	47084401	47084490	1	89,	0,	47084401,	AAGATGGCCAAATAGGAACAGCTCCAGTTACAGCTCCCAGCATGAGTGACGCAGAAGACCGGTGATTTCTGCATTTCCATCTGAGGTAC
chr1	247249719	47084401	47084490	1	89,	0,	47084401,	AAGATGGCCAAATAGGAACAGCTCCAGTTACAGCTCCCAGCATGAGTGACGCAGAAGACCGGTGATTTCTGCATTTCCATCTGAGGTAC
chr1	247249719	47084401	47084490	1	89,	0,	47084401,	AAGATGGCCAAATAGGAACAGCTCCAGTTACAGCTCCCAGCATGAGTGACGCAGAAGACCGGTGATTTCTGCATTTCCATCTGAGGTAC
chr1	247249719	47084401	47084490	1	89,	0,	47084401,	AAGATGGCCAAATAGGAACAGCTCCAGTTACAGCTCCCAGCATGAGTGACGCAGAAGACCGGTGATTTCTGCATTTCCATCTGAGGTAC
chr1	247249719	47084401	47084490	1	89,	0,	47084401,	AAGATGGCCAAATAGGAACAGCTCCAGTTACAGCTCCCAGCATGAGTGACGCAGAAGACCGGTGATTTCTGCATTTCCATCTGAGGTAC
chr1	247249719	47084401	47084490	1	89,	0,	47084401,	AAGATGGCCAAATAGGAACAGCTCCAGTTACAGCTCCCAGCATGAGTGACGCAGAAGACCGGTGATTTCTGCATTTCCATCTGAGGTAC
chr1	247249719	47084401	47084490	1	89,	0,	47084401,	AAGATGGCCAAATAGGAACAGCTCCAGTTACAGCTCCCAGCATGAGTGACGCAGAAGACCGGTGATTTCTGCATTTCCATCTGAGGTAC
chr1	247249719	47084401	47084490	1	89,	0,	47084401,	AAGATGGCCAAATAGGAACAGCTCCAGTTACAGCTCCCAGCATGAGTGACGCAGAAGACCGGTGATTTCTGCATTTCCATCTGAGGTAC
chr1	247249719	47084401	47084490	1	89,	0,	47084401,	AAGATGGCCAAATAGGAACAGCTCCAGTTACAGCTCCCAGCATGAGTGACGCAGAAGACCGGTGATTTCTGCATTTCCATCTGAGGTAC
chr1	247249719	47084401	47084490	1	89,	0,	47084401,	AAGATGGCCAAATAGGAACAGCTCCAGTTACAGCTCCCAGCATGAGTGACGCAGAAGACCGGTGATTTCTGCATTTCCATCTGAGGTAC
chr1	247249719	47084401	47084490	1	89,	0,	47084401,	AAGATGGCCAAATAGGAACAGCTCCAGTTACAGCTCCCAGCATGAGTGACGCAGAAGACCGGTGATTTCTGCATTTCCATCTGAGGTAC
chr1	247249719	47084401	47084490	1	89,	0,	47084401,	AAGATGGCCAAATAGGAACAGCTCCAGTTACAGCTCCCAGCATGAGTGACGCAGAAGACCGGTGATTTCTGCATTTCCATCTGAGGTAC
chr1	247249719	47084401	47084490	1	89,	0,	47084401,	AAGATGGCCAAATAGGAACAGCTCCAGTTACAGCTCCCAGCATGAGTGACGCAGAAGACCGGTGATTTCTGCATTTCCATCTGAGGTAC
chr1	247249719	47084401	47084490	1	89,	0,	47084401,	AAGATGGCCAAATAGGAACAGCTCCAGTTACAGCTCCCAGCATGAGTGACGCAGAAGACCGGTGATTTCTGCATTTCCATCTGAGGTAC
chr1	247249719	47084401	47084490	2	23,66,	0,24,	47084401,47084424,	AAGATGGCCAAATAGGAACAGCTTCCAGTTACAGCTCCCAGCATGAGTGACGCAGAAGACCGGTGATTTCTGCATTTCCATCTGAGGTAC
chr1	247249719	47084401	47084490	1	89,	0,	47084401,	AAGATGGCCAAATAGGAACAGCTCCAGTTACAGCTCCCAGCATGAGTGACGCAGAAGACCGGTGATTTCTGCATTTCCATCTGAGGTAC
chr1	247249719	47084401	47084490	1	89,	0,	47084401,	AAGATGGCCAAATAGGAACAGCTCCAGTTACAGCTCCCAGCATGAGTGACGCAGAAGACCGGTGATTTCTGCATTTCCATCTGAGGTAC
chr1	247249719	47084401	47084490	1	89,	0,	47084401,	AAGATGGCCAAATAGGAACAGCTCCAGTTACAGCTCCCAGCATGAGTGACGCAGAAGACCGGTGATTTCTGCATTTCCATCTGAGGTAC
chr1	247249719	47084401	47084490	1	89,	0,	47084401,	AAGATGGCCAAATAGGAACAGCTCCAGTTACAGCTCCCAGCATGAGTGACGCAGAAGACCGGTGATTTCTGCATTTCCATCTGAGGTAC
chr1	247249719	47084401	47084490	1	89,	0,	47084401,	AAGATGGCCAAATAGGAACAGCTCCAGTTACAGCTCCCAGCATGAGTGACGCAGAAGACCGGTGATTTCTGCATTTCCATCTGAGGTAC
chr1	247249719	47084401	47084490	1	89,	0,	47084401,	AAGATGGCCAAATAGGAACAGCTCCAGTTACAGCTCCCAGCATGAGTGACGCAGAAGACCGGTGATTTCTGCATTTCCATCTGAGGTAC
chr1	247249719	47084401	47084490	1	89,	0,	47084401,	AAGATGGCCAAATAGGAACAGCTCCAGTTACAGCTCCCAGCACGAGTGACGCAGAAGACCGGTGATTTCTGCATTTCCATCTGAGGTAC
chr1	247249719	47084401	47084490	1	89,	0,	47084401,	AAGATGGCCAAATAGGAACAGCTCCAGTTACAGCTCCCAGCATGAGTGACGCAGAAGACCGGTGATTTCTGCATTTCCATCTGAGGTAC
chr1	247249719	47084401	47084490	1	89,	0,	47084401,	AAGATGGCCAAATAGGAACAGCTCCAGTTACAGCTCCCAGCATGAGTGACGCAGAAGACCGGTGATTTCTGCATTTCCATCTGAGGTAC
chr1	247249719	47084401	47084490	1	89,	0,	47084401,	AAGATGGCCAAATAGGAACAGCTCCAGTTACAGCTCCCAGCATGAGTGACGCAGAAGACCGGTGATTTCTGCATTTCCATCTGAGGTAC
chr1	247249719	47084401	47084490	1	89,	0,	47084401,	AAGATGGCCAAATAGGAACAGCTCCAGTTACAGCTCCCAGCATGAGTGACGCAGAAGACCGGTGATTTCTGCATTTCCATCTGAGGTAC
chr1	247249719	47084401	47084490	1	89,	0,	47084401,	AAGATGGCCAAATAGGAACAGCTCCAGTTACAGCTCCCAGCATGAGTGACGCAGAAGACCGGTGATTTCTGCATTTCCATCTGAGGTAC
chr1	247249719	47084401	47084490	2	75,13,	0,75,	47084401,47084477,	AAGATGGCCAAATAGGAACAGCTCCAGTTACAGCTCCCAGCATGAGTGACGCAGAAGACCGGTGATTTCTGCATTCCATCTGAGGTAC
chr1	247249719	47084401	47084490	1	89,	0,	47084401,	AAGATGGCCAAATAGGAACAGCTCCAGTTACAGCTCCCAGCATGAGTAACGCAGAAGACCGGTGATTTCTGCATTTCCATCTGAGGTAC
chr1	247249719	47084401	47084490	1	89,	0,	47084401,	AAGATGGCCAAATAGGAACAGCTCCAGTTACAGCTCCCAGCATGAGTGACGCAGAAGACCGGTGATTTCTGCATTTCCATCTGAGGTAC
chr1	247249719	47084401	47084490	1	89,	0,	47084401,	AAGATGGCCAAATAGGAACAGCTCCAGTTACAGCTCCCAGCATGAGTGACGCAGAAGACCGGTGATTTCTGCATTTCCATCTGAGGTAC
chr1	247249719	47084401	47084490	1	89,	0,	47084401,	AAGATGGCCAAATAGGAACAGCTCCAGTTACAGCTCCCAGCATGAGTGACGCAGAAGACCGGTGATTTCTGCATTTCCATCTGAGGTAC
chr1	247249719	47084401	47084490	1	89,	0,	47084401,	AAGATGGCCAAATAGGAACAGCTCCAGTTACAGCTCCCAGCATGAGTGACGCAGAAGACCGGTGATTTCTGCATTTCCATCTGAGGTAC
chr1	247249719	47084401	47084490	1	89,	0,	47084401,	AAGATGGCCAAATAGGAACAGCTCCAGTTACAGCTCCCAGCATGAGTGACGCAGAAGACCGGTGATTTCTGCATTTCCATCTGAGGTAC
chr1	247249719	47084401	47084490	1	89,	0,	47084401,	AAGATGGCCAAATAGGAACAGCTCCAGTTACAGCTCCCAGCATGAGTGACGCAGAAGACCGGTGATTTCTGCATTTCCATCTGAGGTAC
chr1	247249719	47084401	47084490	1	89,	0,	47084401,	AAGATGGCCAAATAGGAACAGCTCCAGTTACAGCTCCCAGCATGAGTGACGCAGAAGACCGGTGATTTCTGCATTTCCATCTGAGGTAC
chr1	247249719	47084401	47084490	1	89,	0,	47084401,	AAGATGGCCAAATAGGAACAGCTCCAGTTACAGCTCCCAGCATGAGTGACGCAGAAGACCGGTGATTTCTGCATTTCCATCTGAGGTAC
chr1	247249719	47084401	47084490	1	89,	0,	47084401,	AAGATGGCCAAATAGGAACAGCTCCAGTTACAGCTCCCAGCACGAGTGACGCAGAAGACCGGTGATTTCTGCATTTCCATCTGAGGTAC
chr1	247249719	47084401	47084490	1	89,	0,	47084401,	AAGATGGCCAAATAGGAACAGCTCCAGTTACAGCTCCCAGCATGAGTGACGCAGAAGACCGGTGATTTCTGCATTTCCATCTGAGGTAC
chr1	247249719	47084401	47084490	1	89,	0,	47084401,	AAGATGGCCAAATAGGAACAGCTCCAGTTACAGCTCCCAGCATGAGTGACGCAGAAGACCGGTGATTTCTGCATTTCCATCTGAGGTAC
chr1	247249719	47084401	47084490	1	89,	0,	47084401,	AAGATGGCCAAATAGGAACAGCTCCAGTTACAGCTCCCAGCATGAGTGACGCAGAAGACCGGTGATTTCTGCATTTCCATCTGAGGTAC
chr1	247249719	47084401	47084490	1	89,	0,	47084401,	AAGATGGCCAAATAGGAACAGCTCCAGTTACAGCTCCCAGCATGAGTGACGCAGAAGACCGGTGATTTCTGCATTTCCATCTGAGGTAC
chr1	247249719	47084401	47084490	1	89,	0,	47084401,	AAGATGGCCAAATAGGAACAGCTCCAGTTACAGCTCCCAGCATGAGTGACGCAGAAGACCGGTGATTTCTGCATTTCCATCTGAGGTAC
chr1	247249719	47084401	47084490	1	89,	0,	47084401,	AAGATGGCCAAATAGGAACAGCTCCAGTTACAGCTCCCAGCATGAGTGACGCAGAAGACCGGTGATTTCTGCATTTCCATCTGAGGTAC
chr1	247249719	47084401	47084490	1	89,	0,	47084401,	AAGATGGCCAAATAGGAACAGCTCCAGTTACAGCTCCCAGCATGAGTGACGCAGAAGACCGGTGATTTCTGCATTTCCATCTGAGGTAC
chr1	247249719	47084401	47084490	1	89,	0,	47084401,	AAGATGGCCAAATAGGAACAGCTCCAGTTACAGCTCCCAGCATGAGTGACGCAGAAGACCGGTGATTTCTGCATTTCCATCTGAGGTAC
chr1	247249719	47084401	47084490	1	89,	0,	47084401,	AAGATGGCCAAATAGGAACAGCTCCAGTTACAGCTCCCAGCATGAGTGACGCAGAAGACCGGTGATTTCTGCATTTCCATCTGAGGTAC
chr1	247249719	47084401	47084490	1	89,	0,	47084401,	AAGATGGCCAAATAGGAACAGCTCCAGTTACAGCTCCCAGCATGAGTGACGCAGAAGACCGGTGATTTCTGCATTTCCATCTGAGGTAC
chr1	247249719	47084401	47084490	1	89,	0,	47084401,	AAGATGGCCAAATAGGAACAGCTCCAGTTACAGCTCCCAGCATGAGTGACGCAGAAGACCGGTGATTTCTGCATTTCCATCTGAGGTAC
chr1	247249719	47084401	47084490	1	89,	0,	47084401,	AAGATGGCCAAATAGGAACAGCTCCAGTTACAGCTCCCAGCATGAGTGACGCAGAAGACCAGTGATTTCTGCATTTCCATCTGAGGTAC
chr1	247249719	47084401	47084490	1	89,	0,	47084401,	AAGATGGCCAAATAGGAACAGCTCCAGTTACAGCTCCCAGCATGAGTGACGCAGAAGACCGGTGATTTCTGCATTTCCATCTGAGGTAC
chr1	247249719	47084401	47084490	1	89,	0,	47084401,	AAGATGGCCAAATAGGAACAGCTCCAGTTACAGCTCCCAGCATGAGTGACGCAGAAGACCGGTGATTTCTGCATTTCCATCTGAGGTAC
chr1	247249719	47084401	47084490	1	89,	0,	47084401,	AAGATGGCCAAATAGGAACAGCTCCAGTTACAGCTCCCAGCATGAGTGACGCAGAAGACCGGTGATTTCTGCATTTCCATCTGAGGTAC
chr1	247249719	47084401	47084490	1	89,	0,	47084401,	AAGATGGCCAAATAGGAACAGCTCCAGTTACAGCTCCCAGCATGAGTGACGCAGAAGACCGGTGATTTCTGCATTTCCATCTGAGGTAC
chr1	247249719	47084401	47084486	1	85,	0,	47084401,	AAGATGGCCAAATAGGAACAGCTCCAGTTACAGCTCCCAGCATGAGTGACGCAGAAGACCGGTGATTTCTGCATTTCCATCTGAGTAC
chr1	247249719	47084401	47084490	1	89,	0,	47084401,	AAGATGGCCAAATAGGAACAGCTCCAGTTACAGCTCCCAGCATGAGTGACGCAGAAGACCGGTGATTTCTGCATTTCCATCTGAGGTAC
chr1	247249719	47084401	47084490	1	89,	0,	47084401,	AAGATGGCCAAATAGGAACAGCTCCAGTTACAGCTCCCAGCATGAGTGACGCAGAAGACCGGTGATTTCTGCATTTCCATCTGAGGTAC
chr1	247249719	47084401	47084490	1	89,	0,	47084401,	AAGATGGCCAAATAGGAACAGCTCCAGTTACAGCTCCCAGCATGAGTGACGCAGAAGACCGGTGATTTCTGCATTTCCATCTGAGGTAC
chr1	247249719	47084401	47084490	1	89,	0,	47084401,	AAGATGGCCAAATAGGAACAGCTCCAGTTACAGCTCCCAGCATGAGTGACGCAGAAGACCGGTGATTTCTGCATTTCCATCTGAGGTAC
chr1	247249719	47084401	47084491	1	90,	0,	47084401,	AAGATGGCCAAATAGGAACAGCTCCAGTTACAGCTCCCAGCATGAGTGACGCAGAAGACCGGTGATTTCTGCATTTCCATCTGAGGTACC
chr1	247249719	47084401	47084490	1	89,	0,	47084401,	AAGATGGCCAAATAGGAACAGCTCCAGTTACAGCTCCCAGCATGAGTGACGCAGAAGACCGGTGATTTCTGCATTTCCATCTGAGGTAC
chr1	247249719	47084401	47084490	1	89,	0,	47084401,	AAGATGGCCAAATAGGAACAGCTCCAGTTACAGCTCCCAGCATGAGTGACGCAGAAGACCGGTGATTTCTGCATTTCCATCTGAGGTAC
chr1	247249719	47084401	47084490	1	89,	0,	47084401,	AAGATGGCCAAATAGGAACAGCTCCAGTTACAGCTCCCAGCATGAGTGACGCAGAAGACCGGTGATTTCTGCATTTCCATCTGAGGTAC
chr1	247249719	47084401	47084490	1	89,	0,	47084401,	AAGATGGCCAAATAGGAACAGCTCCAGTTACAGCTCCCAGCATGAGTGACGCAGAAGACCGGTGATTTCTGCATTTCCATCTGAGGTAC
chr1	247249719	47084401	47084490	1	89,	0,	47084401,	AAGATGGCCAAATAGGAACAGCTCCAGTTACAGCTCCCAGCATGAGTGACGCAGAAGACCGGTGATTTCTGCATTTCCATCTGAGGTAC
chr1	247249719	47084401	47084490	1	89,	0,	47084401,	AAGATGGCCAAATAGGAACAGCTCCAGTTACAGCTCCCAGCATGAGTGACGCAGAAGACCGGTGATTTCTGCATTTCCATCTGAGGTAC
chr1	247249719	47084401	47084490	1	89,	0,	47084401,	AAGATGGCCAAATAGGAACAGCTCCAGTTACAGCTCCCAGCATGAGTGACGCAGAAGACCGGTGATTTCTGCATTTCCATCTGAGGTAC
chr1	247249719	47084401	47084490	1	89,	0,	47084401,	AAGATGGCCAAATAGGAACAGCTCCAGTTACAGCTCCCAGCATGAGTGACGCAGAAGACCGGTGATTTCTGCATTTCCATCTGAGGTAC
chr1	247249719	47084401	47084490	1	89,	0,	47084401,	AAGATGGCCAAATAGGAACAGCTCCAGTTACAGCTCCCAGCATGAGTGACGCAGAAGACCGGTGATTTCTGCATTTCCATCTGAGGTAC
chr1	247249719	47084401	47084490	1	89,	0,	47084401,	AAGATGGCCAAATAGGAACAGCTCCAGTTACAGCTCCCAGCATGAGTGACGCAGAAGACCGGTGATTTCTGCATTTCCATCTGAGGTAC
chr1	247249719	47084401	47084490	1	89,	0,	47084401,	AAGATGGCCAAATAGGAACAGCTCCAGTTACAGCTCCCAGCATGAGTGACGCAGAAGACCGGTGATTTCTGCATTTCCATCTGAGGTAC
chr1	247249719	47084401	47084490	1	89,	0,	47084401,	AAGATGGCCAAATAGGAACAGCTCCAGTTACAGCTCCCAGCATGAGTGACGCAGAAGACCGGTGATTTCTGCATTTCCATCTGAGGTAC
chr1	247249719	47084401	47084490	1	89,	0,	47084401,	AAGATGGCCAAATAGGAACAGCTCCAGTTACAGCTCCCAGCATGAGTGACGCAGAAGACCGGTGATTTCTGCATTTCCATCTGAGGTAC
chr1	247249719	47084401	47084490	1	89,	0,	47084401,	AAGATGGCCAAATAGGAACAGCTCCAGTTACAGCTCCCAGCATGAGTGACGCAGAAGACCGGTGATTTCTGCATTTCCATCTGAGGTAC
chr1	247249719	47084401	47084490	1	89,	0,	47084401,	AAGATGGCCAAATAGGAACAGCTCCAGTTACAGCTCCCAGCATGAGTGACGCAGAAGACCGGTGATTTCTGCATTTCCATCTGAGGTAC
chr1	247249719	47084401	47084490	1	89,	0,	47084401,	AAGATGGCCAAATAGGAACAGCTCCAGTTACAGCTCCCAGCATGAGTGACGCAGAAGACCGGTGATTTCTGCATTTCCATCTGAGGTAC
chr1	247249719	47084401	47084490	1	89,	0,	47084401,	AAGATGGCCAAATAGGAACAGCTCCAGTTACAGCTCCCAGCATGAGTGACGCAGAAGACCGGTGATTTCTGCATTTCCATCTGAGGTAC
chr1	247249719	47084401	47084490	1	89,	0,	47084401,	AAGATGGCCAAATAGGAACAGCTCCAGTTACAGCTCCCAGCATGAGTGACGCAGAAGACCGGTGATTTCTGCATTTCCATCTGAGGTAC
chr1	247249719	47084401	47084490	1	89,	0,	47084401,	AAGATGGCCAAATAGGAACAGCTCCAGTTACAGCTCCCAGCATGAGTGACGCAGAAGACCGGTGATTTCTGCATTTCCATCTGAGGTAC
chr1	247249719	47084401	47084490	1	89,	0,	47084401,	AAGATGGCCAAATAGGAACAGCTCCAGTTACAGCTCCCAGCATGAGTGACGCAGAAGACCGGCGATTTCTGCATTTCCATCTGAGGTAC
chr1	247249719	47084401	47084490	1	89,	0,	47084401,	AAGATGGCCAAATAGGAACAGCTCCAGTTACAGCTCCCAGCATGAGTGACGCAGAAGACCGGTGATTTCTGCATTTCCATCTGAGGTAC
chr1	247249719	47084401	47084490	1	89,	0,	47084401,	AAGATGGCCAAATAGGAACAGCTCCAGTTACAGCTCCCAGCATGAGTGACGCAGAAGACCGGTGATTTCTGCATTTCCATCTGAGGTAC
chr1	247249719	47084401	47084490	1	89,	0,	47084401,	AAGATGGCCAAATAGGAACAGCTCCAGTTACAGCTCCCAGCATGAGTGACGCAGAAGACCGGTGATTTCTGCATTTCCATCTGAGGTAC
chr1	247249719	47084401	47084490	1	89,	0,	47084401,	AAGATGGCCAAATAGGAACAGCTCCAGTTACAGCTCCCAGCATGAGTGACGCAGAAGACCGGTGATTTCTGCATTTCCATCTGAGGTAC
chr1	247249719	47084401	47084483	1	82,	0,	47084401,	AAGATGGCCAAATAGGAACAGCTCCAGTTACAGCTCCCAGCATGAGTGACGCAGAAGACCGGTGATTTCTGCATTTCCATCT
chr1	247249719	47084401	47084490	1	89,	0,	47084401,	AAGATGGCCAAATAGGAACAGCTCCAGTTACAGCTCCCAGCATGAGTGACGCAGAAGACCGGTGATTTCTGCATTTCCATCTGAGGTAC
chr1	247249719	47084401	47084490	1	89,	0,	47084401,	AAGATGGCCAAATAGGAACAGCTCCAGTTACAGCTCCCAGCATGAGTGACGCAGAAGACCGGTGATTTCTGCATTTCCATCTGAGGTAC
chr1	247249719	47084401	47084490	1	89,	0,	47084401,	AAGATGGCCAAATAGGAACAGCTCCAGTTACAGCTCCCAGCATGAGTGACGCAGAAGACCGGTGATTTCTGCATTTCCATCTGAGGTAC
chr1	247249719	47084401	47084490	1	89,	0,	47084401,	AAGATGGCCAAATAGGAACAGCTCCAGTTACAGCTCCCAGCATGAGTGACGCAGAAGACCGGTGATTTCTGCATTTCCATCTGAGGTAC
chr1	247249719	47084401	47084490	2	78,11,	0,79,	47084401,47084479,	AAGATGGCCAAATAGGAACAGCTCCAGTTACAGCTCCCAGCATGAGTGACGCAGAAGACCGGTGATTTCTGCATTTCCCATCTGAGGTAC
chr1	247249719	47084401	47084490	1	89,	0,	47084401,	AAGATGGCCAAATAGGAACAGCTCCAGTTACAGCTCCCAGCATGAGTGACGCAGAAGACCGGTGATTTCTGCATTTCCATCTGAGGTAC
chr1	247249719	47084401	47084490	1	89,	0,	47084401,	AAGATGGCCAAATAGGAACAGCTCCAGTTACAGCTCCCAGCATGAGTGACGCAGAAGACCGGTGATTTCTGCATTTCCATCTGAGGTAC
chr1	247249719	47084401	47084490	1	89,	0,	47084401,	AAGATGGCCAAATAGGAACAGCTCCAGTTACAGCTCCCAGCATGAGTGACGCAGAAGACCGGTGATTTCTGCATTTCCATCTGAGGTAC
chr1	247249719	47084401	47084490	1	89,	0,	47084401,	AAGATGGCCAAATAGGAACAGCTCCAGTTACAGCTCCCAGCATGAGTGACGCAGAAGACCGGTGATTTCTGCATTTCCATCTGAGGTAC
chr1	247249719	47084401	47084490	1	89,	0,	47084401,	AAGATGGCCAAATAGGAACAGCTCCAGTTACAGCTCCCAGCATGAGTGACGCAGAAGACCGGTGATTTCTGCATTTCCATCTGAGGTAC
chr1	247249719	47084401	47084490	1	89,	0,	47084401,	AAGATGGCCAAATAGGAACAGCTCCAGTTACAGCTCCCAGCATGAGTGACGCAGAAGACCGGTGATTTCTGCATTTCCATCTGAGGTAC
chr1	247249719	47084401	47084490	1	89,	0,	47084401,	AAGATGGCCAAATAGGAACAGCTCCAGTTACAGCTCCCAGCATGAGTGACGCAGAAGACCGGTGATTTCTGCATTTCCATCTGAGGTAC
chr1	247249719	47084401	47084490	2	68,20,	0,68,	47084401,47084470,	AAGATGGCCAAATAGGAACAGCTCCAGTTACAGCTCCCAGCATGAGTGACGCAGAAGACCGGTGATTTTGCATTTCCATCTGAGGTAC
chr1	247249719	47084401	47084490	1	89,	0,	47084401,	AAGATGGCCAAATAGGAACAGCTCCAGTTACAGCTCCCAGCATGAGTGACGCAGAAGACCGGTGATTTCTGCATTTCCATCTGAGGTAC
chr1	247249719	47084401	47084490	1	89,	0,	47084401,	AAGATGGCCAAATAGGAACAGCTCCAGTTACAGCTCCCAGCATGAGTGACGCAGAAGACCGGTGATTTCTGCATTTCCATCTGAGGTAC
chr1	247249719	47084401	47084490	1	89,	0,	47084401,	AAGATGGCCAAATAGGAACAGCTCCAGTTACAGCTCCCAGCATGAGTGACGCAGAAGACCGGTGATTTCTGCATTTCCATCTGAGGTAC
chr1	247249719	47084401	47084490	1	89,	0,	47084401,	AAGATGGCCAAATAGGAACAGCTCCAGTTACAGCTCCCAGCATGAGTGACGCAGAAGACCGGTGATTTCTGCATTTCCATCTGAGGTAC
chr1	247249719	47084401	47084490	1	89,	0,	47084401,	AAGATGGCCAAATAGGAACAGCTCCAGTTACAGCTCCCAGCATGAGTGACGCAGAAGACCGGTGATTTCTGCATTTCCATCTGAGGTAC
chr1	247249719	47084401	47084490	1	89,	0,	47084401,	AAGATGGCCAAATAGGAACAGCTCCAGTTACAGCTCCCAGCATGAGTGACGCAGAAGACCGGTGATTTCTGCACTTCCATCTGAGGTAC
chr1	247249719	47084401	47084490	1	89,	0,	47084401,	AAGATGGCCAAATAGGAACAGCTCCAGTTACAGCTCCCAGCATGAGTGACGCAGAAGACCGGTGATTTCTGCATTTCCATCTGAGGTAC
chr1	247249719	47084401	47084490	1	89,	0,	47084401,	AAGATGGCCAAATAGGAACAGCTCCAGTTACAGCTCCCAGCATGAGTGACGCAGAAGACCGGTGATTTCTGCATTTCCATCTGAGGTAC
chr1	247249719	47084401	47084490	1	89,	0,	47084401,	AAGATGGCCAAATAGGAACAGCTCCAGTTACAGCTCCCAGCATGAGTGACGCAGAAGACCGGTGATTTCTGCATTTCCATCTGAGGTAC
chr1	247249719	47084401	47084490	1	89,	0,	47084401,	AAGATGGCCAAATAGGAACAGCTCCAGTTACAGCTCCCAGCATGAGTGACGCAGAAGACCGGTGATTTCTGCATTTCCATCTGAGGTAC
chr1	247249719	47084401	47084490	1	89,	0,	47084401,	AAGATGGCCAAATAGGAACAGCTCCAGTTACAGCTCCCAGCATGAGTGACGCAGAAGACCGGTGATTTCTGCATTTCCATCTGAGGTAC
chr1	247249719	47084401	47084490	2	75,13,	0,75,	47084401,47084477,	AAGATGGCCAAATAGGAACAGCTCCAGTTACAGCTCCCAGCATGAGTGACGCAGAAGACCGGTGATTTCTGCATTCCATCTGAGGTAC
chr1	247249719	47084401	47084490	2	7,81,	0,7,	47084401,47084409,	AAGATGGCAAATAGGAACAGCTCCAGTTACAGCTCCCAGCACGAGTGACGCAGAAGACCGGTGATTTCTGCATTTCCATCTGAGGTAC
chr1	247249719	47084401	47084490	1	89,	0,	47084401,	AAGATGGCCAAATAGGAACAGCTCCAGTTACAGCTCCCAGCATGAGTGACGCAGAAGACCGGTGATTTCTGCATTTCCATCTGAGGTAC
chr1	247249719	47084401	47084490	1	89,	0,	47084401,	AAGATGGCCAAATAGGAACAGCTCCAGTTACAGCTCCCAGCATGAGTGACGCAGAAGACCGGTGATTTCTGCATTTCCATCTGAGGTAC
chr1	247249719	47084401	47084490	1	89,	0,	47084401,	AAGATGGCCAAATAGGAACAGCTCCAGTTACAGCTCCCAGCATGAGTGACGCAGAAGACCGGTGATTTCTGCATTTCCATCTGAGGTAC
chr1	247249719	47084401	47084490	1	89,	0,	47084401,	AAGATGGCCAAATAGGAACAGCTCCAGTTACAGCTCCCAGCATGAGTGACGCAGAAGACCGGTGATTTCTGCATTTCCATCTGAGGTAC
chr1	247249719	47084401	47084490	2	75,13,	0,75,	47084401,47084477,	AAGATGGCCAAATAGGAACAGCTCCAGTTACAGCTCCCAGCATGAGTGACGCAGAAGACCGGTGATTTCTGCATTCCATCTGAGGTAC
chr1	247249719	47084401	47084490	1	89,	0,	47084401,	AAGATGGCCAAATAGGAACAGCTCCAGTTACAGCTCCCAGCATGAGTGACGCAGAAGACCGGTGATTTCTGCATTTCCATCTGAGGTAC
chr1	247249719	47084401	47084491	1	90,	0,	47084401,	AAGATGGCCAAATAGGAACAGCTCCAGTTACAGCTCCCAGCATGAGTGACGCAGAAGACCGGTGATTTCTGCATTTCCATCTGAGGTACCTGA
chr1	247249719	47084401	47084490	1	89,	0,	47084401,	AAGATGGCCAAATAGGAACAGCTCCAGTTACAGCTCCCAGCATGAGTGACGCAGAAGACCGGTGATTTCTGCATTTCCATCTGAGGTAC
chr1	247249719	47084401	47084490	1	89,	0,	47084401,	AAGATGGCCAAATAGGAACAGCTCCAGTTACAGCTCCCAGCATGAGTGACGCAGAAGACCGGTGATTTCTGCATTTCCATCTGAGGTAC
chr1	247249719	47084401	47084490	1	89,	0,	47084401,	AAGATGGCCAAATAGGAACAGCTCCAGTTACAGCTCCCAGCATGAGTGACGCAGAAGACCGGTGATTTCTGCATTTCCATCTGAGGTAC
chr1	247249719	47084401	47084490	1	89,	0,	47084401,	AAGATGGCCAAATAGGAACAGCTCCAGTTACAGCTCCCAGCATGAGTGACGCAGAAGACCGGTGATTTCTGCATTTCCATCTGAGGTAC
chr1	247249719	47084401	47084490	1	89,	0,	47084401,	AAGATGGCCAAATAGGAACAGCTCCAGTTACAGCTCCCAGCATGAGTGACGCAGAAGACCGGTGATTTCTGCATTTCCATCTGAGGTAC
chr1	247249719	47084401	47084490	1	89,	0,	47084401,	AAGATGGCCAAATAGGAACAGCTCCAGTTACAGCTCCCAGCATGAGTGACGCAGAAGACCGGTGATTTCTGCATTTCCATCTGAGGTAC
chr1	247249719	47084401	47084490	1	89,	0,	47084401,	AAGATGGCCAAATAGGAACAGCTCCAGTTACAGCTCCCAGCATGAGTGACGCAGAAGACCGGTGATTTCTGCATTTCCATCTGAGGTAC
chr1	247249719	47084401	47084490	1	89,	0,	47084401,	AAGATGGCCAAATAGGAACAGCTCCAGTTACAGCTCCCAGCATGAGTGACGCAGAAGACCGGTGATTTCTGCATTTCCATCTGAGGTAC
chr1	247249719	47084401	47084490	1	89,	0,	47084401,	AAGATGGCCAAATAGGAACAGCTCCAGTTACAGCTCCCAGCATGAGTGACGCAGAAGACCGGTGATTTCTGCATTTCCATCTGAGGTAC
chr1	247249719	47084401	47084491	1	90,	0,	47084401,	AAGATGGCCAAATAGGAACAGCTCCAGTTACAGCTCCCAGCATGAGTGACGCAGAAGACCGGTGATTTCTGCATTTCCATCTGAGGTACC
chr1	247249719	47084401	47084490	1	89,	0,	47084401,	AAGATGGCCAAATAGGAACAGCTCCAGTTACAGCTCCCAGCATGAGTGACGCAGAAGACCGGTGATTTCTGCATTTCCATCTGAGGTAC
chr1	247249719	47084401	47084490	1	89,	0,	47084401,	AAGATGGCCAAATAGGAACAGCTCCAGTTACAGCTCCCAGCATGAGTGACGCAGAAGACCGGTGATTTCTGCATTTCCATCTGAGGTAC
chr1	247249719	47084401	47084490	1	89,	0,	47084401,	AAGATGGCCAAATAGGAACAGCTCCAGTTACAGCTCCCAGCATGAGTGACGCAGAAGACCGGTGATTTCTGCATTTCCATCTGAGGTAC
chr1	247249719	47084401	47084490	1	89,	0,	47084401,	AAGATGGCCAAATAGGAACAGCTCCAGTTACAGCTCCCAGCATGAGTGACGCAGAAGACCGGTGATTTCTGCATTTCCATCTGAGGTAC
chr1	247249719	47084401	47084490	1	89,	0,	47084401,	AAGATGGCCAAATAGGAACAGCTCCAGTTACAGCTCCCAGCATGAGTGACGCAGAAGACCGGTGATTTCTGCATTTCCATCTGAGGTAC
chr1	247249719	47084401	47084490	1	89,	0,	47084401,	AAGATGGCCAAATAGGAACAGCTCCAGTTACAGCTCCCAGCATGAGTGACGCAGAAGACCGGTGATTTCTGCATTTCCATCTGAGGTAC
chr1	247249719	47084401	47084490	1	89,	0,	47084401,	AAGATGGCCAAATAGGAACAGCTCCAGTTACAGCTCCCAGCATGAGTGACGCAGAAGACCGGTGATTTCTGCATTTCCATCTGAGGTAC
chr1	247249719	47084401	47084490	1	89,	0,	47084401,	AAGATGGCCAAATAGGAACAGCTCCAGTTACAGCTCCCAGCATGAGTGACGCAGAAGACCGGTGATTTCTGCATTTCCATCTGAGGTAC
chr1	247249719	47084401	47084490	1	89,	0,	47084401,	AAGATGGCCAAATAGGAACAGCTCCAGTTACAGCTCCCAGCATGAGTGACGCAGAAGACCGGTGATTTCTGCATTTCCATCTGAGGTAC
chr1	247249719	47084401	47084490	1	89,	0,	47084401,	AAGATGGCCAAATAGGAACAGCTCCAGTTACAGCTCCCAGCATGAGTGACGCAGAAGACCGGTGATTTCTGCATTTCCATCTGAGGTAC
chr1	247249719	47084401	47084490	1	89,	0,	47084401,	AAGATGGCCAAATAGGAACAGCTCCAGTTACAGCTCCCAGCATGAGTGACGCAGAAGACCGGTGATTTCTGCATTTCCATCTGAGGTAC
chr1	247249719	47084401	47084490	1	89,	0,	47084401,	AAGATGGCCAAATAGGAACAGCTCCAGTTACAGCTCCCAGCACGAGTGACGCAGAAGACCGGTGATTTCTGCATTTCCATCTGAGGTAC
chr1	247249719	47084401	47084490	1	89,	0,	47084401,	AAGATGGCCAAATAGGAACAGCTCCAGTTACAGCTCCCAGCATGAGTGACGCAGAAGACCGGTGATTTCTGCATTTCCATCTGAGGTAC
chr1	247249719	47084401	47084490	1	89,	0,	47084401,	AAGATGGCCAAATAGGAACAGCTCCAGTTACAGCTCCCAGCATGAGTGACGCAGAAGACCGGTGATTTCTGCATTTCCATCTGAGGTAC
chr1	247249719	47084401	47084490	1	89,	0,	47084401,	AAGATGGCCAAATAGGAACAGCTCCAGTTACAGCTCCCAGCATGAGTGACGCAGAAGACCGGTGATTTCTGCATTTCCATCTGAGGTAC
chr1	247249719	47084401	47084490	1	89,	0,	47084401,	AAGATGGCCAAATAGGAACAGCTCCAGTTACAGCTCCCAGCATGAGTGACGCAGAAGACCGGTGATTTCTGCATTTCCATCTGAGGTAC
chr1	247249719	47084401	47084490	1	89,	0,	47084401,	AAGATGGCCAAATAGGAACAGCTCCAGTTACAGCTCCCAGCATGAGTGACGCAGAAGACCGGTGATTTCTGCATTTCCATCTGAGGTAC
chr1	247249719	47084401	47084490	1	89,	0,	47084401,	AAGATGGCCAAATAGGAACAGCTCCAGTTACAGCTCCCAGCATGAGTGACGCAGAAGACCGGTGATTTCTGCATTTCCATCTGAGGTAC
chr1	247249719	47084401	47084483	1	82,	0,	47084401,	AAGATGGCCAAATAGGAACAGCTCCAGTTACAGCTCCCAGCATGAGTGACGCAGAAGACCGGTGATTTCTGCATTTCCATCT
chr1	247249719	47084401	47084490	1	89,	0,	47084401,	AAGATGGCCAAATAGGAACAGCTCCAGTTACAGCTCCCAGCATGAGTGACGCAGAAGACCGGTGATTTCTGCATTTCCATCTGAGGTAC
chr1	247249719	47084401	47084490	1	89,	0,	47084401,	AAGATGGCCAAATAGGAACAGCTCCAGTTACAGCTCCCAGCATGAGTGACGCAGAAGACCGGTGATTTCTGCATTTCCATCTGAGGTAC
chr1	247249719	47084401	47084490	1	89,	0,	47084401,	AAGATGGCCAAATAGGAACAGCTCCAGTTACAGCTCCCAGCATGAGTGACGCAGAAGACCGGTGATTTCTGCATTTCCATCTGAGGTAC
chr1	247249719	47084401	47084490	1	89,	0,	47084401,	AAGATGGCCAAATAGGAACAGCTCCAGTTACAGCTCCCAGCATGAGTGACGCAGAAGACCGGTGATTTCTGCATTTCCATCTGAGGTAC
chr1	247249719	47084401	47084490	1	89,	0,	47084401,	AAGATGGCCAAATAGGAACAGCTCCAGTTACAGCTCCCAGCATGAGTGACGCAGAAGACCGGTGATTTCTGCATTTCCATCTGAGGTAC
chr1	247249719	47084401	47084490	1	89,	0,	47084401,	AAGATGGCCAAATAGGAACAGCTCCAGTTACAGCTCCCAGCATGAGTGACGCAGAAGACCGGTGATTTCTGCATTTCCATCTGAGGTAC
chr1	247249719	47084401	47084478	1	77,	0,	47084401,	AAGATGGCCAAATAGGAACAGCTCCAGTTACAGCTCCCAGCATGAGTGACGCAGAAGACCGGTGATTTCTGCATTTCATCT
chr1	247249719	47084401	47084490	1	89,	0,	47084401,	AAGATGGCCAAATAGGAACAGCTCCAGTTACAGCTCCCAGCATGAGTGACGCAGAAGACCGGTGATTTCTGCATTTCCATCTGAGGTAC
chr1	247249719	47084401	47084490	1	89,	0,	47084401,	AAGATGGCCAAATAGGAACAGCTCCAGTTACAGCTCCCAGCATGAGTGACGCAGAAGACCGGTGATTTCTGCATTTCCATCTGAGGTAC
chr1	247249719	47084401	47084490	1	89,	0,	47084401,	AAGATGGCCAAATAGGAACAGCTCCAGTTACAGCTCCCAGCATGAGTGACGCAGAAGACCGGTGATTTCTGCATTTCCATCTGAGGTAC
chr1	247249719	47084401	47084490	1	89,	0,	47084401,	AAGATGGCCAAATAGGAACAGCTCCAGTTACAGCTCCCAGCATGAGTGACGCAGAAGACCGGTGATTTCTGCATTTCCATCTGAGGTAC
chr1	247249719	47084401	47084490	1	89,	0,	47084401,	AAGATGGCCAAATAGGAACAGCTCCAGTTACAGCTCCCAGCATGAGTGACGCAGAAGACCGGTGATTTCTGCATTTCCATCTGAGGTAC
chr1	247249719	47084401	47084490	1	89,	0,	47084401,	AAGATGGCCAAATAGGAACAGCTCCAGTTACAGCTCCCAGCATGAGTGACGCAGAAGACCGGTGATTTCTGCATTTCCATCTGAGGTAC
chr1	247249719	47084401	47084490	1	89,	0,	47084401,	AAGATGGCCAAATAGGAACAGCTCCAGTTACAGCTCCCAGCATGAGTGACGCAGAAGACCGGTGATTTCTGCATTTCCATCTGAGGTAC
chr1	247249719	47084401	47084490	1	89,	0,	47084401,	AAGATGGCCAAATAGGAACAGCTCCAGTTACAGCTCCCAGCATGAGTGACGCAGAAGACCGGTGATTTCTGCATTTCCATCTGAGGTAC
chr1	247249719	47084401	47084490	1	89,	0,	47084401,	AAGATGGCCAAATAGGAACAGCTCCAGTTACAGCTCCCAGCATGAGTGACGCAGAAGACCGGTGATTTCTGCATTTCCATCTGAGGTAC
chr1	247249719	47084401	47084490	2	5,84,	0,6,	47084401,47084406,	AAGATCGGCCAAATAGGAACAGCTCCAGTTACAGCTCCCAGCATGAGTGACGCAGAAGACCGGTGATTTCTGCATTTCCATCTGAGGTAC
chr1	247249719	47084401	47084490	1	89,	0,	47084401,	AAGATGGCCAAATAGGAACAGCTCCAGTTACAGCTCCCAGCATGAGTGACGCAGAAGACCGGTGATTTCTGCATTTCCATCTGAGGTAC
chr1	247249719	47084401	47084490	1	89,	0,	47084401,	AAGATGGCCAAATAGGAACAGCTCCAGTTACAGCTCCCAGCATGAGTGACGCAGAAGACCGGTGATTTCTGCATTTCCATCTGAGGTAC
chr1	247249719	47084401	47084490	1	89,	0,	47084401,	AAGATGGCCAAATAGGAACAGCTCCAGTTACAGCTCCCAGCATGAGTGACGCAGAAGACCGGTGATTTCTGCATTTCCATCTGAGGTAC
chr1	247249719	47084401	47084490	1	89,	0,	47084401,	AAGATGGCCAAATAGGAACAGCTCCAGTTACAGCTCCCAGCATGAGTGACGCAGAAGACCGGTGATTTCTGCATTTCCATCTGAGGTAC
chr1	247249719	47084401	47084490	1	89,	0,	47084401,	AAGATGGCCAAATAGGAACAGCTCCAGTTACAGCTCCCAGCATGAGTGACGCAGAAGACCGGTGATTTCTGCATTTCCATCTGAGGTAC
chr1	247249719	47084401	47084490	1	89,	0,	47084401,	AAGATGGCCAAATAGGAACAGCTCCAGTTACAGCTCCCAGCATGAGTGACGCAGAAGACCGGTGATTTCTGCATTTCCATCTGAGGTAC
chr1	247249719	47084401	47084490	1	89,	0,	47084401,	AAGATGGCCAAATAGGAACAGCTCCAGTTACAGCTCCCAGCATGAGTGACGCAGAAGACCGGTGATTTCTGCATTTCCATCTGAGGTAC
chr1	247249719	47084401	47084490	1	89,	0,	47084401,	AAGATGGCCAAATAGGAACAGCTCCAGTTACAGCTCCCAGCATGAGTGACGCAGAAGACCGGTGATTTCTGCATTTCCATCTGAGGTAC
chr1	247249719	47084401	47084490	1	89,	0,	47084401,	AAGATGGCCAAATAGGAACAGCTCCAGTTACAGCTCCCAGCATGAGTGACGCAGAAGACCGGTGATTTCTGCATTTCCATCTGAGGTAC
chr1	247249719	47084401	47084490	1	89,	0,	47084401,	AAGATGGCCAAATAGGAACAGCTCCAGTTACAGCTCCCAGCATGAGTGACGCAGAAGACCGGTGATTTCTGCATTTCCATCTGAGGTAC
chr1	247249719	47084401	47084490	1	89,	0,	47084401,	AAGATGGCCAAATAGGAACAGCTCCAGTTACAGCTCCCAGCATGAGTGACGCGGAAGACCGGTGATTTCTGCATTTCCATCTGAGGTAC
chr1	247249719	47084401	47084490	1	89,	0,	47084401,	AAGATGGCCAAATAGGAACAGCTCCAGTTACAGCTCCCAGCATGAGTGACGCAGAAGACCGGTGATTTCTGCATTTCCATCTGAGGTAC
chr1	247249719	47084401	47084490	1	89,	0,	47084401,	AAGATGGCCAAATAGGAACAGCTCCAGTTACAGCTCCCAGCATGAGTGACGCAGAAGACCGGTGATTTCTGCATTTCCATCTGAGGTAC
chr1	247249719	47084401	47084490	1	89,	0,	47084401,	AAGATGGCCAAATAGGAACAGCTCCAGTTACAGCTCCCAGCATGAGTGACGCAGAAGACCGGTGATTTCTGCATTTCCATCTGAGGTAC
chr1	247249719	47084401	47084490	1	89,	0,	47084401,	AAGATGGCCAAATAGGAACAGCTCCAGTTACAGCTCCCAGCATGAGTGACGCAGAAGACCGGTGATTTCTGCATTTCCATCTGAGGTAC
chr1	247249719	47084401	47084490	1	89,	0,	47084401,	AAGATGGCCAAATAGGAACAGCTCCAGTTACAGCTCCCAGCATGAGTGACGCAGAAGACCGGTGATTTCTGCATTTCCATCTGAGGTAC
chr1	247249719	47084401	47084490	1	89,	0,	47084401,	AAGATGGCCAAATAGGAACAGCTCCAGTTACAGCTCCCAGCATGAGTGACGCAGAAGACCGGTGATTTCTGCATTTCCATCTGAGGTAC
chr1	247249719	47084401	47084490	1	89,	0,	47084401,	AAGATGGCCAAATAGGAACAGCTCCAGTTACAGCTCCCAGCATGAGTGACGCAGAAGACCGGTGATTTCTGCATTTCCATCTGAGGTAC
chr1	247249719	47084401	47084490	1	89,	0,	47084401,	AAGATGGCCAAATAGGAACAGCTCCAGTTACAGCTCCCAGCATGAGTGACGCAGAAGACCGGTGATTTCTGCATTTCCATCTGAGGTAC
chr1	247249719	47084401	47084490	1	89,	0,	47084401,	AAGATGGCCAAATAGGAACAGCTCCAGTTACAGCTCCCAGCATGAGTGACGCAGAAGACCAGTGATTTCTGCATTTCCATCTGAGGTAC
chr1	247249719	47084401	47084490	1	89,	0,	47084401,	AAGATGGCCAAATAGGAACAGCTCCAGTTACAGCTCCCAGCATGAGTGACGCAGAAGACCGGTGATTTCTGCATTTCCATCTGAGGTAC
chr1	247249719	47084401	47084490	1	89,	0,	47084401,	AAGATGGCCAAATAGGAACAGCTCCAGTTACAGCTCCCAGCATGAGTGACGCAGAAGACCGGTGATTTCTGCATTTCCATCTGAGGTAC
chr1	247249719	47084401	47084490	1	89,	0,	47084401,	AAGATGGCCAAATAGGAACAGCTCCAGTTACAGCTCCCAGCATGAGTGACGCAGAAGACCGGTGATTTCTGCATTTCCATCTGAGGTAC
chr1	247249719	47084401	47084490	1	89,	0,	47084401,	AAGATGGCCAAATAGGAACAGCTCCAGTTACAGCTCCCAGCATGAGTGACGCAGAAGACCGGTGATTTCTGCATTTCCATCTGAGGTAC
chr1	247249719	47084401	47084490	1	89,	0,	47084401,	AAGATGGCCAAATAGGAACAGCTCCAGTTACAGCTCCCAGCATGAGTGACGCAGAAGACCGGTGATTTCTGCATTTCCATCTGAGGTAC
chr1	247249719	47084401	47084490	1	89,	0,	47084401,	AAGATGGCCAAATAGGAACAGCTCCAGTTACAGCTCCCAGCATGAGTGACGCAGAAGACCGGTGATTTCTGCATTTCCATCTGAGGTAC
chr1	247249719	47084401	47084490	1	89,	0,	47084401,	AAGATGGCCAAATAGGAACAGCTCCAGTTACAGCTCCCAGCATGAGTGACGCAGAAGACCGGTGATTTCTGCATTTCCATCTGAGGTAC
chr1	247249719	47084401	47084490	2	68,20,	0,68,	47084401,47084470,	AAGATGGCCAAATAGGAACAGCTCCAGTTACAGCTCCCAGCATGAGTGACGCAGAAGACCGGTGATTTTGCATTTCCATCTGAGGTAC
chr1	247249719	47084401	47084490	1	89,	0,	47084401,	AAGATGGCCAAATAGGAACAGCTCCAGTTACAGCTCCCAGCATGAGTGACGCAGAAGACCGGTGATTTCTGCATTTCCATCTGAGGTAC
chr1	247249719	47084401	47084490	1	89,	0,	47084401,	AAGATGGCCAAATAGGAACAGCTCCAGTTACAGCTCCCAGCATGAGTGACGCAGAAGACCGGTGATTTCTGCATTTCCATCTGAGGTAC
chr1	247249719	47084401	47084490	1	89,	0,	47084401,	AAGATGGCCAAATAGGAACAGCTCCAGTTACAGCTCCCAGCACGAGTGACGCAGAAGACCGGTGATTTCTGCATTTCCATCTGAGGTAC
chr1	247249719	47084401	47084490	1	89,	0,	47084401,	AAGATGGCCAAATAGGAACAGCTCCAGTTACAGCTCCCAGCATGAGTGACGCAGAAGACCGGTGATTTCTGCATTTCCATCTGAGGTAC
chr1	247249719	47084401	47084490	1	89,	0,	47084401,	AAGATGGCCAAATAGGAACAGCTCCAGTTACAGCTCCCAGCATGAGTGACGCAGAAGACCGGTGATTTCTGCATTTCCATCTGAGGTAC
chr1	247249719	47084401	47084491	1	90,	0,	47084401,	AAGATGGCCAAATAGGAACAGCTCCAGTTACAGCTCCCAGCATGAGTGACGCAGAAGACCGGTGATTTCTGCATTTCCATCTGAGGTACCTGA
chr1	247249719	47084401	47084490	1	89,	0,	47084401,	AAGATGGCCAAATAGGAACAGCTCCAGTTACAGCTCCCAGCATGAGTGACGCAGAAGACCGGTGATTTCTGCATTTCCATCTGAGGTAC
chr1	247249719	47084401	47084490	1	89,	0,	47084401,	AAGATGGCCAAATAGGAACAGCTCCAGTTACAGCTCCCAGCATGAGTGACGCAGAAGACCGGTGATTTCTGCATTTCCATCTGAGGTAC
chr1	247249719	47084401	47084490	1	89,	0,	47084401,	AAGATGGCCAAATAGGAACAGCTCCAGTTACAGCTCCCAGCATGAGTGACGCAGAAGACCGGTGATTTCTGCATTTCCATCTGAGGTAC
chr1	247249719	47084401	47084490	1	89,	0,	47084401,	AAGATGGCCAAATAGGAACAGCTCCAGTTACAGCTCCCAGCACGAGTGACGCAGAAGACCGGTGATTTCTGCATTTCCATCTGAGGTAC
chr1	247249719	47084401	47084490	2	75,13,	0,75,	47084401,47084477,	AAGATGGCCAAATAGGAACAGCTCCAGTTACAGCTCCCAGCATGAGTGACGCAGAAGACCGGTGATTTCTGCATTCCATCTGAGGTAC
chr1	247249719	47084401	47084490	1	89,	0,	47084401,	AAGATGGCCAAATAGGAACAGCTCCAGTTACAGCTCCCAGCATGAGTGACGCAGAAGACCGGTGATTTCTGCATTTCCATCTGAGGTAC
chr1	247249719	47084401	47084490	1	89,	0,	47084401,	AAGATGGCCAAATAGGAACAGCTCCAGTTACAGCTCCCAGCATGAGTGACGCAGAAGACCGGTGATTTCTGCATTTCCATCTGAGGTAC
chr1	247249719	47084401	47084490	1	89,	0,	47084401,	AAGATGGCCAAATAGGAACAGCTCCAGTTACAGCTCCCAGCATGAGTGACGCAGAAGACCGATGATTTCTGCATTTCCATCTGAGGTAC
chr1	247249719	47084401	47084490	1	89,	0,	47084401,	AAGATGGCCAAATAGGAACAGCTCCAGTTACAGCTCCCAGCATGAGTGACGCAGAAGACCGGTGATTTTTGCATTTCCATCTGAGGTAC
chr1	247249719	47084401	47084490	1	89,	0,	47084401,	AAGATGGCCAAATAGGAACAGCTCCAGTTACAGCTCCCAGCATGAGTGACGCAGAAGACCGGTGATTTCTGCATTTCCATCTGAGGTAC
chr1	247249719	48526472	48526695	1	223,	0,	48526472,	AGGACTTCCATATCTATGTTAATCAGAGATATTGGCTGTTTTCTTTTCTTGAAGTGTCTTTGGAACTGGATCATGATGATGCTAGCCTCATAAAGTGAGTTTGGGAGGGTCTTCCCTTTTCTAATTATTGAAAGTTTAAGAAGCCGAGAGAATTCCTCAAGATGGCTGAACAGGAACAGCTCCAGTCTACAGCTCCCAGTGTGACTGACGCAGAAGACAGGTG
chr1	247249719	48526472	48526634	3	79,73,10,	0,80,154,	48526472,48526551,48526624,	AGGACTTCCATATCTATGTTAATCAGAGATATTGGCTGTTTTCTTTTCTTGAAGTGTCTTTGGAACTGGATCATGATGAATGCTAGCCTCATAAAGTGAGTTTGGGAGGGTCTTCCCTTTTCTAATTATTGAAAGTTTAAGAAGCCGAGAGAAATTCCTCAAGA
chr1	247249719	59195994	59196472	3	8,27,9,	0,8,36,	59195994,59196436,59196463,	AAGAGCTCCCCAGCGTGAGCGACGCAGAAGACGGGTTGATTTCTG
chr1	247249719	59196019	59196490	2	8,57,	0,8,	59196019,59196433,	AAGACAGGGCTCCCAGCGTGAGCGACGCAGAAGACTGGTGATTTCTGCATTTCCATCTGAGGTAC
chr1	247249719	59891976	59892138	3	9,47,6,	1,12,59,	59891976,59891986,59892132,	AAGAGGGGAGCCAAGATGGCCGAATAGGAACAGCTCCTGTCTACAGCTCCCAGTAGTGAGCAACA
chr1	247249719	60728441	60728470	1	29,	1,	60728441,	AAGTGTGAGGGAGGCAGAAGACAGGTGATTC
chr1	247249719	60728441	60728492	1	51,	1,	60728441,	AAGTGTGAGGGAGGAAGAAGACAGGTGATTTCTGCATTTCCATCTGAGGTAC
chr1	247249719	60728441	60728492	2	39,12,	1,42,	60728441,60728480,	AAGTGTGAGGGAGGCAGAAGACAGGTGATTTCTGCATTTCTCCATCTGAGGTAC
chr1	247249719	60728441	60728492	1	51,	1,	60728441,	AAGTGTGAGGGAGGCAGAAGACAGATGATTTCTGCATTTCCATCTGAGGTAC
chr1	247249719	60728441	60728492	1	51,	1,	60728441,	AAGTGTGAAGGAGGCAGAAGACAGGTGATTTCTGCATTTCCATCTGAGGTAC
chr1	247249719	60728441	60728492	1	51,	1,	60728441,	AAGTGTGAGGGAGGCAGAAGACAAGTGATTTCTGCATTTCCATCTGAGGTAC
chr1	247249719	60728441	60728484	1	43,	1,	60728441,	AAGTGTGAGGGAGGCAGAAGACAGGTGATTTCTGCATTTCCATC
chr1	247249719	60728441	60728484	1	43,	1,	60728441,	AAGTGTGAGGGAGGCAGAAGACAGGTGATTTCTGCATTTCCATC
chr1	247249719	60728441	60728482	1	41,	1,	60728441,	AAGTGTGAGGGAGGCAGAAGACAGGTGATTTCTGCATTTCCACT
chr1	247249719	60728441	60728492	1	51,	1,	60728441,	AAGTGTGAGGGAGGCAGAAGACAAGTGATTTCTGCATTTCCATCTGAGGTAC
chr1	247249719	60728441	60728484	1	43,	1,	60728441,	AAGTGTGAGGGAGGCAGAAGACAGGTGATTTCTGCATTTCCATC
chr1	247249719	60728441	60728492	1	51,	1,	60728441,	AAGTGTGAGGGAGGCAGAAGACAGGTGATTTCTGTATTTCCATCTGAGGTAC
chr1	247249719	60728441	60728484	1	43,	1,	60728441,	AAGTGTGAGGGAGGCAGAAGACAGGTGATTTCTGCATTTCCATC
chr1	247249719	60728441	60728492	2	22,29,	1,24,	60728441,60728463,	AAGTGTGAGGGAGGCAGAAGACAAGGTGATTTCTGCATTTCCATCTGAGGTAC
chr1	247249719	60728441	60728492	1	51,	1,	60728441,	AAGTGTGAGGGAGGCAGAAGACAAGTGATTTCTGCATTTCCATCTGAGGTAC
chr1	247249719	60728441	60728476	2	29,5,	1,30,	60728441,60728471,	AAGTGTGAGGGAGGCAGAAGACAGGTGATTCTGCA
chr1	247249719	60728441	60728492	2	22,29,	1,24,	60728441,60728463,	AAGTGTGAGGGAGGCAGAAGACAAGGTGATTTCTGCATTTCCATCTGAGGTAC
chr1	247249719	60728441	60728492	1	51,	1,	60728441,	AAGTGTGAGGGAGGCAGAAGACAGGTGATTTCTGCATTTCTATCTGAGGTAC
chr1	247249719	60728441	60728484	1	43,	1,	60728441,	AAGTGTGAGGGAGGCAGAAGACAGGTGATTTCTGCATTTCCATC
chr1	247249719	60728441	60728492	2	22,28,	1,23,	60728441,60728464,	AAGTGTGAGGGAGGCAGAAGATAGTGATTTCNGCATTTCCATCTGAGGTAC
chr1	247249719	60728441	60728492	2	43,8,	1,45,	60728441,60728484,	AAGTGTGAGGGAGGCAGAAGACAGGTGATTTCTGCATTTCCATCGTGAGGTAC
chr1	247249719	60728441	60728492	1	51,	1,	60728441,	AAGTGTGAGGGAGGCAGAAGACAGATGATTTCTGCATTTCCATCTGAGGTAC
chr1	247249719	60728441	60728484	1	43,	1,	60728441,	AAGTGTGAGGGAGGCAGAAGACAGGTGATTTCTGCATTTCCATC
chr1	247249719	60728441	60728484	1	43,	1,	60728441,	AAGTGTGAGGGAGGCAGAAGACAGGTGATTTCTGCATTTCCATC
chr1	247249719	60728441	60728482	3	8,20,11,	1,9,29,	60728441,60728450,60728471,	AAGTGTGAGGAGGCAGAAGACAGGTGATTCNGCATTTCCA
chr1	247249719	60728441	60728472	1	31,	1,	60728441,	AAGTGTGAGGGAGGCAGAAGACAGGTGATTTC
chr1	247249719	60728441	60728492	2	29,21,	1,30,	60728441,60728471,	AAGTGTGAGGGAGGCAGAAGACAGGTGATTCTGCATTTCCATCTGAGGTAC
chr1	247249719	60728442	60728492	1	50,	3,	60728442,	AAGGTGTGAGGGAGGCAGAAGACAGGTGATTTCTGCATTTCCATCTGAGGTAC
chr1	247249719	60728442	60728492	1	50,	2,	60728442,	ATGTGTGAGGGAGGCAGAAGACAGGTGATTTCTGCATTTCCATCTGAGGTAC
chr1	247249719	60728442	60728492	1	50,	2,	60728442,	ATGTGTGAGGGAGGCAGAAGACAGGTGATTTCTGCATTTCCATCTGAGGTAC
chr1	247249719	60728443	60728492	1	49,	3,	60728443,	AAATGTGAGGGAGGCAGAAGACAGGTGATTTCTGCATTTCCATCTGAGGTAC
chr1	247249719	65803015	65803243	2	70,157,	0,70,	65803015,65803086,	AAGGGTGGCTTAATATACCCACATGAAGTCCGACTTCAGAGACAAGATTTCCTATGAGTTCTACTCAAGTTGGAGTATCACAAATATGATTATTTGTACTACTATGTCATAAATCCAAATAGTAGTATAATTTTAATATATGTGGCTTGGACTTTGGATGAAACCTACCTGAATTAGGCATCAGGAGTGTTGGGTGCCAGGCTAAGCTCTTCCGGTAATCAGCTGTGGGA
chr1	247249719	65803016	65803243	2	69,157,	0,69,	65803016,65803086,	AAGGGTGGCTTAATATACCCACATGAAGTCCGACTTCAGAGACAAGATTTCCTATGAGCTCTACTCAAGTTGGAGTATCACAAATATGATTATTTGTACTACTATGTCATAAATCCAAATAGTAGTATAATTTTAATATATGTGGCTTGGACTTTGGATGAAACCTACCTGAATTAGGCATCAGGAGTGTTGGGTGCCAGGCTAAGCTCTTCCGGTAATCAGCTGTGGG
chr1	247249719	67018477	67018665	2	22,7,	3,25,	67018477,67018658,	AAGGATTTCTGCATTTCCATCTGAGGGTACCT
chr1	247249719	72126474	72126576	1	102,	2,	72126474,	AAGGGGGTGGAGCCAAGATGGCTGAATAGGAACAGCTCCAGTCTACAGCTCCCAGCGTGAGCGACGCAGAAGACAGGTGATTTCTGCATTTCCATCTGAGGTAC
chr1	247249719	72126475	72126576	1	101,	2,	72126475,	AAGGGGTGGAGCCAAGATGGCTGAATAGGAACAGCTCCAGTCTACAGCTCCCAGCGTGAGCGACGCAGAAGACCGGTGATTTCTGCATTTCCATCTGAGGTAC
chr1	247249719	74591303	74591377	2	65,6,	1,66,	74591303,74591371,	AAGAGGGGAGCCAAGATGGCCGAATAGGAACAGCTCCTGTCTACAGCTCCCAGTATGAGCAATGCAGAAGAC
chr1	247249719	74591303	74591377	2	65,6,	1,66,	74591303,74591371,	AAGAGGGGAGCCAAGATGGCCGAATAGGAACAGCTCCTGTCTACAGCTCCCAGTATGAGCAATGCAGAAGAC
chr1	247249719	74591303	74591377	2	65,6,	1,66,	74591303,74591371,	AAGAGGGGAGCCAAGATGGCCGAATAGGAACAGCTCCTGTCTACAGCTCCCAGTATGAGCAATGCAGAAGAC
chr1	247249719	74591303	74591377	2	65,6,	1,66,	74591303,74591371,	AAGAGGGGAGCCAAGATGGCCGAATAGGAACAGCTCCTGTCTACAGCTCCCAGTATGAGCAATGCAGAAGAC
chr1	247249719	74591303	74591377	2	65,6,	1,66,	74591303,74591371,	GAAGAGGGGAGCCAAGATGGCCGAATAGGAACAGCTCCTGTCTACAGCTCCCAGTATGAGCAATGCAGAAGAC
chr1	247249719	74591303	74591377	2	65,6,	1,66,	74591303,74591371,	AAGAGGGGAGCCAAGATGGCCGAATAGGAACAGCTCCTGTCTACAGCTCCCAGTATGAGCAATGCAGAAGAC
chr1	247249719	74591303	74591377	2	65,6,	1,66,	74591303,74591371,	AAGAGGGGAGCCAAGATGGCCGAATAGGAACAGCTCCTGTCTACAGCTCCCAGTATGAGCAATGCAGAAGAC
chr1	247249719	74591303	74591377	2	65,6,	1,66,	74591303,74591371,	AAGAGGGGAGCCAAGATGGCCGAATAGGAACAGCTCCTGTCTACAGCTCCCAGTATGAGCAATGCAGAAGAC
chr1	247249719	74591303	74591377	2	65,6,	1,66,	74591303,74591371,	AAGAGGGGAGCCAAGATGGCCGAATAGGAACAGCTCCTGTCTACAGCTCCCAGTATGAGCAATGCAGAAGAC
chr1	247249719	74591303	74591377	2	65,6,	1,66,	74591303,74591371,	AAGAGGGGAGCCAAGATGGCCGAATAGGAACAGCTCCTGTCTACAGCTCCCAGTATGAGCAATGCAGAAGAC
chr1	247249719	74591303	74591377	2	65,6,	1,66,	74591303,74591371,	AAGAGGGGAGCCAAGATGGCCGAATAGGAACAGCTCCTGTCTACAGCTCCCAGTATGAGCAATGCAGAAGAC
chr1	247249719	74591303	74591377	2	65,6,	1,66,	74591303,74591371,	AAGAGGGGAGCCAAGATGGCCGAATAGGAACAGCTCCTGTCTACAGCTCCCAGTATGAGCAATGCAGAAGAC
chr1	247249719	75224859	75224887	2	24,4,	2,27,	75224859,75224883,	AAGGATTTCTGCATTTCCATCTGAGGGTACCT
chr1	247249719	75916088	75916278	4	5,5,26,9,	0,7,13,39,	75916088,75916093,75916098,75916269,	AAGATAGGGGTGAATTTCTGCATTTCCATCTGAGGTACCTGATGGACGC
chr1	247249719	79755480	79755513	1	33,	0,	79755480,	AAGACAGCTCCCAGCGTGAGCGACGCAGAAGAGTGG
chr1	247249719	83405714	83405790	2	4,71,	0,4,	83405714,83405719,	GGAGAGCTCCGGTCTACAGCTCCCAGCATGAACGACACAGAAGACGGGTGATTTCTGCATTTCCATCTGAGGTAC
chr1	247249719	83405715	83405790	2	54,21,	0,55,	83405715,83405769,	GAGGAGCTCCGGTCTACAGCTCCCAGCATGAGCGACACAGAAGACGGGTGATTTCCTGCATTTCCATCTGAGGTAC
chr1	247249719	83420455	83420536	2	61,18,	0,64,	83420455,83420518,	AAGATGGCCGAATAGGAACAGCTCCAGTCTACAGCTCCCAGCATGAGCGACGCAGAAGACGTACGATTTCTGCATTTCCATC
chr1	247249719	85879983	85880157	2	6,69,	0,6,	85879983,85880088,	AAGGATAAAATCATATGATCATCTCAACAGATGCAGAAAAAGCATGTGACAGGCTGGAGCCAAGATGGCCGAATA
chr1	247249719	85879983	85880233	2	6,145,	0,6,	85879983,85880088,	AAGGATAAAATCATATGATCATCTCAACAGATGCAGAAAAAGCATGTGACAGGCTGGAGCCAAGATGGCCGAATAGGAACAGCTCCGGTCTACAGCTCCCAGCGTGAGCGACGCAGAAGACGGGTGATTTCTGCATTTCCATCTGAGGTAC
chr1	247249719	85879983	85880233	2	6,145,	0,6,	85879983,85880088,	AAGGATAAAATCATATGATCATCTCAACAGATGCAGAAAAAGCATGTGACAGGCTGGAGCCAAGATGGCCGAATAGGAACAGCTCCGGTCTACAGCTCCCAGCGTGAGCGACGCAGAAGACGGGTGATTTCTGCATTTCCATCTGAGGTAC
chr1	247249719	85880081	85880149	1	68,	1,	85880081,	AAAGGATAAAAATCATATGATCATCTCAACAGATGCAGAAAAAGCATGTGACAGGCTGGAGCCAAGATG
chr1	247249719	85880081	85880233	1	152,	0,	85880081,	AAGGATAAAAATCATATGATCATCTCAACAGATGCAGAAAAAGCATGTGACAGGCTGGAGCCAAGATGGCCGAATAGGAACAGCTCCGGTCTACAGCTCCCAGCGTGAGCGACGCAGAAGACGGGTGATTTCTGCATTTCCATCTGAGGTAC
chr1	247249719	85880081	85880233	1	152,	0,	85880081,	AAGGATAAAAATCATATGATCATCTCAACAGATGCAGAAAAAGCATGTGACAGGCTGGAGCCAAGATGGCCGAATAGGAACAGCTCCGGTCTACAGCTCCCAGCGTGAGCGACGCAGAAGACGGGTGATTTCTGCATTTCCATCTGAGGTAC
chr1	247249719	85880081	85880233	3	138,4,8,	1,139,143,	85880081,85880220,85880225,	AAAGGATAAAAATCATATGATCATCTCAACAGATGCAGAAAAAGCATGTGACAGGCTGGAGCCAAGATGGCCGAATAGGAACAGCTCCGGTCTACAGCTCCCAGCGTGAGCGACGCAGAAGACGGGTGATTTCTGCATTCCATTGAGGTAC
chr1	247249719	85880081	85880233	1	152,	0,	85880081,	AAGGATAAAAATCATATGATCATCTCAACAGATGCAGAAAAAGCATGTGACAGGCTGGAGCCAAGATGGCCGAATAGGAACAGCTCCGGTCTACAGCTCCCAGCGTGAGCGACGCAGAAGACGGGTGATTTCTGCATTTCCATCTGAGGTAC
chr1	247249719	85880081	85880233	1	152,	1,	85880081,	AAAGGATAAAAATCATATGATCATCTCAACAGATGCAGAAAAAGCATGTGACAGGCTGGAGCCAAGATGGCCGAATAGGAACAGCTCCGGTCTACAGCTCCCAGCGTGAGCGACGCAGAAGACGGGTGATTTCTGCATTTCCATCTGAGGTAC
chr1	247249719	85880081	85880233	1	152,	0,	85880081,	AAGGATAAAAATCATATGATCATCTCAACAAATGCAGAAAAAGCATGTGACAGGCTGGAGCCAAGATGGCCGAATAGGAACAGCTCCGGTCTACAGCTCCCAGCGTGAGCGACGCAGAAGACGGGTGATTTCTGCATTTCCATCTGAGGTAC
chr1	247249719	85880081	85880233	1	152,	0,	85880081,	AAGGATAAAAATCATATGATCATCTCAACAGATGCAGAAAAAGCATGTGACAGGCTGGAGCCAAGATGGCCGAATAGGAACAGCTCCGGTCTACAGCTCCCAGCGTGAGCGACGCAGAAGACGGGTGATTTCTGCATTTCCATCTGAGGTAC
chr1	247249719	85880081	85880233	1	152,	0,	85880081,	AAGGATAAAAATCATATGATCATCTCAACAGATGCAGAAAAAGCATGTGACAGGCTGGAGCCAAGATGGCCGAATAGGAACAGCTCCGGTCTACAGCTCCCAGCGTGAGCGACGCAGAAGACGGGTGATTTCTGCATTTCCATCTGAGGTAC
chr1	247249719	85880081	85880233	1	152,	0,	85880081,	AAGGATAAAAATCATATGATCATCTCAACAGATGCAGAAAAAGCATGTGACAGGCTGGAGCCAAGATGGCCGAATAGGAACAGCTCCGGTCTACAGCTCCCAGCGTGAGCGACGCAGAAGACGGGTGATTTCTGCATTTCCATCTGAGGTAC
chr1	247249719	85880081	85880233	1	152,	0,	85880081,	AAGGATAAAAATCATATGATCATCTCAACAGATGCAGAAAAAGCATGTGACAGGCTGGAGCCAAGATGGCCGAATAGGAACAGCTCCGGTCTACAGCTCCCAGCGTGAGCGACGCAGAAGACGGGTGATTTCTGCATTTCCATCTGAGGTAC
chr1	247249719	85880081	85880233	1	152,	0,	85880081,	AAGGATAAAAATCATATGATCATCTCAACAGATGCAGAAAAAGCATGTGACAGGCTGGAGCCAAGATGGCCGAATAGGAACAGCTCCGGTCTACAGCTCCCAGCGTGAGCGACGCAGAAGACGGGTGATTTCTGCATTTCCATCTGAGGTAC
chr1	247249719	85880081	85880233	1	152,	0,	85880081,	AAGGATAAAAATCATATGATCATCTCAACAGATGCAGAAAAAGCATGTGACAGGCTGGAGCCAAGATGGCCGAATAGGAACAGCTCCGGTCTACAGCTCCCAGCGTGAGCGACGCAGAAGACGGGTGATTTCTGCATTTCCATCTGAGGTAC
chr1	247249719	85880081	85880233	1	152,	0,	85880081,	AAGGATAAAAATCATATGATCATCTCAACAGATGCAGAAAAAGTATGTGACAGGCTGGAGCCAAGATGGCCGAATAGGAACAGCTCCGGTCTACAGCTCCCAGCGTGAGCGACGCAGAAGACGGGTGATTTCTGCATTTCCATCTGAGGTAC
chr1	247249719	85880081	85880233	1	152,	0,	85880081,	AAGGATAAAAATCATATGATCATCTCAACAGATGCAGAAAAAGCATGTGACAGGCTGGAGCCAAGATGGCCGAATAGGAACAGCTCCGGTCTACAGCTCCCAGCGTGAGCGACGCAGAAGACGGGTGATTTCTGCATTTCCATCTGAGGTAC
chr1	247249719	85880081	85880222	1	141,	0,	85880081,	AAGGATAAAAATCATATGATCATCTCAACAGATGCAGAAAAAGCATGTGACAGGCTGGAGCCAAGATGGCCGAATAGGAACAGCTCCGGTCTACAGCTCCCAGCGTGAGCGACGCAGAAGACGGGTGATTTCTGCATTTCC
chr1	247249719	85880081	85880233	1	152,	0,	85880081,	AAGGATAAAAATCATATGATCATCTCAACAGATGCAGAAAAAGCATGTGACAGGCTGGAGCCAAGATGGCCGAATAGGAACAGCTCCGGTCTACAGCTCCCAGCGTGAGCGACGCAGAAGACGGGTGATTTCTGCATTTCCATCTGAGGTAC
chr1	247249719	85880081	85880233	2	41,110,	0,41,	85880081,85880123,	AAGGATAAAAATCATATGATCATCTCAACAGATGCAGAAAAGCATGTGACAGGCTGGAGCCAAGATGGCCGAATAGGAACAGCTCCGGTCTACAGCTCCCAGCGTGAGCGACGCAGAAGACGGGTGATTTCTGCATTTCCATCTGAGGTAC
chr1	247249719	85880081	85880233	1	152,	0,	85880081,	AAGGATAAAAATCATATGATCATCTCAACAGATGCAGAAAAAGCATGTGACAGGCTGGAGCCAAGATGGCCGAATAGGAACAGCTCCGGTCTACAGCTCCCAGCGTGAGCGACGCAGAAGACGGGTGATTTCTGCATTTCCATCTGAGGTAC
chr1	247249719	85880081	85880233	1	152,	1,	85880081,	AAAGGATAAAAATCATATGATCATCTCAACAGATGCAGAAAAAGCATGTGACAGGCTGGAGCCAAGATGGCCGAATAGGAACAGCTCCGGTCTACAGCTCCCAGCGTGAGCGACGCAGAAGACGGGTGATTTCTGCATTTCCATCTGAGGTAC
chr1	247249719	85880081	85880216	1	135,	0,	85880081,	AAGGATAAAAATCATATGATCATCTCAACAGATGCAGAAAAAGTATGTGACAGGCTGGAGCCAAGATGGCCGAATAGGAACAGCTCCGGTCTACAGCTCCCAGCGTGAGCGACGCAGAAGACGGGTGATTTCTGC
chr1	247249719	85880081	85880233	1	152,	0,	85880081,	AAGGATAAAGATCATATGATCATCTCAACAGATGCAGAAAAAGCATGTGACAGGCTGGAGCCAAGATGGCCGAATAGGAACAGCTCCGGTCTACAGCTCCCAGCGTGAGCGACGCAGAAGACGGGTGATTTCTGCATTTCCATCTGAGGTAC
chr1	247249719	85880081	85880233	1	152,	0,	85880081,	AAGGATAAAAATCATATGATCATCTCAACAGATGCAGAAAAAGCATGTGACAGGCTGGAGCCAAGATGGCCGAATAGGAACAGCTCCGGTCTACAGCTCCCAGCGTGAGCGACGCAGAAGACGGGTGATTTCTGCATTTCCATCTGAGGTAC
chr1	247249719	85880081	85880233	1	152,	0,	85880081,	AAGGATAAAAATCATATGATCATCTCAACAGATGCAGAAAAAGCATGTGACAGGCTGGAGCCAAGATGGCCGAATAGGAACAGCTCCGGTCTACAGCTCCCAGCGTGAGCGACGCAGAAGACGGGTGATTTCTGCATTTCCATCTGAGGTAC
chr1	247249719	85880081	85880216	1	135,	0,	85880081,	AAGGATAAAAATCATATGATCATCTCAACAGATGCAGAAAAAGCATGTGACAGGCTGGAGCCAAGATGGCCGAATAGGAACAGCTCCGGTCTACAGCTCCCAGCGTGAGCGACGCAGAAGACGGGTGATTTCTGC
chr1	247249719	85880081	85880233	2	6,146,	0,7,	85880081,85880087,	AAGGATAAAAAATCATATGATCATCTCAACAGATGCAGAAAAAGCATGTGACAGGCTGGAGCCAAGATGGCCGAATAGGAACAGCTCCGGTCTACAGCTCCCAGCGTGAGCGACGCAGAAGACGGGTGATTTCTGCATTTCCATCTGAGGTAC
chr1	247249719	85880081	85880233	2	132,19,	0,132,	85880081,85880214,	AAGGATAAAAATCATATGATCATCTCAACAGATGCAGAAAAAGCATGTGACAGGCTGGAGCCAAGATGGCCGAATAGGAACAGCTCCGGTCTACAGCTCCCAGCGTGAGCGACGCAGAAGACGGGTGATTTCGCATTTCCATCTGAGGTAC
chr1	247249719	85880081	85880233	1	152,	0,	85880081,	AAGGATAAAAATCATATGATCATCTCAACAGATGCAGAAAAAGCATGTGACAGGCTGGAGCCAAGATGGCCGAATAGGAACAGCTCCGGTCTACAGCTCCCAGCGTGAGCGACGCAGAAGACGGGTGATTTCTGCATTTCCATCTGAGGTAC
chr1	247249719	85880081	85880216	2	124,10,	1,125,	85880081,85880206,	AAAGGATAAAAATCATATGATCATCTCAACAGATGCAGAAAAAGCATGTGACAGGCTGGAGCCAAGATGGCCGAATAGGAACAGCTCCGGTCTACAGCTCCCAGCGTGAGCGACGCAGAAGACGGTGATTTCTGC
chr1	247249719	85880081	85880233	1	152,	0,	85880081,	AAGGATAAAAATCATATGATCATCTCAACAGATGCAGAAAAAGCATGTGACAGGCTGGAGCCAAGATGGCCGAATAGGAACAGCTCCGGTCTACAGCTCCCAGCGTGAGCGACGCAGAAGACGGGTGATTTCTGCATTTCCATCTGAGGTAC
chr1	247249719	85880081	85880233	1	152,	0,	85880081,	AAGGATAAAAATCATATGATCATCTCAACAGATGCAGAAAAAGTATGTGACAGGCTGGAGCCAAGATGGCCGAATAGGAACAGCTCCGGTCTACAGCTCCCAGCGTGAGCGACGCAGAAGACGGGTGATTTCTGCATTTCCATCTGAGGTAC
chr1	247249719	85880081	85880233	1	152,	0,	85880081,	AAGGATAAAAATCATATGATCATCTCAACAGATGCAGAAAAAGCATGTGACAGGCTGGAGCCAAGATGGCCGAATAGGAACAGCTCCGGTCTACAGCTCCCAGCGTGAGCGACGCAGAAGACGGGTGATTTCTGCATTTCCATCTGAGGTAC
chr1	247249719	85880081	85880233	1	152,	1,	85880081,	AAAGGATAAAAATCATATGATCATCTCAACCGATGCAGAAAAAGCATGTGACAGGCTGGAGCCAAGATGGCCGAATAGGAACAGCTCCGGTCTACAGCTCCCAGCGTGAGCGACGCAGAAGACGGGTGATTTCTGCATTTCCATCTGAGGTAC
chr1	247249719	85880081	85880233	2	132,19,	0,132,	85880081,85880214,	AAGGATAAAAATCATATGATCATCTCAACAGATGCAGAAAAAGCATGTGACAGGCTGGAGCCAAGATGGCCGAATAGGAACAGCTCCGGTCTACAGCTCCCAGCGTGAGCGACGCAGAAGACGGGTGATTTCGCATTTCCATCTGAGGTAC
chr1	247249719	85880081	85880176	3	6,30,58,	0,7,40,	85880081,85880087,85880118,	AAGGATAAAAAATCATATGATCATCTCAACAGATGCAAGAAAAAAGCATGTGACAGGCTGGAGCCAAGATGGCCGAATAGGAACAGCTCCGGTCTACA
chr1	247249719	85880081	85880233	1	152,	0,	85880081,	AAGGATAAAAATCATATGATCATCTCAACAGATGCAGAAAAAGCATGTGACAGGCTGGAGCCAAGATGGCCGAATAGGAACAGCTCCGGTCTACAGCTCCCAGCGTGAGCGACGCAGAAGACGGGTGATTTCTGCATTTCCATCTGAGGTAC
chr1	247249719	85880081	85880233	1	152,	0,	85880081,	AAGGATAAAAATCATATGATCATCTCAACAGATGCAGAAAAAGCATGTGACAGGCTGGAGCCAAGATGGCCGAATAGGAACAGCTCCGGTCTACAGCTCCCAGCGTGAGCGACGCAGAAGACGGGTGATTTCTGCATTTCCATCTGAGGTAC
chr1	247249719	85880081	85880233	1	152,	0,	85880081,	AAGGATAAAAATCATATGATCATCTCAACAGATGCAGAAAAAGCATGTGACAGGCTGGAGCCAAGATGGCCGAATAGGAACAGCTCCGGTCTACAGCTCCCAGCGTGAGCGACGCAGAAGACGGGTGATTTCTGCATTTCCATCTGAGGTAC
chr1	247249719	85880081	85880233	1	152,	0,	85880081,	AAGGATAAAAATCATATGATCATCTCAACAGATGCAGAAAAAGCATGTGACAGGCTGGAGCCAAGATGGCCGAATAGGAACAGCTCCGGTCTACAGCTCCCAGCGTGAGCGACGCAGAAGACGGGTGATTTCTGCATTTCCATCTGAGGTAC
chr1	247249719	85880081	85880233	1	152,	0,	85880081,	AAGGATAAAAATCATATGATCATCTCAACAGATGCAGAAAAAGCATGTGACAGGCTGGAGCCAAGATGGCCGAATAGGAACAGCTCCGGTCTACAGCTCCCAGCGTGAGCGACGCAGAAGACGGGTGATTTCTGCATTTCCATCTGAGGTAC
chr1	247249719	85880081	85880233	2	83,69,	1,85,	85880081,85880164,	AAAGGATAAAAATCATATGATCATCTCAACAGATGCAGAAAAAGCATGTGACAGGCTGGAGCCAAGATGGCCGAATAGGAACAGGCTCCGGTCTACAGCTCCCAGCGTGAGCGACGCGGAAGACGGGTGATTTCTGCATTTCCATCTGAGGTAC
chr1	247249719	85880081	85880233	1	152,	0,	85880081,	AAGGATAAAAATCATATGATCATCTCAACAGATGCAGAAAAAGCATGTGACAGGCTGGAGCCAAGATGGCCGAATAGGAACAGCTCCGGTCTACAGCTCCCAGCGTGAGCGACGCAGAAGACGGGTGATTTCTGCATTTCCATCTGAGGTAC
chr1	247249719	85880081	85880133	1	52,	0,	85880081,	AAGGATAAAAATCATATGATCATCTCAACAGATGCAGAAAAAGTATGTGACA
chr1	247249719	85880081	85880132	1	51,	0,	85880081,	AAGGATAAAAATCATATGATCATCTCAACAGATGCAGAAAAAGCATGTGAC
chr1	247249719	85880081	85880233	1	152,	0,	85880081,	AAGGATAAAAATCATATGATCATCTCAACAGATGCAGAAAAAGCATGTGACAGGCTGGAGCCAAGATGGCCGAATAGGAACAGCTCCGGTCTACAGCTCCCAGCGTGAGCGACGCAGAAGACGGATGATTTCTGCATTTCCATCTGAGGTAC
chr1	247249719	85880081	85880233	3	42,82,27,	1,44,126,	85880081,85880123,85880206,	AAAGGATAAAAATCATATGATCATCTCAACAGATGCAGAAAAAAGCATGTGACAGGCTGGAGCCAAGATGGCCGAATAGGAACAGCTCCGGTCTACAGCTCCCAGCGTGAGCGACGCAGAAGACGGTGATTTCTGCATTTCCATCTGAGGTAC
chr1	247249719	85880081	85880156	1	75,	0,	85880081,	AAGGATAAAAATCATATGATCATCTCAACAGATGCAGAAAAAGCATGTGACAGGCTGGAGCCAAGATGGCCGAAT
chr1	247249719	85880081	85880205	1	124,	0,	85880081,	AAGGATAAAAATCATATGATCATCTCAACAGATGCAGAAAAAGCATGTGACAGGCTGGAGCCAAGATGGCCGAATAGGAACAGCTCCGGTCTACAGCTCCCAGCGTGAGCGATGCAGAAGACGGT
chr1	247249719	85880081	85880233	1	152,	0,	85880081,	AAGGATAAAAATCATATGATCATCTCAACAGATGCAGAAAAAGCATGTGACAGGCTGGAGCCAAGATGGCCGAATAGGAACAGCTCCGGTCTACAGCTCCCAGCGTGAGCGACGCAGAAGACGGGTGATTTCTGCATTTCCATCTGAGGTAC
chr1	247249719	85880081	85880233	1	152,	0,	85880081,	AAGGATAAAAATCATATGATCATCTCAACAGATGCAGAAAAAGCATGTGACAGGCTGGAGCCAAGATGGCCGAATAGGAACAGCTCCGGTCTACAGCTCCCAGCGTGAGCGACGCAGAAGACGGGTGATTTCTGCATTTCCATCTGAGGTAC
chr1	247249719	85880081	85880157	1	76,	1,	85880081,	AAAGGATAAAAATCATATGATCATCTCAACAGATGCAGAAAAAGCATGTGACAGGCTGGAGCCAAGATGGCCGAATA
chr1	247249719	85880081	85880233	1	152,	1,	85880081,	AAAGGATAAAAATCATATGATCATCTCAACGGATGCAGAAAAAGCATGTGACAGGCTGGAGCCAAGATGGCCGAATAGGAACAGCTCCGGTCTACAGCTCCCAGCGTGAGCGACGCAGAAGACGGGTGATTTCTGCATTTCCATCTGAGGTAC
chr1	247249719	85880081	85880233	1	152,	0,	85880081,	AAGGATAAAAATCATATGATCATCTCAACAGATGCAGAAAAAGCATGTGACAGGCTGGAGCCAAGATGGCCGAATAGGAACAGCTCCGGTCTACAGCTCCCAGCGTGAGCGGCGCAGAAGACGGGTGATTTCTGCATTTCCATCTGAGGTAC
chr1	247249719	85880081	85880233	2	42,110,	0,43,	85880081,85880123,	AAGGATAAAAATCATATGATCATCTCAACAGATGCAGAAAAAAGCATGTGACAGGCTGGAGCCAAGATGGCCGAATAGGAACAGCTCCGGTCTACAGCTCCCAGCGTGAGCGACGCAGAAGACGGGTGATTTCTGCATTTCCATCTGAGGTAC
chr1	247249719	85880081	85880216	2	36,98,	0,39,	85880081,85880118,	AAGGATAAAAATCATATGATCATCTCAACAGATGCAAGAAAAAAGCATGTGACAGGCTGGAGCCAAGATGGCCGAATAGGAACAGCTCCGGTCTACAGCTCCCAGCGTGAGCGACGCAGAAGACGGGTGATTTCTGC
chr1	247249719	85880081	85880208	3	6,30,90,	0,7,40,	85880081,85880087,85880118,	AAGGATAAAAAATCATATGATCATCTCAACAGATGCAAGAAAAAAGCATGTGACAGGCTGGAGCCAAGATGGCCGAATAGGAACAGCTCCGGTCTACAGCTCCCAGCGTGAGCGACGCAGAAGACGGGTG
chr1	247249719	85880081	85880233	2	42,110,	0,43,	85880081,85880123,	AAGGATAAAAATCATATGATCATCTCAACAGATGCAGAAAAAAGCATGTGACAGGCTGGAGCCAAGATGGCCGAATAGGAACAGCTCCGGTCTACAGCTCCCAGCGTGAGCGACGCAGAAGACGGGTGATTTCTGCATTTCCATCTGAGGTAC
chr1	247249719	85986783	85986892	2	6,103,	0,8,	85986783,85986789,	AAGGACTGAGAGGGAGGAGCCAAGATGGCCGAATAGGAACAGCTCCGGTCTACAGCTCCCAGCGTGAGCGACGCAGAAGACTGGTGATTTCTGCATTTCCATCTGAGGTAC
chr1	247249719	88580122	88580212	1	90,	0,	88580122,	AAGATGGCTGAATAGGAACAGCTCCGGTCTACAGCTCCCAGCGTGAGCGACACTGAAGACGGGCGATTTCTGCATTTCCATCTGAGGTAC
chr1	247249719	89991127	89991160	1	33,	0,	89991127,	AAGACAGCTCCCAGCGTGAGCGACGCAGAAGAGTGG
chr1	247249719	93747381	93747844	2	7,98,	0,7,	93747381,93747746,	AAGTTCAGAGGAGCCAAGATGGCCGAATAGGAACAGCTCCGGTCTACAGTTCCCAGCCTGAGCGACGCAGAAGACAGGTGATTTCTGCATTTCCATCTGAGGTAC
chr1	247249719	94093624	94093852	2	160,67,	0,160,	94093624,94093785,	AAGAGGAGAATTATAGGAAGGGAGAGGGAAAGAAAAGAAGAGAAGGTCTGGAGCTCAGGAGAGAGATCTATGCTTGGGATTTAAAATTCATTATCCTACAGATGGCACTTGAAGCTCTGGACAAAGATGAGATTGTGTAGGGAGAGTGTAGAGTAAGAAAGATGGGCCAGGCGCGGTGGCTCACGCCTGTAATCTCAACACTTTGGAAGGCTGAGGTGGGTGGATTA
chr1	247249719	94093624	94093852	2	160,67,	0,160,	94093624,94093785,	AAGAGGAGAATTATAGGAAGGGAGAGGGAAAGAAAAGAAGAGAAGGTCTGGAGCTCAGGAGAGAGATCTATGCTTGGGATTTAAAATTCATTATCCTACAGATGGCACTTGAAGCTCTGGACAAAGATGAGATTGTGTAGGGAGAGTGTAGAGTAAGAAAGATGGGCCAGGCGCGGTGGCTCACGCCTGTAATCTCAACACTTTGGAAGGCTGAGGTGGGTGGATTA
chr1	247249719	94093624	94093852	4	75,15,70,67,	0,77,93,163,	94093624,94093699,94093714,94093785,	AAGAGGAGAATTATAGGAAGGGAGAGGGAAAGAAAAGAAGAGAAGGTCTGGAGCTCAGGAGAGAGATCTATGCTTTAGGGATTTAAAATTCATTTATCCTACAGATGGCACTTGAAGCTCTGGACAAAGATGAGATTGTGTAGGGAGAGTGTAGAGTAAGAAAGATGGGCCAGGCGCGGTGGCTCACGCCTGTAATCTCAACACTTTGGAAGGCTGAGGTGGGTGGATTA
chr1	247249719	94093624	94093852	2	160,67,	0,160,	94093624,94093785,	AAGAGGAGAATTATAGGAAGGGAGAGGGAAAGAAAAGAAGAGAAGGTCTGGAGCTCAGGAGAGAGATCTATGCTTGGGATTTAAAATTCATTATCCTACAGATGGCACTTGAAGCTCTGGACAAAGATGAGATTGTGTAGGGAGAGTGTAGAGTAAGAAAGATGGGCCAGGCGCGGTGGCTCACGCCTGTAATCTCAACACTTTGGAAGGCTGAGGTGGGTGGATTA
chr1	247249719	94093624	94093852	3	75,85,67,	0,76,161,	94093624,94093699,94093785,	AAGAGGAGAATTATAGGAAGGGAGAGGGAAAGAAAAGAAGAGAAGGTCTGGAGCTCAGGAGAGAGATCTATGCTTTGGGATTTAAAATTCATTATCCTACAGATGGCACTTGAAGCTCTGGACAAAGATGAGATTGTGTAGGGAGAGTGTAGAGTAAGAAAGATGGGCCAGGCGCGGTGGCTCACGCCTGTAATCTCAACACTTTGGAAGGCTGAGGTGGGTGGATTA
chr1	247249719	95402739	95402766	2	11,16,	0,12,	95402739,95402750,	AAGATGGCCGAATAGGAACCAGCTCCAG
chr1	247249719	96485167	96485257	2	61,28,	0,61,	96485167,96485229,	AAGATGGCCAAATAGGAACAGCTCCAGTTACAGCTCCCAGCATGAGTGACGCAGAAGACCGGTGATTTCTGCATTTCCATCTGAGGTAC
chr1	247249719	96485167	96485257	2	61,28,	0,61,	96485167,96485229,	AAGATGGCCAAATAGGAACAGCTCCAGTTACAGCTCCCAGCATGAGTGACGCAGAAGACCGGTGATTTCTGCATTTCCATCTGAGGTAC
chr1	247249719	96485167	96485257	2	61,28,	0,61,	96485167,96485229,	AAGATGGCCAAATAGGAACAGCTCCAGTTACAGCTCCCAGCATGAGTGACGCAGAAGACCGGTGATTTCTGCATTTCCATCTGAGGTAC
chr1	247249719	96485167	96485257	2	61,28,	0,61,	96485167,96485229,	AAGATGGCCAAATAGGAACAGCTCCAGTTACAGCTCCCAGCATGAGTGACGCAGAAGACCGGTGATTTCTGCATTTCCATCTGAGGTAC
chr1	247249719	96485167	96485257	2	61,28,	0,61,	96485167,96485229,	AAGATGGCCAAATAGGAACAGCTCCAGTTACAGCTCCCAGCATGAGTGACGCAGAAGACCGGTGATTTCTGCATTTCCATCTGAGGTAC
chr1	247249719	96485167	96485257	2	61,28,	0,61,	96485167,96485229,	AAGATGGCCAAATAGGAACAGCTCCAGTTACAGCTCCCAGCATGAGTGACGCAGAAGACCGGTGATTTCTGCATTTCCATCTGAGGTAC
chr1	247249719	96485167	96485257	2	61,28,	0,61,	96485167,96485229,	AAGATGGCCAAATAGGAACAGCTCCAGTTACAGCTCCCAGCATGAGTGACGCAGAAGACCGGTGATTTCTGCATTTCCATCTGAGGTAC
chr1	247249719	96485167	96485257	2	61,28,	0,61,	96485167,96485229,	AAGATGGCCAAATAGGAACAGCTCCAGTTACAGCTCCCAGCATGAGTGACGCAGAAGACCGGTGATTTCTGCATTTCCATCTGAGGTAC
chr1	247249719	96485167	96485257	2	61,28,	0,61,	96485167,96485229,	AAGATGGCCAAATAGGAACAGCTCCAGTTACAGCTCCCAGCATGAGTGACGCAGAAGACCGGTGATTTCTGCATTTCCATCTGAGGTAC
chr1	247249719	96485167	96485257	2	61,28,	0,61,	96485167,96485229,	AAGATGGCCAAATAGGAACAGCTCCAGTTACAGCTCCCAGCATGAGTGACGCAGAAGACCGGTGATTTCTGCATTTCCATCTGAGGTAC
chr1	247249719	96485167	96485257	2	61,28,	0,61,	96485167,96485229,	AAGATGGCCAAATAGGAACAGCTCCAGTTACAGCTCCCAGCATGAGTGACGCAGAAGACCGGTGATTTCTGCATTTCCATCTGAGGTAC
chr1	247249719	96485167	96485257	2	61,28,	0,61,	96485167,96485229,	AAGATGGCCAAATAGGAACAGCTCCAGTTACAGCTCCCAGCATGAGTGACGCAGAAGACCGGTGATTTCTGCATTTCCATCTGAGGTAC
chr1	247249719	96485167	96485257	2	61,28,	0,61,	96485167,96485229,	AAGATGGCCAAATAGGAACAGCTCCAGTTACAGCTCCCAGCATGAGTGACGCAGAAGACCGGTGATTTCTGCATTTCCATCTGAGGTAC
chr1	247249719	96485167	96485257	2	61,28,	0,61,	96485167,96485229,	AAGATGGCCAAATAGGAACAGCTCCAGTTACAGCTCCCAGCATGAGTGACGCAGAAGACCGGTGATTTCTGCATTTCCATCTGAGGTAC
chr1	247249719	96485167	96485257	2	61,28,	0,61,	96485167,96485229,	AAGATGGCCAAATAGGAACAGCTCCAGTTACAGCTCCCAGCATGAGTGACGCAGAAGACCGGTGATTTCTGCATTTCCATCTGAGGTAC
chr1	247249719	96485167	96485257	2	61,28,	0,61,	96485167,96485229,	AAGATGGCCAAATAGGAACAGCTCCAGTTACAGCTCCCAGCATGAGTGACGCAGAAGACCGGTGATTTCTGCATTTCCATCTGAGGTAC
chr1	247249719	96485167	96485257	2	61,28,	0,61,	96485167,96485229,	AAGATGGCCAAATAGGAACAGCTCCAGTTACAGCTCCCAGCATGAGTGACGCAGAAGACCGGTGATTTCTGCATTTCCATCTGAGGTAC
chr1	247249719	96485167	96485257	2	61,28,	0,61,	96485167,96485229,	AAGATGGCCAAATAGGAACAGCTCCAGTTACAGCTCCCAGCATGAGTGACGCAGAAGACCGGTGATTTCTGCATTTCCATCTGAGGTAC
chr1	247249719	96485167	96485257	2	61,28,	0,61,	96485167,96485229,	AAGATGGCCAAATAGGAACAGCTCCAGTTACAGCTCCCAGCATGAGTGACGCAGAAGACCGGTGATTTCTGCATTTCCATCTGAGGTAC
chr1	247249719	96485167	96485257	2	61,28,	0,61,	96485167,96485229,	AAGATGGCCAAATAGGAACAGCTCCAGTTACAGCTCCCAGCATGAGTGACGCAGAAGACCGGTGATTTCTGCATTTCCATCTGAGGTAC
chr1	247249719	96485167	96485257	2	61,28,	0,61,	96485167,96485229,	AAGATGGCCAAATAGGAACAGCTCCAGTTACAGCTCCCAGCATGAGTGACGCAGAAGACCGGTGATTTCTGCATTTCCATCTGAGGTAC
chr1	247249719	96485167	96485257	2	61,28,	0,61,	96485167,96485229,	AAGATGGCCAAATAGGAACAGCTCCAGTTACAGCTCCCAGCATGAGTGACGCAGAAGACCGGTGATTTCTGCATTTCCATCTGAGGTAC
chr1	247249719	96485167	96485257	2	61,28,	0,61,	96485167,96485229,	AAGATGGCCAAATAGGAACAGCTCCAGTTACAGCTCCCAGCATGAGTGACGCAGAAGACCGGTGATTTCTGCATTTCCATCTGAGGTAC
chr1	247249719	96485167	96485257	2	61,28,	0,61,	96485167,96485229,	AAGATGGCCAAATAGGAACAGCTCCAGTTACAGCTCCCAGCATGAGTGACGCAGAAGACCGGTGATTTCTGCATTTCCATCTGAGGTAC
chr1	247249719	96485167	96485257	2	61,28,	0,61,	96485167,96485229,	AAGATGGCCAAATAGGAACAGCTCCAGTTACAGCTCCCAGCATGAGTGACGCAGAAGACCGGTGATTTCTGCATTTCCATCTGAGGTAC
chr1	247249719	96485167	96485257	2	61,28,	0,61,	96485167,96485229,	AAGATGGCCAAATAGGAACAGCTCCAGTTACAGCTCCCAGCATGAGTGACGCAGAAGACCGGTGATTTCTGCATTTCCATCTGAGGTAC
chr1	247249719	96485167	96485257	2	61,28,	0,61,	96485167,96485229,	AAGATGGCCAAATAGGAACAGCTCCAGTTACAGCTCCCAGCATGAGTGACGCAGAAGACCGGTGATTTCTGCATTTCCATCTGAGGTAC
chr1	247249719	96485167	96485257	2	61,28,	0,61,	96485167,96485229,	AAGATGGCCAAATAGGAACAGCTCCAGTTACAGCTCCCAGCATGAGTGACGCAGAAGACCGGTGATTTCTGCATTTCCATCTGAGGTAC
chr1	247249719	96485167	96485257	2	61,28,	0,61,	96485167,96485229,	AAGATGGCCAAATAGGAACAGCTCCAGTTACAGCTCCCAGCATGAGTGACGCAGAAGACCGGTGATTTCTGCATTTCCATCTGAGGTAC
chr1	247249719	96485167	96485257	2	61,28,	0,61,	96485167,96485229,	AAGATGGCCAAATAGGAACAGCTCCAGTTACAGCTCCCAGCATGAGTGACGCAGAAGACCGGTGATTTCTGCATTTCCATCTGAGGTAC
chr1	247249719	96485167	96485257	2	61,28,	0,61,	96485167,96485229,	AAGATGGCCAAATAGGAACAGCTCCAGTTACAGCTCCCAGCATGAGTGACGCAGAAGACCGGTGATTTCTGCATTTCCATCTGAGGTAC
chr1	247249719	96485167	96485257	3	15,45,28,	0,15,60,	96485167,96485183,96485229,	AAGATGGCCAAATAGGAACAGCTCCAGTTACAGCTCCCAGCATGAGTGACGCAGAAGACCGGTGATTTCTGCATTCCATCTGAGGTAC
chr1	247249719	96485167	96485257	2	61,28,	0,61,	96485167,96485229,	AAGATGGCCAAATAGGAACAGCTCCAGTTACAGCTCCCAGCATGAGTGACGCAGAAGACCGGTGATTTCTGCATTTCCATCTGAGGTAC
chr1	247249719	96485167	96485257	2	61,28,	0,61,	96485167,96485229,	AAGATGGCCAAATAGGAACAGCTCCAGTTACAGCTCCCAGCATGAGTGACGCAGAAGACCGGTGATTTCTGCATTTCCATCTGAGGTAC
chr1	247249719	96485167	96485257	2	61,28,	0,61,	96485167,96485229,	AAGATGGCCAAATAGGAACAGCTCCAGTTACAGCTCCCAGCATGAGTGACGCAGAAGACCGGTGATTTCTGCATTTCCATCTGAGGTAC
chr1	247249719	96485167	96485257	2	61,28,	0,61,	96485167,96485229,	AAGATGGCCAAATAGGAACAGCTCCAGTTACAGCTCCCAGCATGAGTGACGCAGAAGACCGGTGATTTCTGCATTTCCATCTGAGGTAC
chr1	247249719	96485167	96485257	2	61,28,	0,61,	96485167,96485229,	AAGATGGCCAAATAGGAACAGCTCCAGTTACAGCTCCCAGCATGAGTGACGCAGAAGACCGGTGATTTCTGCATTTCCATCTGAGGTAC
chr1	247249719	96485167	96485257	2	61,28,	0,61,	96485167,96485229,	AAGATGGCCAAATAGGAACAGCTCCAGTTACAGCTCCCAGCATGAGTGACGCAGAAGACCGGTGATTTCTGCATTTCCATCTGAGGTAC
chr1	247249719	96485167	96485257	2	61,28,	0,61,	96485167,96485229,	AAGATGGCCAAATAGGAACAGCTCCAGTTACAGCTCCCAGCATGAGTGACGCAGAAGACCGGTGATTTCTGCATTTCCATCTGAGGTAC
chr1	247249719	96485167	96485257	2	61,28,	0,61,	96485167,96485229,	AAGATGGCCAAATAGGAACAGCTCCAGTTACAGCTCCCAGCATGAGTGACGCAGAAGACCGGTGATTTCTGCATTTCCATCTGAGGTAC
chr1	247249719	96485167	96485257	2	61,28,	0,61,	96485167,96485229,	AAGATGGCCAAATAGGAACAGCTCCAGTTACAGCTCCCAGCATGAGTGACGCAGAAGACCGGTGATTTCTGCATTTCCATCTGAGGTAC
chr1	247249719	96485167	96485257	2	61,28,	0,61,	96485167,96485229,	AAGATGGCCAAATAGGAACAGCTCCAGTTACAGCTCCCAGCATGAGTGACGCAGAAGACCGGTGATTTCTGCATTTCCATCTGAGGTAC
chr1	247249719	96485167	96485257	2	61,28,	0,61,	96485167,96485229,	AAGATGGCCAAATAGGAACAGCTCCAGTTACAGCTCCCAGCATGAGTGACGCAGAAGACCGGTGATTTCTGCATTTCCATCTGAGGTAC
chr1	247249719	96485167	96485257	2	61,28,	0,61,	96485167,96485229,	AAGATGGCCAAATAGGAACAGCTCCAGTTACAGCTCCCAGCATGAGTGACGCAGAAGACCGGTGATTTCTGCATTTCCATCTGAGGTAC
chr1	247249719	96485167	96485257	2	61,28,	0,61,	96485167,96485229,	AAGATGGCCAAATAGGAACAGCTCCAGTTACAGCTCCCAGCATGAGTGACGCAGAAGACCGGTGATTTCTGCATTTCCATCTGAGGTAC
chr1	247249719	96485167	96485257	2	61,28,	0,61,	96485167,96485229,	AAGATGGCCAAATAGGAACAGCTCCAGTTACAGCTCCCAGCATGAGTGACGCAGAAGACCGGTGATTTCTGCATTTCCATCTGAGGTAC
chr1	247249719	96485167	96485257	2	61,28,	0,61,	96485167,96485229,	AAGATGGCCAAATAGGAACAGCTCCAGTTACAGCTCCCAGCATGAGTGACGCAGAAGACCGGTGATTTCTGCATTTCCATCTGAGGTAC
chr1	247249719	96485167	96485257	2	61,28,	0,61,	96485167,96485229,	AAGATGGCCAAATAGGAACAGCTCCAGTTACAGCTCCCAGCATGAGTGACGCAGAAGACCGGTGATTTCTGCATTTCCATCTGAGGTAC
chr1	247249719	96485167	96485257	2	61,28,	0,61,	96485167,96485229,	AAGATGGCCAAATAGGAACAGCTCCAGTTACAGCTCCCAGCATGAGTGACGCAGAAGACCGGTGATTTCTGCATTTCCATCTGAGGTAC
chr1	247249719	96485167	96485257	2	61,28,	0,61,	96485167,96485229,	AAGATGGCCAAATAGGAACAGCTCCAGTTACAGCTCCCAGCATGAGTGACGCAGAAGACCGGTGATTTCTGCATTTCCATCTGAGGTAC
chr1	247249719	96485167	96485257	2	61,28,	0,61,	96485167,96485229,	AAGATGGCCAAATAGGAACAGCTCCAGTTACAGCTCCCAGCATGAGTGACGCAGAAGACCGGTGATTTCTGCATTTCCATCTGAGGTAC
chr1	247249719	96485167	96485257	2	61,28,	0,61,	96485167,96485229,	AAGATGGCCAAATAGGAACAGCTCCAGTTACAGCTCCCAGCATGAGTGACGCAGAAGACCGGTGATTTCTGCATTTCCATCTGAGGTAC
chr1	247249719	96485167	96485257	2	61,28,	0,61,	96485167,96485229,	AAGATGGCCAAATAGGAACAGCTCCAGTTACAGCTCCCAGCATGAGTGACGCAGAAGACCGGTGATTTCTGCATTTCCATCTGAGGTAC
chr1	247249719	96485167	96485257	2	61,28,	0,61,	96485167,96485229,	AAGATGGCCAAATAGGAACAGCTCCAGTTACAGCTCCCAGCATGAGTGACGCAGAAGACCGGTGATTTCTGCATTTCCATCTGAGGTAC
chr1	247249719	96485167	96485257	2	61,28,	0,61,	96485167,96485229,	AAGATGGCCAAATAGGAACAGCTCCAGTTACAGCTCCCAGCATGAGTGACGCAGAAGACCGGTGATTTCTGCATTTCCATCTGAGGTAC
chr1	247249719	96485167	96485257	2	61,28,	0,61,	96485167,96485229,	AAGATGGCCAAATAGGAACAGCTCCAGTTACAGCTCCCAGCATGAGTGACGCAGAAGACCGGTGATTTCTGCATTTCCATCTGAGGTAC
chr1	247249719	96485167	96485257	2	61,28,	0,61,	96485167,96485229,	AAGATGGCCAAATAGGAACAGCTCCAGTTACAGCTCCCAGCATGAGTGACGCAGAAGACCGGTGATTTCTGCATTTCCATCTGAGGTAC
chr1	247249719	96485167	96485257	2	61,28,	0,61,	96485167,96485229,	AAGATGGCCAAATAGGAACAGCTCCAGTTACAGCTCCCAGCATGAGTGACGCAGAAGACCGGTGATTTCTGCATTTCCATCTGAGGTAC
chr1	247249719	96485167	96485257	2	61,28,	0,61,	96485167,96485229,	AAGATGGCCAAATAGGAACAGCTCCAGTTACAGCTCCCAGCATGAGTGACGCAGAAGACCGGTGATTTCTGCATTTCCATCTGAGGTAC
chr1	247249719	96485167	96485257	2	61,28,	0,61,	96485167,96485229,	AAGATGGCCAAATAGGAACAGCTCCAGTTACAGCTCCCAGCATGAGTGACGCAGAAGACCGGTGATTTCTGCATTTCCATCTGAGGTAC
chr1	247249719	96485167	96485257	2	61,28,	0,61,	96485167,96485229,	AAGATGGCCAAATAGGAACAGCTCCAGTTACAGCTCCCAGCATGAGTGACGCAGAAGACCGGTGATTTCTGCATTTCCATCTGAGGTAC
chr1	247249719	96485167	96485257	2	61,28,	0,61,	96485167,96485229,	AAGATGGCCAAATAGGAACAGCTCCAGTTACAGCTCCCAGCATGAGTGACGCAGAAGACCGGTGATTTCTGCATTTCCATCTGAGGTAC
chr1	247249719	96485167	96485257	2	61,28,	0,61,	96485167,96485229,	AAGATGGCCAAATAGGAACAGCTCCAGTTACAGCTCCCAGCATGAGTGACGCAGAAGACCGGTGATTTCTGCATTTCCATCTGAGGTAC
chr1	247249719	96485167	96485257	2	61,28,	0,61,	96485167,96485229,	AAGATGGCCAAATAGGAACAGCTCCAGTTACAGCTCCCAGCATGAGTGACGCAGAAGACCGGTGATTTCTGCATTTCCATCTGAGGTAC
chr1	247249719	96485167	96485257	2	61,28,	0,61,	96485167,96485229,	AAGATGGCCAAATAGGAACAGCTCCAGTTACAGCTCCCAGCATGAGTGACGCAGAAGACCGGTGATTTCTGCATTTCCATCTGAGGTAC
chr1	247249719	96485167	96485257	2	61,28,	0,61,	96485167,96485229,	AAGATGGCCAAATAGGAACAGCTCCAGTTACAGCTCCCAGCATGAGTGACGCAGAAGACCGGTGATTTCTGCATTTCCATCTGAGGTAC
chr1	247249719	96485167	96485257	2	61,28,	0,61,	96485167,96485229,	AAGATGGCCAAATAGGAACAGCTCCAGTTACAGCTCCCAGCATGAGTGACGCAGAAGACCGGTGATTTCTGCATTTCCATCTGAGGTAC
chr1	247249719	96485167	96485257	2	61,28,	0,61,	96485167,96485229,	AAGATGGCCAAATAGGAACAGCTCCAGTTACAGCTCCCAGCATGAGTGACGCAGAAGACCGGTGATTTCTGCATTTCCATCTGAGGTAC
chr1	247249719	96485167	96485257	2	61,28,	0,61,	96485167,96485229,	AAGATGGCCAAATAGGAACAGCTCCAGTTACAGCTCCCAGCATGAGTGACGCAGAAGACCGGTGATTTCTGCATTTCCATCTGAGGTAC
chr1	247249719	96485167	96485257	2	61,28,	0,61,	96485167,96485229,	AAGATGGCCAAATAGGAACAGCTCCAGTTACAGCTCCCAGCATGAGTGACGCAGAAGACCGGTGATTTCTGCATTTCCATCTGAGGTAC
chr1	247249719	96485167	96485257	2	61,28,	0,61,	96485167,96485229,	AAGATGGCCAAATAGGAACAGCTCCAGTTACAGCTCCCAGCATGAGTGACGCAGAAGACCGGTGATTTCTGCATTTCCATCTGAGGTAC
chr1	247249719	96485167	96485257	2	61,28,	0,61,	96485167,96485229,	AAGATGGCCAAATAGGAACAGCTCCAGTTACAGCTCCCAGCATGAGTGACGCAGAAGACCGGTGATTTCTGCATTTCCATCTGAGGTAC
chr1	247249719	96485167	96485257	2	61,28,	0,61,	96485167,96485229,	AAGATGGCCAAATAGGAACAGCTCCAGTTACAGCTCCCAGCATGAGTGACGCAGAAGACCGGTGATTTCTGCATTTCCATCTGAGGTAC
chr1	247249719	96485167	96485257	2	61,28,	0,61,	96485167,96485229,	AAGATGGCCAAATAGGAACAGCTCCAGTTACAGCTCCCAGCATGAGTGACGCAGAAGACCGGTGATTTCTGCATTTCCATCTGAGGTAC
chr1	247249719	96485167	96485257	2	61,28,	0,61,	96485167,96485229,	AAGATGGCCAAATAGGAACAGCTCCAGTTACAGCTCCCAGCATGAGTGACGCAGAAGACCGGTGATTTCTGCATTTCCATCTGAGGTAC
chr1	247249719	96485167	96485257	2	61,28,	0,61,	96485167,96485229,	AAGATGGCCAAATAGGAACAGCTCCAGTTACAGCTCCCAGCATGAGTGACGCAGAAGACCGGTGATTTCTGCATTTCCATCTGAGGTAC
chr1	247249719	96485167	96485257	2	61,28,	0,61,	96485167,96485229,	AAGATGGCCAAATAGGAACAGCTCCAGTTACAGCTCCCAGCATGAGTGACGCAGAAGACCGGTGATTTCTGCATTTCCATCTGAGGTAC
chr1	247249719	96485167	96485257	2	61,28,	0,61,	96485167,96485229,	AAGATGGCCAAATAGGAACAGCTCCAGTTACAGCTCCCAGCATGAGTGACGCAGAAGACCGGTGATTTCTGCATTTCCATCTGAGGTAC
chr1	247249719	96485167	96485257	2	61,28,	0,61,	96485167,96485229,	AAGATGGCCAAATAGGAACAGCTCCAGTTACAGCTCCCAGCATGAGTGACGCAGAAGACCGGTGATTTCTGCATTTCCATCTGAGGTAC
chr1	247249719	96485167	96485257	2	61,28,	0,61,	96485167,96485229,	AAGATGGCCAAATAGGAACAGCTCCAGTTACAGCTCCCAGCATGAGTGACGCAGAAGACCGGTGATTTCTGCATTTCCATCTGAGGTAC
chr1	247249719	96485167	96485257	2	61,28,	0,61,	96485167,96485229,	AAGATGGCCAAATAGGAACAGCTCCAGTTACAGCTCCCAGCATGAGTGACGCAGAAGACCGGTGATTTCTGCATTTCCATCTGAGGTAC
chr1	247249719	96485167	96485257	2	61,28,	0,61,	96485167,96485229,	AAGATGGCCAAATAGGAACAGCTCCAGTTACAGCTCCCAGCATGAGTGACGCAGAAGACCGGTGATTTCTGCATTTCCATCTGAGGTAC
chr1	247249719	96485167	96485257	2	61,28,	0,61,	96485167,96485229,	AAGATGGCCAAATAGGAACAGCTCCAGTTACAGCTCCCAGCATGAGTGACGCAGAAGACCGGTGATTTCTGCATTTCCATCTGAGGTAC
chr1	247249719	96485167	96485257	2	61,28,	0,61,	96485167,96485229,	AAGATGGCCAAATAGGAACAGCTCCAGTTACAGCTCCCAGCATGAGTGACGCAGAAGACCGGTGATTTCTGCATTTCCATCTGAGGTAC
chr1	247249719	96485167	96485257	2	61,28,	0,61,	96485167,96485229,	AAGATGGCCAAATAGGAACAGCTCCAGTTACAGCTCCCAGCATGAGTGACGCAGAAGACCGGTGATTTCTGCATTTCCATCTGAGGTAC
chr1	247249719	96485167	96485257	2	61,28,	0,61,	96485167,96485229,	AAGATGGCCAAATAGGAACAGCTCCAGTTACAGCTCCCAGCATGAGTGACGCAGAAGACCGGTGATTTCTGCATTTCCATCTGAGGTAC
chr1	247249719	96485167	96485257	3	13,48,28,	0,14,62,	96485167,96485180,96485229,	AAGATGGCCAAATAGGAACAGCTCCAGTTACAGCTCCCAGCATGAGTGACGCAGAAGACCGGTGATTTCTGCATTTCCCATCTGAGGTAC
chr1	247249719	96485167	96485257	2	61,28,	0,61,	96485167,96485229,	AAGATGGCCAAATAGGAACAGCTCCAGTTACAGCTCCCAGCATGAGTGACGCAGAAGACCGGTGATTTCTGCATTTCCATCTGAGGTAC
chr1	247249719	96485167	96485257	2	61,28,	0,61,	96485167,96485229,	AAGATGGCCAAATAGGAACAGCTCCAGTTACAGCTCCCAGCATGAGTGACGCAGAAGACCGGTGATTTCTGCATTTCCATCTGAGGTAC
chr1	247249719	96485167	96485257	2	61,28,	0,61,	96485167,96485229,	AAGATGGCCAAATAGGAACAGCTCCAGTTACAGCTCCCAGCATGAGTGACGCAGAAGACCGGTGATTTCTGCATTTCCATCTGAGGTAC
chr1	247249719	96485167	96485257	2	61,28,	0,61,	96485167,96485229,	AAGATGGCCAAATAGGAACAGCTCCAGTTACAGCTCCCAGCATGAGTGACGCAGAAGACCGGTGATTTCTGCATTTCCATCTGAGGTAC
chr1	247249719	96485167	96485257	2	61,28,	0,61,	96485167,96485229,	AAGATGGCCAAATAGGAACAGCTCCAGTTACAGCTCCCAGCATGAGTGACGCAGAAGACCGGTGATTTCTGCATTTCCATCTGAGGTAC
chr1	247249719	96485167	96485257	2	61,28,	0,61,	96485167,96485229,	AAGATGGCCAAATAGGAACAGCTCCAGTTACAGCTCCCAGCATGAGTGACGCAGAAGACCGGTGATTTCTGCATTTCCATCTGAGGTAC
chr1	247249719	96485167	96485257	2	61,28,	0,61,	96485167,96485229,	AAGATGGCCAAATAGGAACAGCTCCAGTTACAGCTCCCAGCATGAGTGACGCAGAAGACCGGTGATTTCTGCATTTCCATCTGAGGTAC
chr1	247249719	96485167	96485257	2	61,28,	0,61,	96485167,96485229,	AAGATGGCCAAATAGGAACAGCTCCAGTTACAGCTCCCAGCATGAGTGACGCAGAAGACCGGTGATTTCTGCATTTCCATCTGAGGTAC
chr1	247249719	96485167	96485257	2	61,28,	0,61,	96485167,96485229,	AAGATGGCCAAATAGGAACAGCTCCAGTTACAGCTCCCAGCATGAGTGACGCAGAAGACCGGTGATTTCTGCATTTCCATCTGAGGTAC
chr1	247249719	96485167	96485257	2	61,28,	0,61,	96485167,96485229,	AAGATGGCCAAATAGGAACAGCTCCAGTTACAGCTCCCAGCATGAGTGACGCAGAAGACCGGTGATTTCTGCATTTCCATCTGAGGTAC
chr1	247249719	96485167	96485257	2	61,28,	0,61,	96485167,96485229,	AAGATGGCCAAATAGGAACAGCTCCAGTTACAGCTCCCAGCATGAGTGACGCAGAAGACCGGTGATTTCTGCATTTCCATCTGAGGTAC
chr1	247249719	96485167	96485257	2	61,28,	0,61,	96485167,96485229,	AAGATGGCCAAATAGGAACAGCTCCAGTTACAGCTCCCAGCATGAGTGACGCAGAAGACCGGTGATTTCTGCATTTCCATCTGAGGTAC
chr1	247249719	96485167	96485257	2	61,28,	0,61,	96485167,96485229,	AAGATGGCCAAATAGGAACAGCTCCAGTTACAGCTCCCAGCATGAGTGACGCAGAAGACCGGTGATTTCTGCATTTCCATCTGAGGTAC
chr1	247249719	96485167	96485257	2	61,28,	0,61,	96485167,96485229,	AAGATGGCCAAATAGGAACAGCTCCAGTTACAGCTCCCAGCATGAGTGACGCAGAAGACCGGTGATTTCTGCATTTCCATCTGAGGTAC
chr1	247249719	96485167	96485257	2	61,28,	0,61,	96485167,96485229,	AAGATGGCCAAATAGGAACAGCTCCAGTTACAGCTCCCAGCATGAGTGACGCAGAAGACCGGTGATTTCTGCATTTCCATCTGAGGTAC
chr1	247249719	96485167	96485257	2	61,28,	0,61,	96485167,96485229,	AAGATGGCCAAATAGGAACAGCTCCAGTTACAGCTCCCAGCATGAGTGACGCAGAAGACCGGTGATTTCTGCATTTCCATCTGAGGTAC
chr1	247249719	96485167	96485257	2	61,28,	0,61,	96485167,96485229,	AAGATGGCCAAATAGGAACAGCTCCAGTTACAGCTCCCAGCATGAGTGACGCAGAAGACCGGTGATTTCTGCATTTCCATCTGAGGTAC
chr1	247249719	96485167	96485257	3	15,45,28,	0,15,60,	96485167,96485183,96485229,	AAGATGGCCAAATAGGAACAGCTCCAGTTACAGCTCCCAGCATGAGTGACGCAGAAGACCGGTGATTTCTGCATTCCATCTGAGGTAC
chr1	247249719	96485167	96485257	2	61,28,	0,61,	96485167,96485229,	AAGATGGCCAAATAGGAACAGCTCCAGTTACAGCTCCCAGCATGAGTGACGCAGAAGACCGGTGATTTCTGCATTTCCATCTGAGGTAC
chr1	247249719	96485167	96485257	2	61,28,	0,61,	96485167,96485229,	AAGATGGCCAAATAGGAACAGCTCCAGTTACAGCTCCCAGCATGAGTGACGCAGAAGACCGGTGATTTCTGCATTTCCATCTGAGGTAC
chr1	247249719	96485167	96485257	2	61,28,	0,61,	96485167,96485229,	AAGATGGCCAAATAGGAACAGCTCCAGTTACAGCTCCCAGCATGAGTGACGCAGAAGACCGGTGATTTCTGCATTTCCATCTGAGGTAC
chr1	247249719	96485167	96485257	2	61,28,	0,61,	96485167,96485229,	AAGATGGCCAAATAGGAACAGCTCCAGTTACAGCTCCCAGCATGAGTGACGCAGAAGACCGGTGATTTCTGCATTTCCATCTGAGGTAC
chr1	247249719	96485167	96485257	3	15,45,28,	0,15,60,	96485167,96485183,96485229,	AAGATGGCCAAATAGGAACAGCTCCAGTTACAGCTCCCAGCATGAGTGACGCAGAAGACCGGTGATTTCTGCATTCCATCTGAGGTAC
chr1	247249719	96485167	96485257	2	61,28,	0,61,	96485167,96485229,	AAGATGGCCAAATAGGAACAGCTCCAGTTACAGCTCCCAGCATGAGTGACGCAGAAGACCGGTGATTTCTGCATTTCCATCTGAGGTAC
chr1	247249719	96485167	96485257	2	61,28,	0,61,	96485167,96485229,	AAGATGGCCAAATAGGAACAGCTCCAGTTACAGCTCCCAGCATGAGTGACGCAGAAGACCGGTGATTTCTGCATTTCCATCTGAGGTAC
chr1	247249719	96485167	96485257	2	61,28,	0,61,	96485167,96485229,	AAGATGGCCAAATAGGAACAGCTCCAGTTACAGCTCCCAGCATGAGTGACGCAGAAGACCGGTGATTTCTGCATTTCCATCTGAGGTAC
chr1	247249719	96485167	96485257	2	61,28,	0,61,	96485167,96485229,	AAGATGGCCAAATAGGAACAGCTCCAGTTACAGCTCCCAGCATGAGTGACGCAGAAGACCGGTGATTTCTGCATTTCCATCTGAGGTAC
chr1	247249719	96485167	96485257	2	61,28,	0,61,	96485167,96485229,	AAGATGGCCAAATAGGAACAGCTCCAGTTACAGCTCCCAGCATGAGTGACGCAGAAGACCGGTGATTTCTGCATTTCCATCTGAGGTAC
chr1	247249719	96485167	96485257	2	61,28,	0,61,	96485167,96485229,	AAGATGGCCAAATAGGAACAGCTCCAGTTACAGCTCCCAGCATGAGTGACGCAGAAGACCGGTGATTTCTGCATTTCCATCTGAGGTAC
chr1	247249719	96485167	96485257	2	61,28,	0,61,	96485167,96485229,	AAGATGGCCAAATAGGAACAGCTCCAGTTACAGCTCCCAGCATGAGTGACGCAGAAGACCGGTGATTTCTGCATTTCCATCTGAGGTAC
chr1	247249719	96485167	96485257	2	61,28,	0,61,	96485167,96485229,	AAGATGGCCAAATAGGAACAGCTCCAGTTACAGCTCCCAGCATGAGTGACGCAGAAGACCGGTGATTTCTGCATTTCCATCTGAGGTAC
chr1	247249719	96485167	96485257	2	61,28,	0,61,	96485167,96485229,	AAGATGGCCAAATAGGAACAGCTCCAGTTACAGCTCCCAGCATGAGTGACGCAGAAGACCGGTGATTTCTGCATTTCCATCTGAGGTAC
chr1	247249719	96485167	96485257	2	61,28,	0,61,	96485167,96485229,	AAGATGGCCAAATAGGAACAGCTCCAGTTACAGCTCCCAGCATGAGTGACGCAGAAGACCGGTGATTTCTGCATTTCCATCTGAGGTAC
chr1	247249719	96485167	96485257	2	61,28,	0,61,	96485167,96485229,	AAGATGGCCAAATAGGAACAGCTCCAGTTACAGCTCCCAGCATGAGTGACGCAGAAGACCGGTGATTTCTGCATTTCCATCTGAGGTAC
chr1	247249719	96485167	96485257	2	61,28,	0,61,	96485167,96485229,	AAGATGGCCAAATAGGAACAGCTCCAGTTACAGCTCCCAGCATGAGTGACGCAGAAGACCGGTGATTTCTGCATTTCCATCTGAGGTAC
chr1	247249719	96485167	96485257	2	61,28,	0,61,	96485167,96485229,	AAGATGGCCAAATAGGAACAGCTCCAGTTACAGCTCCCAGCATGAGTGACGCAGAAGACCGGTGATTTCTGCATTTCCATCTGAGGTAC
chr1	247249719	96485167	96485257	2	61,28,	0,61,	96485167,96485229,	AAGATGGCCAAATAGGAACAGCTCCAGTTACAGCTCCCAGCATGAGTGACGCAGAAGACCGGTGATTTCTGCATTTCCATCTGAGGTAC
chr1	247249719	96485167	96485257	2	61,28,	0,61,	96485167,96485229,	AAGATGGCCAAATAGGAACAGCTCCAGTTACAGCTCCCAGCATGAGTGACGCAGAAGACCGGTGATTTCTGCATTTCCATCTGAGGTAC
chr1	247249719	96485167	96485257	2	61,28,	0,61,	96485167,96485229,	AAGATGGCCAAATAGGAACAGCTCCAGTTACAGCTCCCAGCATGAGTGACGCAGAAGACCGGTGATTTCTGCATTTCCATCTGAGGTAC
chr1	247249719	96485167	96485257	2	61,28,	0,61,	96485167,96485229,	AAGATGGCCAAATAGGAACAGCTCCAGTTACAGCTCCCAGCATGAGTGACGCAGAAGACCGGTGATTTCTGCATTTCCATCTGAGGTAC
chr1	247249719	96485167	96485257	2	61,28,	0,61,	96485167,96485229,	AAGATGGCCAAATAGGAACAGCTCCAGTTACAGCTCCCAGCATGAGTGACGCAGAAGACCGGTGATTTCTGCATTTCCATCTGAGGTAC
chr1	247249719	96485167	96485257	2	61,28,	0,61,	96485167,96485229,	AAGATGGCCAAATAGGAACAGCTCCAGTTACAGCTCCCAGCATGAGTGACGCAGAAGACCGGTGATTTCTGCATTTCCATCTGAGGTAC
chr1	247249719	96485167	96485257	2	61,28,	0,61,	96485167,96485229,	AAGATGGCCAAATAGGAACAGCTCCAGTTACAGCTCCCAGCATGAGTGACGCAGAAGACCGGTGATTTCTGCATTTCCATCTGAGGTAC
chr1	247249719	96485167	96485257	2	61,28,	0,61,	96485167,96485229,	AAGATGGCCAAATAGGAACAGCTCCAGTTACAGCTCCCAGCATGAGTGACGCAGAAGACCGGTGATTTCTGCATTTCCATCTGAGGTAC
chr1	247249719	96485167	96485257	2	61,28,	0,61,	96485167,96485229,	AAGATGGCCAAATAGGAACAGCTCCAGTTACAGCTCCCAGCATGAGTGACGCAGAAGACCGGTGATTTCTGCATTTCCATCTGAGGTAC
chr1	247249719	96485167	96485257	2	61,28,	0,61,	96485167,96485229,	AAGATGGCCAAATAGGAACAGCTCCAGTTACAGCTCCCAGCATGAGTGACGCAGAAGACCGGTGATTTCTGCATTTCCATCTGAGGTAC
chr1	247249719	96485167	96485257	2	61,28,	0,61,	96485167,96485229,	AAGATGGCCAAATAGGAACAGCTCCAGTTACAGCTCCCAGCATGAGTGACGCAGAAGACCGGTGATTTCTGCATTTCCATCTGAGGTAC
chr1	247249719	96485167	96485257	2	61,28,	0,61,	96485167,96485229,	AAGATGGCCAAATAGGAACAGCTCCAGTTACAGCTCCCAGCATGAGTGACGCAGAAGACCGGTGATTTCTGCATTTCCATCTGAGGTAC
chr1	247249719	96485167	96485257	2	61,28,	0,61,	96485167,96485229,	AAGATGGCCAAATAGGAACAGCTCCAGTTACAGCTCCCAGCATGAGTGACGCAGAAGACCGGTGATTTCTGCATTTCCATCTGAGGTAC
chr1	247249719	96485167	96485257	2	61,28,	0,61,	96485167,96485229,	AAGATGGCCAAATAGGAACAGCTCCAGTTACAGCTCCCAGCATGAGTGACGCAGAAGACCGGTGATTTCTGCATTTCCATCTGAGGTAC
chr1	247249719	96485167	96485257	2	61,28,	0,61,	96485167,96485229,	AAGATGGCCAAATAGGAACAGCTCCAGTTACAGCTCCCAGCATGAGTGACGCAGAAGACCGGTGATTTCTGCATTTCCATCTGAGGTAC
chr1	247249719	96485167	96485257	2	61,28,	0,61,	96485167,96485229,	AAGATGGCCAAATAGGAACAGCTCCAGTTACAGCTCCCAGCATGAGTGACGCAGAAGACCGGTGATTTCTGCATTTCCATCTGAGGTAC
chr1	247249719	96485167	96485257	2	61,28,	0,61,	96485167,96485229,	AAGATGGCCAAATAGGAACAGCTCCAGTTACAGCTCCCAGCATGAGTGACGCAGAAGACCGGTGATTTCTGCATTTCCATCTGAGGTAC
chr1	247249719	96485167	96485257	2	61,28,	0,61,	96485167,96485229,	AAGATGGCCAAATAGGAACAGCTCCAGTTACAGCTCCCAGCATGAGTGACGCAGAAGACCGGTGATTTCTGCATTTCCATCTGAGGTAC
chr1	247249719	96485167	96485257	2	61,28,	0,61,	96485167,96485229,	AAGATGGCCAAATAGGAACAGCTCCAGTTACAGCTCCCAGCATGAGTGACGCAGAAGACCGGTGATTTCTGCATTTCCATCTGAGGTAC
chr1	247249719	96485167	96485257	2	61,28,	0,61,	96485167,96485229,	AAGATGGCCAAATAGGAACAGCTCCAGTTACAGCTCCCAGCATGAGTGACGCAGAAGACCGGTGATTTCTGCATTTCCATCTGAGGTAC
chr1	247249719	96485167	96485257	2	61,28,	0,61,	96485167,96485229,	AAGATGGCCAAATAGGAACAGCTCCAGTTACAGCTCCCAGCATGAGTGACGCAGAAGACCGGTGATTTCTGCATTTCCATCTGAGGTAC
chr1	247249719	96485167	96485257	2	61,28,	0,61,	96485167,96485229,	AAGATGGCCAAATAGGAACAGCTCCAGTTACAGCTCCCAGCATGAGTGACGCAGAAGACCGGTGATTTCTGCATTTCCATCTGAGGTAC
chr1	247249719	96485167	96485257	2	61,28,	0,61,	96485167,96485229,	AAGATGGCCAAATAGGAACAGCTCCAGTTACAGCTCCCAGCATGAGTGACGCAGAAGACCGGTGATTTCTGCATTTCCATCTGAGGTAC
chr1	247249719	96485167	96485257	2	61,28,	0,61,	96485167,96485229,	AAGATGGCCAAATAGGAACAGCTCCAGTTACAGCTCCCAGCATGAGTGACGCAGAAGACCGGTGATTTCTGCATTTCCATCTGAGGTAC
chr1	247249719	96485167	96485257	2	61,28,	0,61,	96485167,96485229,	AAGATGGCCAAATAGGAACAGCTCCAGTTACAGCTCCCAGCATGAGTGACGCAGAAGACCGGTGATTTCTGCATTTCCATCTGAGGTAC
chr1	247249719	96485167	96485257	2	61,28,	0,61,	96485167,96485229,	AAGATGGCCAAATAGGAACAGCTCCAGTTACAGCTCCCAGCATGAGTGACGCAGAAGACCGGTGATTTCTGCATTTCCATCTGAGGTAC
chr1	247249719	96485167	96485257	2	61,28,	0,61,	96485167,96485229,	AAGATGGCCAAATAGGAACAGCTCCAGTTACAGCTCCCAGCATGAGTGACGCAGAAGACCGGTGATTTCTGCATTTCCATCTGAGGTAC
chr1	247249719	96485167	96485257	2	61,28,	0,61,	96485167,96485229,	AAGATGGCCAAATAGGAACAGCTCCAGTTACAGCTCCCAGCATGAGTGACGCAGAAGACCGGTGATTTCTGCATTTCCATCTGAGGTAC
chr1	247249719	96485167	96485257	2	61,28,	0,61,	96485167,96485229,	AAGATGGCCAAATAGGAACAGCTCCAGTTACAGCTCCCAGCATGAGTGACGCAGAAGACCGGTGATTTCTGCATTTCCATCTGAGGTAC
chr1	247249719	96485167	96485257	3	61,23,5,	0,61,85,	96485167,96485229,96485252,	AAGATCGGCCAAATAGGAACAGCTCCAGTTACAGCTCCCAGCATGAGTGACGCAGAAGACCGGTGATTTCTGCATTTCCATCTGAGGTAC
chr1	247249719	96485167	96485257	2	61,28,	0,61,	96485167,96485229,	AAGATGGCCAAATAGGAACAGCTCCAGTTACAGCTCCCAGCATGAGTGACGCAGAAGACCGGTGATTTCTGCATTTCCATCTGAGGTAC
chr1	247249719	96485167	96485257	2	61,28,	0,61,	96485167,96485229,	AAGATGGCCAAATAGGAACAGCTCCAGTTACAGCTCCCAGCATGAGTGACGCAGAAGACCGGTGATTTCTGCATTTCCATCTGAGGTAC
chr1	247249719	96485167	96485257	2	61,28,	0,61,	96485167,96485229,	AAGATGGCCAAATAGGAACAGCTCCAGTTACAGCTCCCAGCATGAGTGACGCAGAAGACCGGTGATTTCTGCATTTCCATCTGAGGTAC
chr1	247249719	96485167	96485257	2	61,28,	0,61,	96485167,96485229,	AAGATGGCCAAATAGGAACAGCTCCAGTTACAGCTCCCAGCATGAGTGACGCAGAAGACCGGTGATTTCTGCATTTCCATCTGAGGTAC
chr1	247249719	96485167	96485257	2	61,28,	0,61,	96485167,96485229,	AAGATGGCCAAATAGGAACAGCTCCAGTTACAGCTCCCAGCATGAGTGACGCAGAAGACCGGTGATTTCTGCATTTCCATCTGAGGTAC
chr1	247249719	96485167	96485257	2	61,28,	0,61,	96485167,96485229,	AAGATGGCCAAATAGGAACAGCTCCAGTTACAGCTCCCAGCATGAGTGACGCAGAAGACCGGTGATTTCTGCATTTCCATCTGAGGTAC
chr1	247249719	96485167	96485257	2	61,28,	0,61,	96485167,96485229,	AAGATGGCCAAATAGGAACAGCTCCAGTTACAGCTCCCAGCATGAGTGACGCAGAAGACCGGTGATTTCTGCATTTCCATCTGAGGTAC
chr1	247249719	96485167	96485257	2	61,28,	0,61,	96485167,96485229,	AAGATGGCCAAATAGGAACAGCTCCAGTTACAGCTCCCAGCATGAGTGACGCAGAAGACCGGTGATTTCTGCATTTCCATCTGAGGTAC
chr1	247249719	96485167	96485257	2	61,28,	0,61,	96485167,96485229,	AAGATGGCCAAATAGGAACAGCTCCAGTTACAGCTCCCAGCATGAGTGACGCAGAAGACCGGTGATTTCTGCATTTCCATCTGAGGTAC
chr1	247249719	96485167	96485257	2	61,28,	0,61,	96485167,96485229,	AAGATGGCCAAATAGGAACAGCTCCAGTTACAGCTCCCAGCATGAGTGACGCAGAAGACCGGTGATTTCTGCATTTCCATCTGAGGTAC
chr1	247249719	96485167	96485257	2	61,28,	0,61,	96485167,96485229,	AAGATGGCCAAATAGGAACAGCTCCAGTTACAGCTCCCAGCATGAGTGACGCAGAAGACCGGTGATTTCTGCATTTCCATCTGAGGTAC
chr1	247249719	96485167	96485257	2	61,28,	0,61,	96485167,96485229,	AAGATGGCCAAATAGGAACAGCTCCAGTTACAGCTCCCAGCATGAGTGACGCAGAAGACCGGTGATTTCTGCATTTCCATCTGAGGTAC
chr1	247249719	96485167	96485257	2	61,28,	0,61,	96485167,96485229,	AAGATGGCCAAATAGGAACAGCTCCAGTTACAGCTCCCAGCATGAGTGACGCAGAAGACCGGTGATTTCTGCATTTCCATCTGAGGTAC
chr1	247249719	96485167	96485257	2	61,28,	0,61,	96485167,96485229,	AAGATGGCCAAATAGGAACAGCTCCAGTTACAGCTCCCAGCATGAGTGACGCAGAAGACCGGTGATTTCTGCATTTCCATCTGAGGTAC
chr1	247249719	96485167	96485257	2	61,28,	0,61,	96485167,96485229,	AAGATGGCCAAATAGGAACAGCTCCAGTTACAGCTCCCAGCATGAGTGACGCAGAAGACCGGTGATTTCTGCATTTCCATCTGAGGTAC
chr1	247249719	96485167	96485257	2	61,28,	0,61,	96485167,96485229,	AAGATGGCCAAATAGGAACAGCTCCAGTTACAGCTCCCAGCATGAGTGACGCAGAAGACCGGTGATTTCTGCATTTCCATCTGAGGTAC
chr1	247249719	96485167	96485257	2	61,28,	0,61,	96485167,96485229,	AAGATGGCCAAATAGGAACAGCTCCAGTTACAGCTCCCAGCATGAGTGACGCAGAAGACCGGTGATTTCTGCATTTCCATCTGAGGTAC
chr1	247249719	96485167	96485257	2	61,28,	0,61,	96485167,96485229,	AAGATGGCCAAATAGGAACAGCTCCAGTTACAGCTCCCAGCATGAGTGACGCAGAAGACCGGTGATTTCTGCATTTCCATCTGAGGTAC
chr1	247249719	96485167	96485257	2	61,28,	0,61,	96485167,96485229,	AAGATGGCCAAATAGGAACAGCTCCAGTTACAGCTCCCAGCATGAGTGACGCAGAAGACCGGTGATTTCTGCATTTCCATCTGAGGTAC
chr1	247249719	96485167	96485257	2	61,28,	0,61,	96485167,96485229,	AAGATGGCCAAATAGGAACAGCTCCAGTTACAGCTCCCAGCATGAGTGACGCAGAAGACCGGTGATTTCTGCATTTCCATCTGAGGTAC
chr1	247249719	96485167	96485257	2	61,28,	0,61,	96485167,96485229,	AAGATGGCCAAATAGGAACAGCTCCAGTTACAGCTCCCAGCATGAGTGACGCAGAAGACCGGTGATTTCTGCATTTCCATCTGAGGTAC
chr1	247249719	96485167	96485257	2	61,28,	0,61,	96485167,96485229,	AAGATGGCCAAATAGGAACAGCTCCAGTTACAGCTCCCAGCATGAGTGACGCAGAAGACCGGTGATTTCTGCATTTCCATCTGAGGTAC
chr1	247249719	96485167	96485257	2	61,28,	0,61,	96485167,96485229,	AAGATGGCCAAATAGGAACAGCTCCAGTTACAGCTCCCAGCATGAGTGACGCAGAAGACCGGTGATTTCTGCATTTCCATCTGAGGTAC
chr1	247249719	96485167	96485257	2	61,28,	0,61,	96485167,96485229,	AAGATGGCCAAATAGGAACAGCTCCAGTTACAGCTCCCAGCATGAGTGACGCAGAAGACCGGTGATTTCTGCATTTCCATCTGAGGTAC
chr1	247249719	96485167	96485257	2	61,28,	0,61,	96485167,96485229,	AAGATGGCCAAATAGGAACAGCTCCAGTTACAGCTCCCAGCATGAGTGACGCAGAAGACCGGTGATTTCTGCATTTCCATCTGAGGTAC
chr1	247249719	96485167	96485257	2	61,28,	0,61,	96485167,96485229,	AAGATGGCCAAATAGGAACAGCTCCAGTTACAGCTCCCAGCATGAGTGACGCAGAAGACCGGTGATTTCTGCATTTCCATCTGAGGTAC
chr1	247249719	96485167	96485257	2	61,28,	0,61,	96485167,96485229,	AAGATGGCCAAATAGGAACAGCTCCAGTTACAGCTCCCAGCATGAGTGACGCAGAAGACCGGTGATTTCTGCATTTCCATCTGAGGTAC
chr1	247249719	96485167	96485257	2	61,28,	0,61,	96485167,96485229,	AAGATGGCCAAATAGGAACAGCTCCAGTTACAGCTCCCAGCATGAGTGACGCAGAAGACCGGTGATTTCTGCATTTCCATCTGAGGTAC
chr1	247249719	96485167	96485257	2	61,28,	0,61,	96485167,96485229,	AAGATGGCCAAATAGGAACAGCTCCAGTTACAGCTCCCAGCATGAGTGACGCAGAAGACCGGTGATTTCTGCATTTCCATCTGAGGTAC
chr1	247249719	96485167	96485257	2	61,28,	0,61,	96485167,96485229,	AAGATGGCCAAATAGGAACAGCTCCAGTTACAGCTCCCAGCATGAGTGACGCAGAAGACCGGTGATTTCTGCATTTCCATCTGAGGTAC
chr1	247249719	96485167	96485257	2	61,28,	0,61,	96485167,96485229,	AAGATGGCCAAATAGGAACAGCTCCAGTTACAGCTCCCAGCATGAGTGACGCAGAAGACCGGTGATTTCTGCATTTCCATCTGAGGTAC
chr1	247249719	96485167	96485257	2	61,28,	0,61,	96485167,96485229,	AAGATGGCCAAATAGGAACAGCTCCAGTTACAGCTCCCAGCATGAGTGACGCAGAAGACCGGTGATTTCTGCATTTCCATCTGAGGTAC
chr1	247249719	96485167	96485257	3	15,45,28,	0,15,60,	96485167,96485183,96485229,	AAGATGGCCAAATAGGAACAGCTCCAGTTACAGCTCCCAGCATGAGTGACGCAGAAGACCGGTGATTTCTGCATTCCATCTGAGGTAC
chr1	247249719	96485167	96485257	2	61,28,	0,61,	96485167,96485229,	AAGATGGCCAAATAGGAACAGCTCCAGTTACAGCTCCCAGCATGAGTGACGCAGAAGACCGGTGATTTCTGCATTTCCATCTGAGGTAC
chr1	247249719	96485167	96485257	2	61,28,	0,61,	96485167,96485229,	AAGATGGCCAAATAGGAACAGCTCCAGTTACAGCTCCCAGCATGAGTGACGCAGAAGACCGGTGATTTCTGCATTTCCATCTGAGGTAC
chr1	247249719	96485167	96485257	2	61,28,	0,61,	96485167,96485229,	AAGATGGCCAAATAGGAACAGCTCCAGTTACAGCTCCCAGCATGAGTGACGCAGAAGACCGGTGATTTCTGCATTTCCATCTGAGGTAC
chr1	247249719	96485174	96485257	3	4,49,28,	0,4,53,	96485174,96485179,96485229,	AAGATGGCCAAATAGGAACAGCTCCAGTTACAGCTCCCAGCATGAGTGACGCAGAAGACCGGTGATTTCTGCATTTCATCT
chr1	247249719	104266212	104266399	3	5,25,5,	0,5,30,	104266212,104266218,104266394,	AAGACGGTGATTTCNGCATTTCCATCTGAGGGTAC
chr1	247249719	108830627	108830717	2	28,61,	0,28,	108830627,108830656,	AAGATGGCCAAATAGGAACAGCTCCAGTTACAGCTCCCAGCACGAGTGACGCAGAAGACCGGTGATTTCTGCATTTCCATCTGAGGTAC
chr1	247249719	108830627	108830717	2	28,61,	0,28,	108830627,108830656,	AAGATGGCCAAATAGGAACAGCTCCAGTTACAGCTCCCAGCACGAGTGACGCAGAAGACCGGTGATTTCTGCATTTCCATCTGAGGTAC
chr1	247249719	108830627	108830717	2	28,61,	0,28,	108830627,108830656,	AAGATGGCCAAATAGGAACAGCTCCAGTTACAGCTCCCAGCACGAGTGACGCAGAAGACCGGTGATTTCTGCATTTCCATCTGAGGTAC
chr1	247249719	108830627	108830717	2	28,61,	0,28,	108830627,108830656,	AAGATGGCCAAATAGGAACAGCTCCAGTTACAGCTCCCAGCACGAGTGACGCAGAAGACCGGTGATTTCTGCATTTCCATCTGAGGTAC
chr1	247249719	108830627	108830717	2	28,61,	0,28,	108830627,108830656,	AAGATGGCCAAATAGGAACAGCTCCAGTTACAGCTCCCAGCACGAGTGACGCAGAAGACCGGTGATTTCTGCATTTCCATCTGAGGTAC
chr1	247249719	112565603	112565665	3	8,41,13,	0,9,51,	112565603,112565611,112565652,	AANCAGCTCCCCAGTGTGAGCGACGCAGAAGACGGGTGATTTCTGCATTTTCCATCTGAGGTAC
chr1	247249719	112565606	112565669	1	63,	3,	112565606,	AAGCAGCTCCCAGTGTGAGCGACGCAGAAGACGGGTGATTTCTGCATTTCCATCTGAGGTACCTGA
chr1	247249719	112565606	112565669	2	47,15,	3,50,	112565606,112565654,	AAGCAGCTCCCAGTGTGAGCGACGCAGAAGACGGGTGATTTCTGCATTTCATCTGAGGTACCTGA
chr1	247249719	115364234	115364324	1	90,	0,	115364234,	AAGATGGCTGAATAGGAACAGCTCCAGTCTACAGCTCCCAGCATGAGCAGCGCAGAAGATGGGTGATTTCTGCATTTCCATCTGAGGTAC
chr1	247249719	118918296	118918337	1	41,	0,	118918296,	AAGCTGCAGACGGGTGATTTCTGCATTTCCATCTGAGGTAC
chr1	247249719	120844763	120844932	3	12,6,103,	0,12,18,	120844763,120844791,120844829,	ATGAGATGAAAAATGATGGGGGGGAGGAGCCAAGATGGCCGAATAGGAACAGCTCCGGTCTACAGCTCCCAGCGTGAGCGACACAGAAGACAGGTGATTTCTGCATTTCCATCTGAGGTAC
chr1	247249719	142755258	142755280	1	22,	0,	142755258,	AAGGCTCCGGTCTACAGCTCCAGCG
chr1	247249719	145170261	145170298	2	29,7,	0,29,	145170261,145170291,	AGAGGTGGAGCAAGATGGCTGAATAGGAACAACTCTAGT
chr1	247249719	156458340	156458360	1	20,	0,	156458340,	AGAGGTGGAGCCAAGATGGCT
chr1	247249719	156458340	156458360	1	20,	0,	156458340,	AGAGGTGGAGCCAAGATGGCT
chr1	247249719	156556997	156557071	1	74,	0,	156556997,	AAGAGCTCCGGTCTACAGCTCCCAGCCTGGGTGACGCAGAAGACGGGTGATTTCTGCATTTCCATCTGAGGTAC
chr1	247249719	156556997	156557071	1	74,	0,	156556997,	AAGAGCTCCGGTCTACAGCTCCCAGCCTGGGTGACGCAGAAGACGGGTGATTTCTGCATTTCCATCTGAGGTAC
chr1	247249719	156556997	156557071	1	74,	0,	156556997,	AAGAGCTCCGGTCTACAGCTCCCAGCCTGAGTGAAGCAGAAGACGGGTGATTTCTGCATTTCCATCTGAGGTAC
chr1	247249719	156556997	156557071	1	74,	0,	156556997,	AAGAGCTCCGGCCTACAGCTCCCAGCCTGAGTGACGCAGAAGACGGGTGATTTCTGCATTTCCATCTGAGGTAC
chr1	247249719	156556997	156557071	1	74,	0,	156556997,	AAGAGCTCCGGTCTACAGCTCCCAGCCTGGGTGACGCAGAAGACGGGTGATTTCTGCATTTCCATCTGAGGTAC
chr1	247249719	156556997	156557071	1	74,	0,	156556997,	AAGAGCTCCGGTCTACAGCTCCCAGCCTGAGTGGCGCAGAAGACGGGTGATTTCTGCATTTCCATCTGAGGTAC
chr1	247249719	156556997	156557071	1	74,	0,	156556997,	AAGAGCTCCGGTCTACAGCTCCCAGCCTGGGTGACGCAGAAGACGGGTGATTTCTGCATTTCCATCTGAGGTAC
chr1	247249719	164653196	164653286	1	90,	0,	164653196,	AAGATGGCCGAATAGGAACAGCTCCAGTCTACAGCTCCCAGCGTGAGCGATGCAGAAGATAGATGATTTCTGCATTTCCATCTGAGGTAC
chr1	247249719	167493359	167493411	2	4,47,	0,4,	167493359,167493364,	AAGACAGCTCCCAGCGTGAGCGACGCAGAAGACGGGTGATTTCTGCATTTCATC
chr1	247249719	167515600	167515699	1	99,	0,	167515600,	AGAGGAGGAGCCAAGATGGCCGAATAGGAACAGCTCCAGTCTACAGCTCCCAGTGTGAGTGACACAGAAGATGGGTGATTTCTGCATTTCCATCTGAGGTAC
chr1	247249719	167515600	167515699	1	99,	0,	167515600,	AGAGGAGGAGCCAAGATGGCCGAATAGGAACAGCTCCAGTCTACAGCTCCCAGTGTGAGTGACACAGAAGATGGGTGATTTCTGCATTTCCATCTGAGGTAC
chr1	247249719	167515757	167515987	1	230,	0,	167515757,	ACAGATGCTGGAGAGGTTGTGGAAAAATGGGAACGCTTTTACACTGTTGGTGGGAGTATAAATTAGTTCAACCATTGTGGAAAACAGTGTGGTGATTCCTCAAGGATCTAGAATTGGAAATACCATTTGGCCCAGCAATCCCATTACTAGGCATATACCCAAAGGGTTATAAATCATTCTGCTGTAAAGACAGATTCACATGTATGTTAACGCAGCACTATTCACAATAG
chr1	247249719	167515757	167515987	1	230,	0,	167515757,	ACAGATGCTGGAGAGGTTGTGGAAAAATGGGAACGCTTTTACACTGTTGGTGGGAGTATAAATTAGTTCAACCATTGTGGAAAACAGTGTGGTGATTCCTCAAGGATCTAGAATTGGAAATACCATTTGGCCCAGCAATCCCATTACTAGGCATATACCCAAAGGGTTATAAATCATTCTGCTGTAAAGACAGATTCACATGTATGTTAACGCAGCACTATTCACAATAG
chr1	247249719	167515757	167515987	1	230,	0,	167515757,	ACAGATGCTGGAGAGGTTGTGGAAAAATGGGAACGCTTTTACACTGTTGGTGGGAGTATAAATTAGTTCAACCATTGTGGAAAACAGTGTGGTGATTCCTCAAGGATCTAGAATTGGAAATACCATTTGGCCCAGCAATCCCATTACTAGGCATATACCCAAAGGGTTATAAATCATTCTGCTGTAAAGACAGATTCACATGTATGTTAACGCAGCACTATTCACAATAG
chr1	247249719	167515757	167515987	1	230,	0,	167515757,	ACAGATGCTGGAGAGGTTGTGGAAAAATGGGAACGCTTTTACACTGTTGGTGGGAGTATAAATTAGTTCAACCATTGTGGAAAACAGTGTGGTGATTCCTCAAGGATCTAGAATTGGAAATACCATTTGGCCCAGCAATCCCATTACTAGGCATATACCCAAAGGGTTATAAATCATTCTGCTGTAAAGACAGATTCACATGTATGTTAACGCAGCACTATTCACAATAG
chr1	247249719	167515757	167515987	3	150,58,22,	0,151,210,	167515757,167515907,167515965,	ACAGATGCTGGAGAGGTTGTGGAAAAAATGGGAACGCTTTTACACTGTTGGTGGGAGTATAAATTAGTTCAACCATTGTGGAAAAACAGTGTGGTGATTCCTCAAGGATCTAGAATTGGAAATACCATTTGGCCCAGCAATCCCATTACTAGGCATATACCCAAAGGGTTATAAATCATTCTGCTGTAAAGACAGATTCACATGTATGTTAACGCAGCACTATTCACAATAG
chr1	247249719	169931745	169932226	2	6,46,	0,6,	169931745,169932180,	AAGATGTGAAGGAAGATGGTAGTTTTGAAAATGATGTACCAGGAGGGGGAGG
chr1	247249719	169931854	169932226	2	7,36,	0,7,	169931854,169932190,	AAGATGTGAAGGAAGATGGTAGTTTTGAAAATGATGACCAGGA
chr1	247249719	169932081	169932226	3	4,117,22,	0,4,121,	169932081,169932086,169932204,	AAGATGTGAAGGAAGATGGTAGTTTGAAAATGATGTACCAGGAGGGAGGAGCCAAGATGGCCGAATAGGAACAGCTCCAGTCTATAGCTCCCAGTGTGAGCGACGCAGAAGACGGGTGATTTCTGCATTTCCATCTGAGTACC
chr1	247249719	169932081	169932226	1	145,	3,	169932081,	AAGATGTGAAGGAAGATGGTAGTTTTGAAAATGATGTACCAGGAGGGAGGAGCCAAGATGGCCGAATAGGAACAGCTCCAGTCTATAGCTCCCAGTGTGAGCGACGCAGAAGACGAGTGATTTCTGCATTTCCATCTGAGGTACCTGA
chr1	247249719	169932081	169932226	1	145,	0,	169932081,	AAGATGTGAAGGAAGATGGTAGTTTTGAAAATGATGTACCAGGAGGGAGGAGCCAAGATGGCCGAATAGGAACAGCTCCAGTCTATAGCTCCCAGTGTGAGCGACGCAGAAGACGGGTGATTTCTGCATTTCCATCTGAGGTACC
chr1	247249719	169932081	169932226	1	145,	0,	169932081,	AAGATGTGAAGGAAGATGGTAGTTTTGAAAATGATGTACCAGGAGGGAGGAGCCAAGATGGCCGAATAGGAACAGCTCCAGTCTATAGCTCCCAGTGTGAGCGACGCAGAAGACGGGTGATTTCTGCATTTCCATCTGAGGTACC
chr1	247249719	169932081	169932226	1	145,	0,	169932081,	AAGATGTGAAGGAAGATGGTAGTTTTGAAAATGATGTACCAGGAGGGAGGAGCCAAGATGGCCGAATAGGAACAGCTCCAGTCTATAGCTCCCAGTGTGAGCGACGCAGAAGACGGGTGATTTCTGCATTTCCATCTGAGGTACC
chr1	247249719	169932081	169932226	2	8,136,	3,11,	169932081,169932090,	AAGATGTGAAGGAAGATGGTAGTTTTGAAAATGATGTACCAGGAGGGAGGAGCCAAGATGGCCGAATAGGAACAGCTCCAGTCTATAGCTCCCAGTGTGAGCGACGCAGAAGACGGGTGATTTCTGCATTTCCATCGAGGTACCTGA
chr1	247249719	169932081	169932226	2	122,22,	3,125,	169932081,169932204,	AAGATGTGAAGGAAGATGGTAGTTTGAAAATGATGTACCAGGAGGGAGGAGCCAAGATGGCCGAATAGGAACAGCTCCAGTCTATAGCTCCCAGTGTGAGCGACGCAGAAGACGGGTGATTTCTGCATTTCCATCTGAGGTACCTGA
chr1	247249719	169932082	169932226	1	144,	0,	169932082,	AAGATGTGAAGGAAGATGGTAGTTTTGAAAATGATGTACCAGGAGGGAGGAGCCAAGATGGCCGAATAGGAACAGCTCCAGTCTATAGCTCCCAGTGTGAGCGACGCAGAAGACGGGTGATTTCTGCATTTCCATCTGAGGTAC
chr1	247249719	169932082	169932226	2	17,126,	0,17,	169932082,169932100,	AAGATGTGAAGGAAGATGGTAGTTTTGAAAATGATGTACCAGGAGGGAGGAGCCAAGATGGCCGAATAGTAACAGCTCCAGTCTATAGCTCCCAGTGTGAGCGACGCAGAAGACGGGTGATTTCTGATTTCCATCTGAGGTAC
chr1	247249719	169932082	169932226	1	144,	0,	169932082,	AAGATGTGAAGGAAGATGGTAGTTTTGAAAATGATGTACCAGGAGGGAGGAGCCAAGATGGCCGAATAGGAACAGCTCCAGTCTATAGCTCCCAGTGTGAGCGACGCAGAAGACGGGTGATTTCTGCATTTCCATCTGAGGTAC
chr1	247249719	169932082	169932226	1	144,	0,	169932082,	AAGATGTGAAGGAAGATGGTAGTTTTGAAAATGATGTACCAGGAGGGAGGAGCCAAGATGGCCGAATAGGAACAGCTCCAGTCTATAGCTCCCAGTGTGAGCGACGCAGAAGACGGGTGATTTCTGCATTTCCATCTGAGGTAC
chr1	247249719	169932082	169932226	1	144,	0,	169932082,	AAGATGTGAAGGAAGATGGTAGTTTTGAAAATGATGTACCAGGAGGGAGGAGCCGAGATGGCCGAATAGGAACAGCTCCAGTCTATAGCTCCCAGTGTGAGCGACGCAGAAGACGGGTGATTTCTGCATTTCCATCTGAGGTAC
chr1	247249719	169932082	169932226	1	144,	0,	169932082,	AAGATGTGAAGGAAGATGGTAGCTTTGAAAATGATGTACCAGGAGGGAGGAGCCAAGATGGCCGAATAGGAACAGCTCCAGTCTATAGCTCCCAGTGTGAGCGACGCAGAAGACGGGTGATTTCTGCATTTCCATCTGAGGTAC
chr1	247249719	169932082	169932226	1	144,	0,	169932082,	AAGATGTGAAGGAAGATGGTAGTTTTGAAAATGATGTACCAGGAGGGAGGAGCCAAGATGGCCGAATAGGAACAGCTCCAGTCTATAGCTCCCAGTGTGAGCGACGCAGAAGACGGGTGATTTCTGCATTTCCATCTGAGGTAC
chr1	247249719	169932082	169932226	1	144,	0,	169932082,	AAGATGTGAAGGAAGATGGTAGTTTTGAAAATGATGTACCAGGAGGGAGGAGCCAAGATGGCCGAATAGGAACAGCTCCAGTCTATAGCTCCCAGTGTGAGCGACGCAGAAGACGGGTGATTTCTGCATTTCCATCTGAGGTAC
chr1	247249719	169932082	169932226	1	144,	0,	169932082,	AAGATGTGAAGGAAGATGGTAGTTTTGAAAATGATGTACCAGGAGGGAGGAGCCAAGATGGCCGAATAGGAACAGCTCCAGTCTATAGCTCCCAGTGTGAGCGACGCAGAAGACGGGTGATTTCTGCATTTCCATCTGAGGTAC
chr1	247249719	169932082	169932226	1	144,	0,	169932082,	AAGATGTGAAGGAAGATGGTAGTTTTGAAAATGATGTACCAGGAGGGAGGAGCCAAGATGGCCGAATAGGAACAGCTCCAGTCTATAGCTCCCAGTGTGAGCGACGCAGAAGACGGGTGATTTCTGCATTTCCATCTGAGGTAC
chr1	247249719	169932082	169932226	1	144,	0,	169932082,	AAGATGTGAAGGAAGATGGTAGTTTTGAAAATGATGTACCAGGAGGGAGGAGCCAAGATGGCCGAATAGGAACAGCTCCAGTCTATAGCTCCCAGTGTGAGCGACGCAGAAGACGGGTGATTTCTGCATTTCCATCTGAGGTAC
chr1	247249719	169932082	169932226	1	144,	0,	169932082,	AAGATGTGAAGGAAGATGGTAGCTTTGAAAATGATGTACCAGGAGGGAGGAGCCAAGATGGCCGAATAGGAACAGCTCCAGTCTATAGCTCCCAGTGTGAGCGACGCAGAAGACGGGTGATTTCTGCATTTCCATCTGAGGTAC
chr1	247249719	169932082	169932226	1	144,	0,	169932082,	AAGATGTGAAGGAAGATGGTAGTTTTGAAAATGATGTACCAGGAGGGAGGAGCCAAAATGGCCGAATAGGAACAGCTCCAGTCTATAGCTCCCAGTGTGAGCGACGCAGAAGACGGGTGATTTCTGCATTTCCATCTGAGGTAC
chr1	247249719	169932082	169932226	1	144,	0,	169932082,	AAGATGTGAAGGAAGATGGTAGTTTTGAAAATGATGTACCAGGAGGGAGGAGCCAAGACGGCCGAATAGGAACAGCTCCAGTCTATAGCTCCCAGTGTGAGCGACGCAGAAGACGGGTGATTTCTGCATTTCCATCTGAGGTAC
chr1	247249719	169932082	169932226	1	144,	0,	169932082,	AAGATGTGAAGGAAGATGGTAGTTTTGAAAATGATGTACCAGGAGGGAGGAGCCAAGATGGCCGAATAGGAACAGCTCCAGTCTATAGCTCCCAGTGTGAGCGACGCAGAAGACGGGTGATTTCTGCATTTCCATCTGAGGTAC
chr1	247249719	169932082	169932226	1	144,	0,	169932082,	AAGATGTGAAGGAAGATGGTAGTTTTGAAAATGATGTACCAGGAGGGAGGAGCCAAGATGGCCGAATAGGAACAGCTCCAGTCTATAGCTCCCAGTGTGAGCGACGCAGAAGACGGGTGATTTCTGCATTTCCATCTGAGGTAC
chr1	247249719	169932082	169932226	1	144,	0,	169932082,	AAGATGTGAAGGAAGATGGTAGTTTTGAAAATGATGTACCAGGAGGGAGGAGCCAAGATGGCCGAATGGGAACAGCTCCAGTCTATAGCTCCCAGTGTGAGCGACGCAGAAGACGGGTGATTTCTGCATTTCCATCTGAGGTAC
chr1	247249719	169932082	169932226	1	144,	0,	169932082,	AAGATGTGAAGGAAGATGGTAGTTTTGAAAATGATGTACCAGGAGGGAGGAGCCAAGATGGCCGAATAGGAACAGCTCCAGTCTATAGCTCCCAGTGTGAGCGACGCAGAAGACGGGTGATTTCTGCATTTCCATCTGAGGTAC
chr1	247249719	169932082	169932226	1	144,	0,	169932082,	AAGATGTGAAGGAAGATGGTAGTTTTGAAAATGATGTACCAGGAGGGAGGAGCCAAGATGGCCGAATAGGAACAGCTCCAGTCTATAGCTCCCAGTGTGAGCGACGCAGAAGACGGGTGATTTCTGCATTTCCATCTGAGGTAC
chr1	247249719	169932082	169932226	1	144,	0,	169932082,	AAGATGTGAAGGAAGATGGTAGTTTTGAAAATGATGTACCAGGAGGGAGGAGCCAAGATGGCCGAATAGGAACAGCTCCAGTCTATAGCTCCCAGTGTGAGCGACGCAGAAGACGGGTGATTTCTGCATTTCCATCTGAGGTAC
chr1	247249719	169932082	169932226	1	144,	0,	169932082,	AGGATGTGAAGGAAGATGGTAGTTTTGAAAATGATGTACCAGGAGGGAGGAGCCAAGATGGCCGAATAGGAACAGCTCCAGTCTATAGCTCCCAGTGTGAGCGACGCAGAAGACGGGTGATTTCTGCATTTCCATCTGAGGTAC
chr1	247249719	169932082	169932226	1	144,	0,	169932082,	AAGATGTGAAGGAAGATGGTAGTTTTGAAAATGATGTACCAGGAGGGAGGAGCCAAGATGGCCGAATAGGAACAGCTCCAGTCTATAGCTCCCAGTGTGAGCGACGCAGAAGACGGGTGATTTCTGCATTTCCATCTGAGGTAC
chr1	247249719	169932082	169932226	2	121,22,	0,121,	169932082,169932204,	AAGATGTGAAGGAAGATGGTAGTTTGAAAATGATGTACCAGGAGGGAGGAGCCAAGATGGCCGAATAGGAACAGCTCCAGTCTATAGCTCCCAGTGTGAGCGACGCAGAAGACAGGTGATTTCTGCATTTCCATCTGAGGTAC
chr1	247249719	169932082	169932226	1	144,	0,	169932082,	AAGATGTGAAGGAAGATGGTAGTTTTGAAAATGATGTACCAGGAGGGAGGAGCCAAGATGGCCGAATAGGAACAGCTCCAGTCTATAGCTCCCAGTGTGAGCGACGCAGAAGACGGGTGATTTCTGCATTTCCATCTGAGGTAC
chr1	247249719	169932082	169932226	1	144,	0,	169932082,	AAGATGTGAAGGAAGATGGTAGTTTTGAAAATGATGTACCAGGAGGGAGGAGCCAAGATGGCCGAATAGGAACAGCTCCAGTCTATAGCTCCCAGTGTGAGCGACGCAGAAGACGGGTGATTTCTGCATTTCCATCTGAGGTAC
chr1	247249719	169932082	169932226	1	144,	0,	169932082,	AAGATGTGAAGGAAGATGGTAGTTTTGAAAATGATGTACCAGGAGGGAGGAGCCAAGATGGCCGAATAGGAACAGCTCCAGTCTATAGCTCCCAGTGTGAGCGACGCAGAAGACGGGTGATTTCTGCATTTCCATCTGAGGTAC
chr1	247249719	169932082	169932226	1	144,	0,	169932082,	AAGATGTGAAGGAAGATGGTAGTTTTGAAAATGATGTACCAGGAGGGAGGAGCCAAGATGGCCGAATAGGAACAGCTCCAGTCTATAGCTCCCAGTGTGAGCGACGCAGAAGACGGGTGATTTCTGCATTTCCATCTGAGGTAC
chr1	247249719	169932082	169932226	1	144,	0,	169932082,	AAGATGTGAAGGAAGATGGTAGTTTTGAAAATGATGTACCAGGAGGGAGGAGCCAAGATGGCCGAATAGGAACAGCTCCAGTCTATAGCTCCCAGTGTGAGCGACGCAGAAGACGGGTGATTTCTGCATTTCCATCTGAGGTAC
chr1	247249719	169932082	169932226	1	144,	0,	169932082,	AAGATGTGAAGGAAGATGGTAGTTTTGAAAATGATGTACCAGGAGGGAGGAGCCAAGATGGCCGAATAGGAACAGCTCCAGTCTGTAGCTCCCAGTGTGAGCGACGCAGAAGACGGGTGATTTCTGCATTTCCATCTGAGGTAC
chr1	247249719	169932082	169932226	1	144,	0,	169932082,	AAGATGTGAAGGAAGATGGTAGTTTTGAAAATGATGTACCAGGAGGGAGGAGCCAAGATGGCCGAATAGGAACAGCTCCAGTCTATAGCTCCCAGTGTGAGCGACGCAGAAGACGGGTGATTTCTGCATTTCCATCTGAGGTAC
chr1	247249719	169932082	169932226	1	144,	0,	169932082,	AAGATGTGAAGGAAGATGGTAGTTTTGAAAATGATGTACCAGGAGGGAGGAGCCAAGATGGCCGAATAGGAACAGCTCCAGTCTATAGCTCCCAGTGTGAGCGACGCAGAAGACGGGTGATTTCTGCATTTCCATCTGAGGTAC
chr1	247249719	169932082	169932226	1	144,	0,	169932082,	AAGATGTGAAGGAAGATGGTAGTTTTGAAAATGATGTACCAGGAGGGAGGAGCCAAGATGGCCGAATAGGAACAGCTCCAGTCTATAGCTCCCAGTGTGAGCGACGCAGAAGACGGGTGATTTCTGCATTTCCATCTGAGGTAC
chr1	247249719	169932082	169932226	1	144,	0,	169932082,	AAGATGTGAAGGAAGATGGTAGTTTTGAAAATGATGTACCAGGAGGGAGGAGCCAAGATGGCCGAATAGGAACAGCTCCAGTCTATAGCTCCCAGTGTGAGCGACGCAGAAGACGGGTGATTTCTGCATTTCCATCTGAGGTAC
chr1	247249719	169932082	169932226	2	29,114,	0,29,	169932082,169932112,	AAGATGTGAAGGAAGATGGTAGTTTTGAAAATGATGTACCAGGAGGGAGGAGCCAAGATGGCCGAATAGGAACAGCTCCAGTCTATAGCTCCCAGTGTGAGCGACGCAGAAGACGGTGATTTCTGCATTTCCATCTGAGGTAC
chr1	247249719	169932082	169932218	1	136,	0,	169932082,	AAGGAAAATGGTAGTTTTGAAAATGATGTACCAGGAGGGAGGAGCCAAGATGGCCGAATAGGAACAGCTCCAGTCTATAGCTCCCAGTGTGAGCGACGCAGAAGACGGGTGATTTCTGCATTTCCATCTGAGGTAC
chr1	247249719	169932082	169932226	1	144,	0,	169932082,	AAGATGTGAAGGAAGATGGTAGTTTTGAAAATGATGTACCAGGAGGGAGGAGCCAAGATGGCCGAATAGGAACAGCTCCAGTCTATAGCTCCCAGTGTGAGCGACGCAGAAGACGGGTGATTTCTGCATTTCCATCTGAGGTAC
chr1	247249719	169932082	169932226	1	144,	0,	169932082,	AAGATGTGAAGGAAGATGGTAGTTTTGAAAATGATGTACCAGGAGGGAGGAGCCAAGATGGCCGAATAGGAACAGCTCCAGTCTATAGCTCCCAGTGTGAGCGACGCAGAAGACGGGTGATTTCTGCATTTCCATCTGAGGTAC
chr1	247249719	169932082	169932226	1	144,	0,	169932082,	AAGATGTGAAGGAAGATGGTAGTTTTGAAAATGATGTACCAGGAGGGAGGAGCCAAGATGGCCGAATAGGAACAGCTCCAGTCTATAGCTCCCAGTGTGAGCGACGCAGAAGACGGGTGATTTCTGCATTTCCATCTGAGGTAC
chr1	247249719	169932082	169932226	1	144,	0,	169932082,	AAGATGTGAAGGAAGATGGTAGTTTTGAAAATGATGTACCAGGAGGGAGGAGCCAAGATGGCCGAATAGGAACAGCTCCAGTCTATAGCTCCCAGTGTGAGCGACGCAGAAGACGGGTGATTTCTGCATTTCCATCTGAGGTAC
chr1	247249719	169932082	169932226	1	144,	0,	169932082,	AAGATGTGAAGGAAGATGGTAGTTTTGAAAATGATGTACCAGAAGGGAGGAGCCAAGATGGCCGAATAGGAACAGCTCCAGTCTATAGCTCCCAGTGTGAGCGACGCAGAAGACGGGTGATTTCTGCATTTCCATCTGAGGTAC
chr1	247249719	169932082	169932226	1	144,	0,	169932082,	AAGATGTGAAGGAAGATGGTAGTTTTGAAAATGATGTACCGGGAGGGAGGAGCCAAGATGGCCGAATAGGAACAGCTCCAGTCTATAGCTCCCAGTGTGAGCGACGCAGAAGACGGGTGATTTCTGCATTTCCATCTGAGGTAC
chr1	247249719	169932082	169932226	1	144,	0,	169932082,	AAGATGTGAAGGAAGATGGTAGTTTTGAAAATGGTGTACCAGGAGGGAGGAGCCAAGATGGCCGAATAGGAACAGCTCCAGTCTATAGCTCCCAGTGTGAGCGACGCAGAAGACGGGTGATTTCTGCATTTCCATCTGAGGTAC
chr1	247249719	169932082	169932226	1	144,	0,	169932082,	AAGATGTGAAGGAAGATGGTAGTTTTGAAAATGATGTACCAGGAGGGAGGAGCCAAGATGGCCGAATAGGAACAGCTCCAGTCTATAGCTCCCAGTGTGAGCGACGCAGAAGACGGGTGATTTCTGCATTTCCATCTGAGGTAC
chr1	247249719	169932082	169932226	1	144,	0,	169932082,	AAGATGTGAAGGAAGATGGTAGTTTTGAAAATGATGTACCAGGAGGGAGGAGCCAAGATGGCCGAATAGGAACAGCTCCAGTCTATAGCTCCCAGTGTGAGCGACGCAGAAGACGGGTGATTTCTGCATTTCCATCTGAGGTAC
chr1	247249719	169932082	169932226	1	144,	0,	169932082,	AAGATGTGAAGGAAGATGGTAGTTTTGAAAATGATGTACCAGGAGGGAGGAGCCAAGATGGCCGAATAGGAACAGCTCCAGTCTATAGCTCCCAGTGTGAGCGACGCAGAAGACGGGTGATTTCTGCATTTCCATCTGAGGTAC
chr1	247249719	169932082	169932226	1	144,	0,	169932082,	AAGATGTGAAGGAAGATGGTAGTTTTGAAAATGATGTACCAGGAGGGAGGAGCCAAGATGGCCGAATAGGAACAGCTCCAGTCTATAGCTCCCAGTGTGAGCGACGCAGAAGACGGGTGATTTCTGCATTTCCATCTGAGGTAC
chr1	247249719	169932082	169932226	1	144,	0,	169932082,	AAGATGTGAAGGAAGATGGTAGTTTTGAAAATGATGTACCAGGAGGGAGGAGCCAAGATGGCCGAATAGGAACAGCTCCAGTCTATAGCTCCCAGTGTGAGCGACGCAGAAGACGGGTGATTTCTGCATTTCCATCTGAGGTAC
chr1	247249719	169932082	169932226	1	144,	0,	169932082,	AAGATGTGAAGGAAGATGGTAGTTTTGAAAATGATGTACCAGGAGGGAGGAGCTAAGATGGCCGAATAGGAACAGCTCCAGTCTATAGCTCCCAGTGTGAGCGACGCAGAAGACGGGTGATTTCTGCATTTCCATCTGAGGTAC
chr1	247249719	169932082	169932226	1	144,	0,	169932082,	AAGATGTGAAGGAAGATGGTAGTTTTGAAAATGATGTACCAGGAGGGAGGAGCCAAGATGGCCGAATAGGAACAGCTTTAGTCTATAGCTCCCAGTGTGAGCGACGCAGAAGACGGGTGATTTCTGCATTTCCATCTGAGGTAC
chr1	247249719	169932082	169932226	1	144,	0,	169932082,	AAGATGTGAAGGAAGATGGTAGTTTTGAAAATGATGTACCAGGAGGGAGGAGCCAAGATGGCCGAATAGGAACAGCTCCAGTCTATAGCTCCCAGTGTGAGCGACGCAGAAGACGGGTGATTTCTGCATTTCCATCTGAGGTAC
chr1	247249719	169932082	169932226	1	144,	0,	169932082,	AAGATGTGAAGGAAGATGGTAGTTTTGAAAATGATGTACCAGGAGGGAGGAGCCAAGATGGCCGAATAGGAACAGCTCCAGTCTATAGCTCCCAGTGTGAGCGACGCAGAAGACGGGTGATTTCTGCATTTCCATCTGAGGTAC
chr1	247249719	169932082	169932226	1	144,	0,	169932082,	AAGATGTGAAGGAAGATGGTAGTTTTGAAAATGATGTACCAGGAGGGAGGAGCCAAGATGGCCGAATAGGAACAGCTCCAGTCTATAGCTCCCAGTGTGAGCGACGCAGAAGACGGGTGATTTCTGCATTTCCATCTGAGGTAC
chr1	247249719	169932082	169932226	1	144,	0,	169932082,	AAGATGTGAAGGAAGATGGTAGTTTAGAAAATGATGTACCAGGAGGGAGGAGCCAAGATGGCCGAATAGGAACAGCTCCAGTCTATAGCTCCCAGTGTGAGCGACGCAGAAGACGGGTGATTTCTGCATTTCCATCTGAGGTAC
chr1	247249719	169932082	169932226	1	144,	0,	169932082,	AAGATGTGAAGGAAGATGGTAGTTTTGAAAATGATGTACCAGGAGGGAGGAGCCAAGATGGCCGAATAGGAACAGCTCCAGTCTATAGCTCCCAGTGCGAGCGACGCAGAAGACGGGTGATTTCTGCATTTCCATCTGAGGTAC
chr1	247249719	169932082	169932226	1	144,	0,	169932082,	AAGATGTGAAGGAAGATGGTAGTTTTGAAAATGATGTACCAGGAGGGAGGAGCCAAGATGGCCGAATAGGAACAGCTCCAGTCTATAGCTCCCAGTGTGAGCGACGCAGAAGACGGGTGATTTCTGCATTTCCATCTGAGGTAC
chr1	247249719	169932082	169932226	1	144,	0,	169932082,	AAGATGTGAAGGAAGATGGTAGTTTTGAAAATGATGTACCAGGAGGGAGGAGCCAAGATGGCCGAATAGGAACAGCTCCAGTCTATAGCTCCCAGTGTGAGCGACGCAGAAGACGGGTGATTTCTGCATTTCCATCTGAGGTAC
chr1	247249719	169932082	169932226	1	144,	0,	169932082,	AAGATGTGAAGGAAGATGGTAGTTTTGAAAATGATGTACTAGGAGGGAGGAGCCAAGATGGCCGAATAGGAACAGCTCCAGTCTATAGCTCCCAGTGTGAGCGACGCAGAAGACGGGTGATTTCTGCATTTCCATCTGAGGTAC
chr1	247249719	169932082	169932226	1	144,	0,	169932082,	AAGATGTGAAGGAAGATGGTAGTTTTGAAAATGATGTACCAGGAGGGAGGAGCCAAGATGGCCGAATAGGAACAGCTCCAGTCTATAGCTCCCAGTGTGAGCGACGCAGAAGACGGGTGATTTCTGCATTTCCATCTGAGGTAC
chr1	247249719	169932082	169932226	1	144,	0,	169932082,	AAGATGTGAAGGAAGATGGTAGTTTTGAAAATGATGTACCAGGAGGGAGGAGCCAAGATGGCCGAATAGGAACAGCTCCAGTCTATAGCTCCCAGTGTGAGCGACGCAGAAGACGGGTGATTTCTGCATTTCCATCTGAGGTAC
chr1	247249719	169932082	169932226	1	144,	0,	169932082,	AAGATGTGAAGGAAGATGGTAGTTTTGAAAATGATGTACCAGGAGGGAGGAGCCAAGATGGCCGAATAGGAACAGCTCCAGTCTATAGCTCCCAGTGTGAGCGACGCAGAAGACGGGTGATTTCTGCATTTCCATCTGAGGTAC
chr1	247249719	169932082	169932225	1	143,	0,	169932082,	AGATGTGAAGGAAGATGGTAGTTTTGAAAATGATGTACCAGGAGGGAGGAGCCAAGATGGCCGAATAGGAACAGCTCCAGTCTATAGCTCCCAGTGTGAGCGACGCAGAAGACGGGTGATTTCTGCATTTCCATCTGAGGTAC
chr1	247249719	169932082	169932226	1	144,	0,	169932082,	AAGATGTGAAGGAAGATGGTAGTTTTGAAAATGATGTACCAGGAGGGAGGAGCCAAGATGGCCGAATAGGAACAGCTCCAGTCTATAGCTCCCAGTGTGAGCGACGCAGAAGACGGGTGATTTCTGCATTTCCATCTGAGGTAC
chr1	247249719	169932082	169932226	1	144,	0,	169932082,	AAGATGTGAAGGAAGATGGTAGTTTTGAAAATGATGTACCAGGAGGGAGGAGCCAAGATGGCCGAATAGGAACAGCTCCAGTCTATAGCTCCCAGTGTGAGCGACGCAGAAGACGGGTGATTTCTGCATTTCCATCTGAGGTAC
chr1	247249719	169932082	169932226	1	144,	0,	169932082,	AAGATGTGAAGGAAGATGGTAGTTTTGAAAATGATGTACCAGGAGGGAGGAGCCAAGATGGCCGAATAGGAACAGCTCCAGTCTATAGCTCCCAGTGTGAGCGACGCAGAAGACGGGTGATTTCTGCATTTCCATCTGAGGTAC
chr1	247249719	169932082	169932226	1	144,	0,	169932082,	AAGATGTGAAGGAAGATGGTAGTTTTGAAAATGATGTACCAGGAGGGAGGAGCCAAGATGGCCGAATAGGAACAGCTCCAGTCTATAGCTCCCAGTGTGAGCGACGCAGAAGACGGGTGATTTCTGCATTTCCATCTGAGGTAC
chr1	247249719	169932082	169932226	1	144,	0,	169932082,	AAGATGTGAAGGAAGATGGTAGTTTTGAAAATGATGTACCAGGAGGGAGGAGCCAAGATGGCCGAATAGGAACAGCTCCAGTCTATAGCTCCCAGTGTGAGCGACGCAGAAGACGGGTGATTTCTGCATTTCCATCTGAGGTAC
chr1	247249719	169932082	169932226	1	144,	0,	169932082,	AAGATGTGAAGGAAGATGGTAGTTTTGAAAATGATGTACCAGGAGGGAGGAGCCAAGATGGCCGAATAGGAACAGCTCCAGTCTGTAGCTCCCAGTGTGAGCGACGCAGAAGACGGGTGATTTCTGCATTTCCATCTGAGGTAC
chr1	247249719	169932082	169932226	2	73,70,	0,73,	169932082,169932156,	AAGATGTGAAGGAAGATGGTAGTTTTGAAAATGATGTACCAGGAGGGAGGAGCCAAGATGGCCGAATAGGACAGCTCCAGTCTATAGCTCCCAGTGTGAGCGACGCAGAAGACGGGTGATTTCTGCATTTCCATCTGAGGTAC
chr1	247249719	169932082	169932226	1	144,	0,	169932082,	AAGATGTGAAGGAAGATGGTAGTTTTGAAAATGATGTACCAGGAGGGAGGAGCCAAGATGGCCGAATAGGAACAGCTCCAGTCTATAGCTCCCAGTGTGAGCGACGCAGAAGACGGGTGATTTCTGCATTTCCATCTGAGGTAC
chr1	247249719	169932082	169932226	1	144,	0,	169932082,	AAGATGTGAAGGAAGATGGTAGTTTTGAAAATGATGTACCAGGAGGGAGGAGCCAAGATGGCCGAATAGGAACAGCTCCAGTCTATAGCTCCCAGTGTGAGCGACGCAGAAGACGGGTGATTTCTGCATTTCCATCTGAGGTAC
chr1	247249719	169932082	169932226	1	144,	0,	169932082,	AAGATGTGAAGGAAGATGGTAGTTTTGAAAATGATGTACCAGGAGGGAGGAGCCAAGATGGCCGAATAGGAACAGCTCCAGTCTATAGCTCCCAGTGTGAGCGACGCAGAAGACGGGTGATTTCTGCATTTCCATCTGAGGTAC
chr1	247249719	169932082	169932226	1	144,	0,	169932082,	AAGATGTGAAGGAAGATGGTAGTTTTGAAAATGATGTACCAGGAGGGAGGAGCCAAGATGGCCGAATAGGAACAGCTCCAGTCTATAGCTCCCAGTGTGAGCGACGCAGAAGACGGGTGATTTCTGCATTTCCATCTGAGGTAC
chr1	247249719	169932082	169932226	2	91,52,	0,91,	169932082,169932174,	AAGATGTGAAGGAAGATGGTAGTTTTGAAAATGATGTACCAGGAGGGAGGAGCAAGATGGCCGAATAGGAACAGCTCCAGTCTATAGCTCCCAGTGTGAGCGACGCAGAAGACGGGTGATTTCTGCATTTCCATCTGAGGTAC
chr1	247249719	169932082	169932226	1	144,	0,	169932082,	AAGATGTGAAGGAAGATGGTAGTTTTGAAAATGATGTACCAGGAGGGAGGAGCCAAGATGGCCGAATAGGAACAGCTCCAGTCTATAGCTCCCAGTGTGAGCGACGCAGAAGACGGGTGATTTCTGCATTTCCATCTGAGGTAC
chr1	247249719	169932082	169932226	2	116,25,	0,117,	169932082,169932201,	AAGATGTGAAGGAAGATGGTAGTTTGAAATGATGTACCAGGAGGGAGGAGCCAAGATGGCCGAATGGGAACAGCTCCAGTCTATAGCTCCCAGTGTGAGCGACGCAGAAGACGGGTGATTTCTGCATTTCCATCTGAGGTAC
chr1	247249719	169932082	169932226	1	144,	0,	169932082,	AAGATGTGAAGGAAGATGGTAGTTTTGAAAATGATGTACCAGGAGGGAGGAGCCAAGATGGCCGAATAGGAACAGCTCCAGTCTATAGCTCCCAGTGTGAGCGACGCAGAAGACGGGTGATTTCTGCATTTCCATCTGAGGTAC
chr1	247249719	169932082	169932226	1	144,	0,	169932082,	AAGATGTGAAGGAAGATGGTAGTTTTGAAAATGATGTACCAGGAGGGAGGAGCCAAGATGGCCGAATAGGAACAGCTCCAGTCTATAGCTCCCAGTGTGAGCGACGCAGAAGACGGGTGATTTCTGCATTTCCATCTGAGGTAC
chr1	247249719	169932082	169932226	1	144,	0,	169932082,	AAGATGTGAAGGAAGATGGTAGTTTTGAAAATGATGTACCAGGAGGGAGGAGCCAAGATGGCCGAATAGGAACAGCTCCAGTCTATAGCTCCCAGTGTGAGCGACGCAGAAGACGGGTGATTTCTGCATTTCCATCTGAGGTAC
chr1	247249719	169932082	169932226	1	144,	0,	169932082,	AAGATGTGAAGGAAGATGGTAGTTTTGAAAATGATGTACCAGGAGGGAGGAGCCAAGATGGCCGAATAGGAACAGCTCCAGTCTATAGCTCCCAGTGTGAGCGACGCAGAAGACGGGTGATTTCTGCATTTCCATCTGAGGTAC
chr1	247249719	169932082	169932226	3	12,7,123,	0,12,19,	169932082,169932095,169932103,	AAGATGTGAAGGAAGATGGTAGTTTTGAAAATGATGTACCAGGAGGGAGGAGCCAAGATGGCCGAATAGGAACAGCTCCAGTCTATAGCTCCCAGTGTGAGCGACGCAGAAGACGGGTGATTTTGCATTTCATCTGAGGTAC
chr1	247249719	169932082	169932226	1	144,	0,	169932082,	AAGATGTGAAGGAAGATGGTAGTTTTGAAAATGATGTACCAGGAGGGAGGAGCCAAGATGGCCGAATAGGAACAGCTCCAGTCTATAGCTCCCAGTGTGAGCGACGCAGAAGACGGGTGATTTCTGCATTTCCATCTGAGGTAC
chr1	247249719	169932082	169932226	1	144,	0,	169932082,	AAGATGTGAAGGAAGATGGTAGTTTTGAAAATGATGTACCAGGAGGGAGGAGCCAAGATGGCCGAATAGGAACAGCTCCAGTCTATAGCTCCCAGTGTGAGCGACGCAGAAGACGGGTGATTTCTGCATTTCCATCTGAGGTAC
chr1	247249719	169932082	169932226	1	144,	0,	169932082,	AAGATGTGAAGGAAGATGGTAGTTTTGAAAATGATGTACCAGGAGGGAGGAGCCAAGATGGCCGAATAGGAACAGCTCCAGTCTATAGCTCCCAGTGTGAGCGACGCAGAAGACGGGTGATTTCTGCATTTCCATCTGAGGTAC
chr1	247249719	169932082	169932226	2	20,123,	0,20,	169932082,169932103,	AAGATGTGAAGGAAGATGGTAGTTTTGAAAATGATGTACCAGGAGGGAGGAGCCAAGATGGCCGAATAGGAACAGCTCCAGTCTATAGCTCCCAGTGTGAGCGACGCAGAAGACGGGTGATTTTGCATTTCCATCTGAGGTAC
chr1	247249719	169932082	169932226	1	144,	0,	169932082,	AAGATGTGAAGGAAGATGGTAGTTTTGAAAATGATGTACCAGGAGGGAGGAGCCAAGATGGCCGAATAGGAACAGCTCCAGTCTATAGCTCCCAGTGTGAGCGACGCAGAAGACGGGTGATTTCTGCATTTCCATCTGAGGTAC
chr1	247249719	169932082	169932226	2	18,125,	0,18,	169932082,169932101,	AAGATGTGAAGGAAGATGGTAGTTTTGAAAATGATGTACCAGGAGGGAGGAGCCAAGATGGCCGAATAGGAACAGCTCCAGTCTATAGCTCCCAGTGTGAGCGACGCAGAAGACGGGTGATTTCTCATTTCCATCTGAGGTAC
chr1	247249719	169932082	169932226	1	144,	0,	169932082,	AAGATGTGAAGGAAGATGGTAGTTTTGAAAATGATGTACCAGGAGGGAGGAGCCAAGATGGCCGAATAGGAACAGCTCCAGTCTATAGCTCCCAGTGTGAGCGACGCAGAAGACGGGTGATTTCTGCATTTCCATCTGAGGTAC
chr1	247249719	169932082	169932226	1	144,	0,	169932082,	AAGATGTGAAGGAAGATGGTAGTTTTGAAAATGATGTACCAGGAGGGAGGAGCCAAGATGGCCGAATAGGAACAGCTCCAGTCTATAGCTCCCAGTGTGAGCGACGCAGAAGACGGGTGATTTCTACATTTCCATCTGAGGTAC
chr1	247249719	169932082	169932226	1	144,	0,	169932082,	AAGATGTGAAGGAAGATGGTAGTTTTGAAAATGATGTACCAGGAGGGAGGAGCCAAGATGGCCGAATAGGAACAGCTCCAGTCTATAGCTCCCAGTGTGAGCGACGCAGAAGACGGGTGATTTCTGCATTTCCATCTGAGGTAC
chr1	247249719	169932082	169932226	1	144,	0,	169932082,	AAGATGTGAAGGAAGATGGTAGTTTTGAAAATGATGTACCAGGAGGGAGGAGCCAAGATGGCCGAATAGGAACAGCTCCAGTCTATAGCTCCCAGTGTGAGCGACGCAGAAGACGGGTGATTTCTGCATTTCCATCTGAGGTAC
chr1	247249719	169932082	169932226	1	144,	0,	169932082,	AAGATGTGAAGGAAGATGGTAGTTTTGAAAATGATGTACCAGGAGGGAGGAGCCAAGATGGCCGAATAGGAACAGCTCCAGTCTATAGCTCCCAGTGTGAGCGACGCAGAAGACGGGTGATTTCTGCATTTCCATCTGAGGTAC
chr1	247249719	169932082	169932226	1	144,	0,	169932082,	AAGATGTGAAGGAAGATGGTAGTTTTGAAAATGATGTACCAGGAGGGAGGAGCCAAGATGGCCGAATAGGAACAGCTCCAGTCTATAGCTCCCAGTGTGAGCGACGCAGAGGACGGGTGATTTCTGCATTTCCATCTGAGATAC
chr1	247249719	169932082	169932226	1	144,	0,	169932082,	AAGATGTGAAGGAAGATGGTAGTTTTGAAAATGATGTACCAGGAGGGAGGAGCCAAGATGGCCGAATAGGAACAGCTCCAGTCTATAGCTCCCAGTGTGAGCGACGCAGAAGACGGGTGATTTCTGCATTTCCATCTGAGGTAC
chr1	247249719	169932082	169932226	1	144,	0,	169932082,	AAGATGTGAAGGAAGATGGTAGTTTTGAAAATGATGTACCAGGAGGGAGGAGCCAAGATGGCCGAATAGGAACAGCTCCAGTCTATAGCTCCCAGTGTGAGCGACGCAGAAGACGGGTGATTTCTGCATTTCCATCTGAGGTAC
chr1	247249719	169932082	169932226	1	144,	0,	169932082,	AAGATGTGAAGGAAGATGGTAGTTTTGAAAATGATGTACCAGGAGGGAGGAGCCAAGATGGCCGAATAGGAACAGCTCCAGTCTATAGCTCCCAGTGTGAGCGACGCAGAAGACGGGTGATTTCTGCATTTCCATCTGAGGTAC
chr1	247249719	169932082	169932226	1	144,	0,	169932082,	AAGATGTGAAGGAAGATGGTAGTTTTGAAAATGATGTACCAGGAGGGAGGAGCCAAGATGGCCGAATAGGAACAGCTCCAGTCTATAGCTCCCAGTGTGAGCGACGCAGAAGACGGGTGATTTCTGCATTTCCATCTGAGGTAC
chr1	247249719	169932082	169932226	1	144,	0,	169932082,	AAGATGTGAAGGAAGATGGTAGTTTTGAAAATGATGTACCAGGAGGGAGGAGCCAGGATGGCCGAATAGGAACAGCTCCAGTCTATAGCTCCCAGTGTGAGCGACGCAGAAGACGGGTGATTTCTGCATTTCCATCTGAGGTAC
chr1	247249719	169932082	169932226	1	144,	0,	169932082,	AAGATGTGAAGGAAGATGGTAGTTTTGAAAATGATGTACCAGGAGGGAGGAGCCAAGATGGCCGAATAGGAACAGCTCCAGTCTATAGCTCCCAGTGTGAGCGACGCAGAAGACGGGTGATTTCTGCATTTCCATCTGAGGTAC
chr1	247249719	169932082	169932226	2	29,114,	0,29,	169932082,169932112,	AAGATGTGAAGGAAGATGGTAGTTTTGAAAATGATGTACCAGGAGGGAGGAGCCAAGATGGCCGAATAGGAACAGCTCCAGTCTATAGCTCCCAGTGTGAGCGACGCAGAAGACGGTGATTTCTGCATTTCCATCTGAGGTAC
chr1	247249719	169932082	169932226	1	144,	0,	169932082,	AAGATGTGAAGGAAGATGGTAGTTTTGAAAATGATGTACCAGGAGGGAGGAGCCAAGATGGCCGAATAGGAACAGCTCCAGTCTATAGCTCCCAGTGTGAGCGACGCAGAAGACGGGTGATTTCTGCATTTCCATCTGAGGTAC
chr1	247249719	169932082	169932226	1	144,	0,	169932082,	AAGATGTGAAGGAAGATGGTAGTTTTGAAAATGATGTACCAGGAGGGAGGAGCCAAGATGGCCGAATAGGAACAGCTCCAGTCTATAGCTCCCAGTGTGAGCGACGCAGAAGACGGGTGATTTCTGCATTTCCATCTGAGGTAC
chr1	247249719	169932082	169932226	2	29,114,	0,29,	169932082,169932112,	AAGATGTGAAGGAAGATGGTAGTTTTGAAAATGATGTACCAGGAGGGAGGAGCCAAGATGGCCGAATAGGAACAGCTCCAGTCTATAGCTCCCAGTGTGAGCGACGCAGAAGACGGTGATTTCTGCATTTCCATCTGAGGTAC
chr1	247249719	169932082	169932226	1	144,	0,	169932082,	AAGATGTGAAGGAAGATGGTAGTTTTGAAAATGATGTACCAGGAGGGAGGAGCCAAGATGGCCGAATAGGAACAGCTCCAGTCTATAGCTCCCAGTGCGAGCGACGCAGAAGACGGGTGATTTCTGCATTTCCATCTGAGGTAC
chr1	247249719	169932082	169932226	1	144,	0,	169932082,	AAGATGTGAAGGAAGATGGTAGTTTTGAAAATGATGTACCAGGAGGGAGGAGCCAAGATGGCCGAATAGGAACAGCTCCAGTCTATAGCTCCCAGTGTGAGCGACGCAGAAGACGGGTGATTTCTGCATTTCCATCTGAGGTAC
chr1	247249719	169932082	169932226	1	144,	0,	169932082,	AAGATGTGAAGGAAGATGGTAGTTTTGAAAATGATGTACCAGGAGGGAGGAGCCAAGATGGCCGAATAGGAACAGCTCCAGTCTATAGCTCCCAGTGTGAGCGACGCAGAAGACGGGTGATTTCTGCATTTCCATCTGAGGTAC
chr1	247249719	169932082	169932226	1	144,	0,	169932082,	AAGATGTGAAGGAAGATGGTAGTTTTGAAAATGATGTACCAGGAGGGAGGAGCCAAGATGGCCGAATAGGAACAGCTCCAGTCTATAGCTCCCAGTGTGAGCGACGCAGAAGACGGGTGATTTCTGCATTTCCATCTGAGGTAC
chr1	247249719	169932082	169932226	1	144,	0,	169932082,	AAGATGTGAAGGAAGATGGTAGTTTTGAAAATGATGTACCAGGAGGGAGGAGCCAAGATGGCCGAATAGGAACAGCTCCAGTCTATAGCTCCCAGTGTGAGCGACGCAGAAGACGGGTGATTTCTGCATTTCCATCTGAGGTAC
chr1	247249719	169932082	169932226	1	144,	0,	169932082,	AAGATGTGAAGGAAGATGGTAGTTTTGAAAATGATGTACCAGGAGGGAGGAGCCAAGATGGCCGAATAGGAACAGCTCCAGTCTATAGCTCCCAGTGTGAGCGACGCAGAAGACGGGTGATTTCTGCATTTCCATCTGAGGTAC
chr1	247249719	169932082	169932226	1	144,	0,	169932082,	AAGATGTGAAGGAAGATGGTAGTTTTGAAAATGATGTACCAGGGGGGAGGAGCCAAGATGGCCGAATAGGAACAGCTCCAGTCTATAGCTCCCAGTGTGAGCGACGCAGAAGACGGGTGATTTCTGCATTTCCATCTGAGGTAC
chr1	247249719	169932082	169932226	1	144,	0,	169932082,	AAGATGTGAAGGAAGATGGTAGTTTTGAAAATGATGTACCAGGAGGGAGGAGCCAAGATGGCCGAATAGGAACAGCTCCAGTCTATAGCTCCCAGTGTGAGCGACGCAGAAGACGGGTGATTTCTGCATTTCCATCTGAGGTAC
chr1	247249719	169932082	169932226	1	144,	0,	169932082,	AAGATGTGAAGGAAGATGGTAGTTTTGAAAATGATGTACCAGGAGGGAGGAGCCAAGATGGCCGAATAGGAACAGCTCCAGTCTATAGCTCCCAGTGTGAGCGACGCAGAAGACGGGTGATTTCTGCATTTCCATCTGAGGTAC
chr1	247249719	169932082	169932226	3	128,8,8,	0,129,138,	169932082,169932210,169932218,	AAGATGTGTAAGGAAGATTGGTAGTTTTGAAAATGATGTACCAGGAGGGAGGAGCCAAGATGGCCGAATAGGAACAGCTCCAGTCTATAGCTCCCAGTGTGAGCGACGCAGAAGACGGGTGATTTCTGCATTTCCATCTGAGGTAC
chr1	247249719	169932082	169932226	1	144,	0,	169932082,	AAGATGTGAAGGAAGATGGTAGTTTTGAAAATGATGTACCAGGAGGGAGGAGCCAAGATGGCCGAATAGGAACAGCTCCAGTCTATAGCTCCCAGTGTGAGCGACGCAGAAGACGGGTGATTTCTGCATTTCCATCTGAGGTAC
chr1	247249719	169932082	169932226	1	144,	0,	169932082,	AAGATGTGAAGGAAGATGGTAGTTTTGAAAATGATGTACCAGGAGGGAGGAGCCAAGATGGCCGAATAGGAACAGCTCCAGTCTATAGCTCCCAGTGTGAGCGACGCAGAAGACGGGTGATTTCTGCATTTCCATCTGAGGTAC
chr1	247249719	169932082	169932226	1	144,	0,	169932082,	AAGATGTGAAGGAAGATGGTAGTTTTGAAAATGATGTACCAGGAGGGAGGAGCCAAGATGGCCGAATAGGAACAGCTCCAGTCTATAGCTCCCAGTGTGAGCGACGCAGAAGACGGGTGATTTCTGCATTTCCATCTGAGGTAC
chr1	247249719	169932082	169932226	3	124,16,4,	0,125,142,	169932082,169932206,169932222,	AAGAGTGTGAAGGAAGATGGTAAGTTTTGAAAATGATGTACCAGGAGGGAGGAGCCAAGATGGCCGAATAGGAACAGCTCCAGTCTATAGCTCCCAGTGTGAGCGACGCAGAAGACGGGTGATTTCTGCATTTCCATCTGAGGTAC
chr1	247249719	169932082	169932226	1	144,	0,	169932082,	AAGATGTGAAGGAAGATGGTAGTTTTGAAAATGATGTACCAGGAGGGAGGAGCCAAGATGGCCGAATAGGAACAGCTCCAGTCTATAGCTCCCAGTGTGAGCGACGCAGAAGACGGGTGATTTCTGCATTTCCATCTGAGGTAC
chr1	247249719	169932082	169932226	1	144,	0,	169932082,	AAGATGTGAAGGAAGATGGTAGTTTTGAAAATGATGTACCAGGAGGGAGGAGCCAAGATGGCCGAATAGGAACAGCTCCAGTCTATAGCTCCCAGTGTGAGCGACGCAGAAGACGGGTGATTTCTGCATTTCCATCTGAGGTAC
chr1	247249719	169932082	169932226	2	5,138,	0,5,	169932082,169932088,	AAGATGTGAAGGAAGATGGTAGTTTTGAAAATGATGTACCAGGAGGGAGGAGCCAAGATGGCCGAATAGGAACAGCTCCAGTCTATAGCTCCCAGTGTGAGCGACGCAGAAGACGGGTGATTTCTGCATTTCCATCTGGGTAC
chr1	247249719	169932082	169932226	1	144,	0,	169932082,	AAGATGTGAAGGAAGATGGTAGTTTTGAAAATGATGTACCAGGAGGGAGGAGCCAAGATGGCCGAATAGGAACAGCTCCAGTCTATAGCTCCCAGTGTGAGCGACGCAGAAGATGGGTGATTTCTGCATTTCCATCTGAGGTAC
chr1	247249719	169932082	169932226	1	144,	0,	169932082,	AAGATGTGAAGGAAGATGGTAGTTTTGAAAATGATGTACCAGGAGGGAGGAGCCAAGATGGCCGAATAGGAACAGCTCCAGTCTATAGCTCCCAGTGTGAGCGACGCAGAAGACGGGTGATTTCTGCATTTCCATCTGAGGTAC
chr1	247249719	169932082	169932226	1	144,	0,	169932082,	AAGATGTGAAGGAAGATGGTAGTTTTGAAAATGATGTACCAGGAGGGAGGAGCCAAGATGGCCGAATAGGAACAGCTCCAGTCTATAGCTCCCAGTGTGAGCGACGCAGAAGACGGGTGATTTCTGCATTTCCATCTGAGGTAC
chr1	247249719	169932082	169932226	1	144,	0,	169932082,	AAGATGTGAAGGAAGATGGTAGTTTTGAAAATGATGTACCAGGAGGGAGGAGCCAAGATGGCCGAATAGGAACAGCTCCAGTCTATAGCTCCCAGTGTGAGCGACGCAGAAGACGGGTGATTTCTGCATTTCCATCTGAGGTAC
chr1	247249719	169932082	169932226	1	144,	0,	169932082,	AAGATGTGAAGGAAGATGGTAGTTTTGAAAATGATGTACCAGGAGGGAGGAGCCAAGATGGCCGAATAGGAACAGCTCCAGTCTATAGCTCCCAGTGTGAGCGACGCAGAAGACGGGTGATTTCTGCATTTCCATCTGAGGTAC
chr1	247249719	169932082	169932226	1	144,	0,	169932082,	AAGATGTGAAGGAAGATGGTAGTTTTGAAAATGATGTACCAGGAGGGAGGAGCCAAGATGGCCGAATAGGAACAGCTCCAGTCTATAGCTCCCAGTGTGAGCGACGCAGAAGACGGGTGATTTCTGCATTTCCATCTGAGGTAC
chr1	247249719	169932082	169932226	1	144,	0,	169932082,	AAGATGTGAAGGAAGATGGTAGTTTTGAAAATGATGTACCAGGAGGGAGGAGCCAAGATGGCCGAATAGGAACAGCTCCAGTCTATAGCTCCCAGTGTGAGCGACGCAGAAGACGGGTGATTTCTGCATTTCCATCTGAGGTAC
chr1	247249719	169932082	169932226	1	144,	0,	169932082,	AAGATGTGAAGGAAGATGGTAGTTTTGAAAATGATGTACCAGGAGGGAGGAGCCAAGATGGCCGAATAGGAACAGCTCCAGTCTATAGCTCCCAGTGTGAGCGACGCAGAAGACGGGTGATTTCTGCATTTCCATCTGAGGTAC
chr1	247249719	169932082	169932225	1	143,	0,	169932082,	GAGATGTGAAGGAAGATGGTAGTTTTGAAAATGATGTACCAGGAGGGAGGAGCCAAGATGGCCGAATAGGAACAGCTCCAGTCTATAGCTCCCAGTGTGAGCGACGCAGAAGACGGGTGATTTCTGCATTTCCATCTGAGGTAC
chr1	247249719	169932082	169932226	1	144,	0,	169932082,	AAGATGTGAAGGAAGATGGTAGTTTTGAAAATGATGTACCAGGAGGGAGGAGCCAAGATGGCCGAATAGGAACAGCTCCAGTCTATAGCTCCCAGTGTGAGCGACGCAGAAGACGGGTGATTTCTGCATTTCCATCTGAGGTAC
chr1	247249719	169932082	169932226	1	144,	0,	169932082,	AAGATGTGAAGGAAGATGGTAGTTTTGAAAATGATGTACCAGGAGGGAGGAGCCAAGATGGCCGAATAGGAACAGCTCCAGTCTATAGCTCCCAGTGTGAGCGACGCAGAAGACGGGTGATTTCTGCATTTCCATCTGAGGTAC
chr1	247249719	169932082	169932226	1	144,	0,	169932082,	AAGATGTGAAGGAAGATGGTAGTTTTGAAAATGATGTACCAGGAGGGAGGAGCCAAGATGGCCGAATAGGAACAGCTCCAGTCTATAGCTCCCAGTGTGAGCGACGCAGAAGACGGGTGATTTCTGCATTTCCATCTGAGGTAC
chr1	247249719	169932082	169932226	2	15,128,	0,15,	169932082,169932098,	AAGATGTGAAGGAAGATGGTAGTCTTGAAAATGATGTACCAGGAGGGAGGAGCCAAGATGGCCGAATAGGAACAGCTCCAGTCTATAGCTCCCAGTGTGGGCGACGCAGAAGACGGGTGATTTCTGCATTCCATCTGAGGTAC
chr1	247249719	169932082	169932226	1	144,	0,	169932082,	AAGATGTGAAGGAAGATGGTAGTTTTGAAAATGATGTACCAGGAGGGAGGAGCCAAGATGGCCGAATAGGAACAGCTCCAGTCTATAGCTCCCAGTGTGAGCGACGCAGAAGACGGGTGATTTCTGCATTTCCATCTGAGGTAC
chr1	247249719	169932082	169932226	2	16,126,	0,16,	169932082,169932100,	AAGATGTGAAGGAAGATGGTAGTTTTGAAAATGATGTACCAGGAGGGAGGAGCCAAGATGGCCGAATAGGAACAGCTCCAGTCTATAGCTCCCAGTGTGAGCGACGCAGAAGACGGGTGATTTCTGTTTCCATCTGAGGTAC
chr1	247249719	169932082	169932226	1	144,	0,	169932082,	AAGATGTGAAGGAAGATGGTAGTTTTGAAAATGATGTACCAGGAGGGAGGAGCCAAGATGGCCGAATAGGAACAGCTCCAGTCTATAGCTCCCAGTGTGAGCGACGCAGAAGACGGGTGATTTCTGCATTTCCATCTGAGGTAC
chr1	247249719	169932082	169932226	1	144,	0,	169932082,	AAGATGTGAAGGAAGATGGTAGTTTTGAAAATGATGTACCAGGAGGGAGGAGCCAAGATGGCCGAATAGGAACAGCTCCAGTCTATAGCTCCCAGTGTGAGCGACGCAGAAGACGGGTGATTTCTGCATTTCCATCTGAGGTAC
chr1	247249719	169932082	169932226	1	144,	0,	169932082,	AAGATGTGAAGGAAGATGGTAGTTTTGAAAATGATGTACCAGGAGGGAGGAGCCAAGATGGCCGAATAGGAACAGCTCCAGTCTATAGCTCCCAGTGTGAGCGACGCAGAAGACGGGTGATTTCTGCATTTCCATCTGAGGTAC
chr1	247249719	169932082	169932226	1	144,	0,	169932082,	AAGATGTGAAGGAAGATGGTAGTTTTGAAAATGATGTACCAGGAGGGAGGAGCCAAGATGGCCGAATAGGAACAGCTCCAGTCTATAGCTCCCAGTGTGAGCGACGCAGAAGACGGGTGATTTCTGCATTTCCATCTGAGGTAC
chr1	247249719	169932082	169932226	1	144,	0,	169932082,	AAGATGTGAAGGGAGATGGTAGTTTTGAAAATGATGTACCAGGAGGGAGGAGCCAAGATGGCCGAATAGGAACAGCTCCAGTCTATAGCTCCCAGTGTGAGCGACGCAGAAGACGGGTGATTTCTGCATTTCCATCTGAGGTAC
chr1	247249719	169932082	169932226	1	144,	0,	169932082,	AAGATGTGAAGGAAGATGGTAGTTTTGAAAATGATGTACCAGGAGGGAGGAGCCAAGATGGCCGAATAGGAACAGCTCCAGTCTATAGCTCCCAGTGTGAGCGACGCAGAAGACAGGTGATTTCTGCATTTCCATCTGAGGTAC
chr1	247249719	169932082	169932226	1	144,	0,	169932082,	AAGATGTGAAGGAAGATGGTAGTTTTGAAAATGATGTACCAGGAGGGAGGAGCCAAGATGGCCGAATAGGAACAGCTCCAGTCTATAGCTCCCAGTGTGAGCGACGCAGAAGACGGGTGATTTCTGCATTTCCATCTGAGGTAC
chr1	247249719	169932082	169932226	1	144,	0,	169932082,	AAGATGTGAAGGAAGATGGTAGTTTTGAAAATGATGTACCAGGAGGGAGGAGCCAAGATGGCCGAATAGGAACAGCTCCAGTCTATAGCTCCCAGTGTGAGCGACGCAGAAGATGGGTGATTTCTGCATTTCCATCTGAGGTAC
chr1	247249719	169932082	169932226	1	144,	0,	169932082,	AAGATGTGAAGGAAGATGGTAGTTTTGAAAATGATGTACCAGGAGGGAGGAGCCAAGATGGCCGAATAGGAACAGCTCCAGTCTATAGCTCCCAGTGTGAGCGACGCAGAAGACGGGTGATTTCTGCATTTCCATCTGAGGTAC
chr1	247249719	169932082	169932226	1	144,	0,	169932082,	AAGATGTGAAGGAAGATGGTAGTTTTGAAAATGATGTACCAGGAGAGAGGAGCCAAGATGGCCGAATAGGAACAGCTCCAGTCTATAGCTCCCAGTGTGAGCGACGCAGAAGACGGGTGATTTCTGCATTTCCATCTGAGGTAC
chr1	247249719	169932082	169932226	1	144,	0,	169932082,	AAGATGTGAAGGAAGATGGTAGTTTTGAAAATGATGTACCAGGAGGGAGGAGCCAAGATGGCCGAATAGGAACAGCTCCAGTCTATAGCTCCCAGTGTGAGCGACGCAGAAGACGGGTGATTTCTGCATTTCCATCTGAGGTAC
chr1	247249719	169932082	169932226	1	144,	0,	169932082,	AAGATGTGAAGGAAGATGGTAGTTTTGAAAATGATGTACCAGGAGGGAGGAGCCAAGATGGCCGAATAGGAACAGCTCCAGTCTATAGCTCCCAGTGTGAGCGACGCAGAAGACGGGTGATTTCTGCATTTCCATCTGAGGTAC
chr1	247249719	169932082	169932226	1	144,	0,	169932082,	AAGATGTGAAGGAAGATGGTAGTTTTGAAAATGATGTACCAGGAGGGAGGAGCCAAGATGGCCGAATAGGAACAGCTCCAGTCTATAGCTCCCAGTGTGAGCGACGCAGAAGACGGGTGATTTCTGCATTTCCATCTGAGGTAC
chr1	247249719	169932082	169932226	1	144,	0,	169932082,	AAGATGTGAAGGAAGATGGTAGTTTTGAAAATGATGTACCAGGAGGGAGGAGCCAAGATGGCCGAATAGGAACAGCTCCAGTCTATAGCTCCCAGTGTGAGCGACGCAGAAGACGGGTGATTTCTGCATTTCCATCTGAGGTAC
chr1	247249719	169932082	169932226	1	144,	0,	169932082,	AAGATGTGAAGGAAGATGGTAGTTTTGAAAATGATGTACCAGGAGGGAGGAGCCAAGATGGCCGAATAGGAACAGCTCCAGTCTATAGCTCCCAGTGTGAGCGACGCAGAAGACGGGTGATTTCTGCATTTCCATCTGAGGTAC
chr1	247249719	169932082	169932226	1	144,	0,	169932082,	AAGATGTGAAGGAAGATGGTAGTTTTGAAAATGATGTACCAGGAGGGAGGAGCCAAGATGGCCGAATAGGAACAGCTCCAGTCTATAGCTCCCAGTGTGAGCGACGCAGAAGACGGGTGATTTCTGCATTTCCATCTGAGGTAC
chr1	247249719	169932082	169932226	1	144,	0,	169932082,	AAGATGTGAAGGAAGATGGTAGTTTTGAAAATGATGTACCAGGAGGGAGGAGCCAAGATGGCCGAATAGGAACAGCTCCAGTCTATAGCTCCCAGTGTGAGCGACGCAGAAGACGGGTGATTTCTGCATTTCCATCTGAGGTAC
chr1	247249719	169932082	169932226	1	144,	0,	169932082,	AAGATGTGAAGGAAGATGGTAGTTTTGAAAATGATGTACCAGGAGGGAGGAGCCAAGATGGCCGAATAGGAACAGCTCCAGTCTATAGCTCCCAGTGTGAGCGACGCAGAAGACGGGTGATTTCTGCATTTCCATCTGAGGTAC
chr1	247249719	169932082	169932226	2	121,22,	0,121,	169932082,169932204,	AAGATGTGAAGGAAGATGGTAGTTTGAAAATGATGTACCAGGAGGGAGGAGCCAAGATGGCCGAATAGGAACAGCTCCAGTCTATAGCTCCCAGTGTGAGCGACGCAGAAGACGGGTGATTTCTGCATTTCCATCTGAGGTAC
chr1	247249719	169932082	169932226	1	144,	0,	169932082,	AAGATGTGAAGGAAGATGGTAGTTTTGAAAATGATGTACCAGGAGGGAGGAGCCAAGATGGCCGAATAGGAACAGCTCCAGTCTATAGCTCCCAGTGTGAGCGACGCAGAAGACGGGTGATTTCTGCATTTCCATCTGAGGTAC
chr1	247249719	169932082	169932226	2	131,12,	0,131,	169932082,169932214,	AAGATGTGAAGGAGATGGTAGTTTTGAAAATGATGTACCAGGAGGGAGGAGCCAAGATGGCCGAATAGGAACAGCTCCAGTCTATAGCTCCCAGTGTGAGCGACGCAGAAGACGGGTGATTTCTGCATTTCCATCTGAGGTAC
chr1	247249719	169932082	169932226	2	131,12,	0,131,	169932082,169932214,	AAGATGTGAAGGAGATGGTAGTTTTGAAAATGATGTACCAGGAGGGAGGAGCCAAGATGGCCGAATAGGAACAGCTCCAGCCTATAGCTCCCAGTGTGAGCGACGCAGAAGACGGGTGATTTCTGCATTTCCATCTGAGGTAC
chr1	247249719	169932082	169932226	1	144,	0,	169932082,	AAGATGTGAAGGAAGATGGTAGTTTTGAAAATGATGTACCAGGAGGGAGGAGCCAAGATGGCCGAATAGGAACAGCTCCAGTCTATAGCTCCCAGTGTGAGCGACGCAGAAGACGGGTGATTTCTGCATTTCCATCTGAGGTAC
chr1	247249719	169932082	169932226	1	144,	0,	169932082,	AAGATGTGAAGGAAGATGGTAGTTTTGAAAATGATGTACCAGGAGGGAGGAGCCAAGATGGCCGAATAGGAACAGCTCCAGTCTATAGCTCCCAGTGTGAGCGACGCAGAAGACGGGTGATTTCTGCATTTCCATCTGAGGTAC
chr1	247249719	169932082	169932226	1	144,	0,	169932082,	AAGATGTGAAGGAAGATGGTAGTTTTGAAAATGATGTACCAGGAGGGAGGAGCCAAGATGGCCGAATAGGAACAGCTCCAGTCTATAGCTCCCAGTGTGAGCGACGCAGAAGACGGGTGATTTCTGCATTTCCATCTGAGGTAC
chr1	247249719	169932082	169932226	1	144,	0,	169932082,	AAGATGTGAAGGAAGATGGTAGTTTTGAAAATGATGTACCAGGAGGGAGGAGCCAAGATGGCCGAATAGGAACAGCTCCAGTCTATAGCTCCCAGTGTGAGCGACGCAGAAGACGGGTGATTTCTGCATTTCCATCTGAGGTAC
chr1	247249719	169932082	169932226	1	144,	0,	169932082,	AAGATGTGAAGGAAGATGGTAGTTTTGAAAATGATGTACCAGGAGGGAGGAGCCAAGATGGCCGAATAGGAACAGCTCCAGTCTATAGCTCCCAGTGTGAGCGACGCAGAAGACGGGTGATTTCTGCATTTCCATCTGAGGTAC
chr1	247249719	169932082	169932226	1	144,	0,	169932082,	AAGATGTGAAGGAAGATGGTAGTTTTGAAAATGATGTACCAGGAGGGAGGAGCCAAGATGGCCGAATAGGAACAGCTCCAGTCTATAGCTCCCAGTGTGAGCGACGCAGAAGACGGGTGATTTCTGCATTTCCATCTGAGGTAC
chr1	247249719	169932082	169932226	1	144,	0,	169932082,	AAGATGTGAAGGAAGATGGTAGTTTTGAAAATGATGTACCAGGAGGGAGGAGCCAAGATGGCCGAATAGGAACAGCTCCAGTCTATAGCTCCCAGTGTGAGCGACGCAGAAGACGGGTGATTTCTGCATTTCCATCTGAGGTAC
chr1	247249719	169932082	169932226	1	144,	0,	169932082,	AAGATGTGAAGGAAGATGGTAGTTTTGAAAATGATGTACCAGGAGGGAGGAGCCAAGATGGCCGAATAGGAACAGCTCCAGTCTATAGCTCCCAGTGTGAGCGACGCAGAAGACGGGTGATTTCTGCATTTCCATCTGAGGTAC
chr1	247249719	169932082	169932226	1	144,	0,	169932082,	AAGATGTGAAGGAAGATGGTAGTTTTGAAAATGATGTACCAGGAGGGAGGAGCCAAGATGGCCGAATAGGAACAGCTCCAGTCTATAGCTCCCAGTGTGAGCGACGCAGAAGACGGGTGATTTCTGCATTTCCATCTGAGGTAC
chr1	247249719	169932082	169932226	1	144,	0,	169932082,	AAGATGTGAAGGAAGATGGTAGTTTTGAAAATGATGTACCAGGAGGGAGGAGCCAAGATGGCCGAATAGGAACAGCTCCAGTCTATAGCTCCCAGTGTGAGCGACGCAGAAGACGGGTGATTTCTGCATTTCCATCTGAGGTAC
chr1	247249719	169932082	169932226	1	144,	0,	169932082,	AAGATGTGAAGGAAGATGGTAGTTTTGAAAATGATGTACCAGGAGGGAGGAGCCAAGATGGCCGAATAGGAACAGCTCCAGTCTATAGCTCCCAGTGTGAGCGACGCAGAAGACGGGTGATTTCTGCATTTCCATCTGAGGTAC
chr1	247249719	169932082	169932226	1	144,	0,	169932082,	AAGATGTGAAGGAAGATGGTAGTTTTGAAAATGATGTACCAGGAGGGAGGAGCCAAGATGGCCGAATAGGAACAGCTCCAGTCTATAGCTCCCAGTGTGAGCGACGCAGAAGACGGGTGATTTCTGCATTTCCATCTGAGGTAC
chr1	247249719	169932082	169932226	1	144,	0,	169932082,	AAGATGTGAAGGAAGATGGTAGTTTTGAAAATGATGTACCAGGAGGGAGGAGCTAAGATGGCCGAATAGGAACAGCTCCAGTCTATAGCTCCCAGTGTGAGCGACGCAGAAGACGGGTGATTTCTGCATTTCCATCTGAGGTAC
chr1	247249719	169932082	169932226	1	144,	0,	169932082,	AAGATGTGAAGGAGGATGGTAGTTTTGAAAATGATGTACCAGGAGGGAGGAGCCAAGATGGCCGAATAGGAACAGCTCCAGTCTATAGCTCCCAGTGTGAGCGACGCAGAAGACGGGTGATTTCTGCATTTCCATCTGAGGTAC
chr1	247249719	169932082	169932226	1	144,	0,	169932082,	AAGATGTGAAGGAAGATGGTAGTTTTGAAAATGATGTACCAGGAGGGAGGAGCCAAGATGGCCGAATAGGAACAGCTCCAGTCTATAGCTCCCAGTGTGAGCGACGCAGAAGACGGGTGATTTCTGCATTTCCATCTGAGGTAC
chr1	247249719	169932082	169932226	1	144,	0,	169932082,	AAGATGTGAAGGAAGATGGTAGTTTTGAAAATGATGTACCAGGAGGGAGGAGCCAAGATGGCCGAATAGGAACAGCTCCAGTCTATAGCTCCCAGTGTGAGCGACGCAGAAGACGGGTGATTTCTGCATTTCCATCTGAGGTAC
chr1	247249719	169932082	169932226	1	144,	0,	169932082,	AAGATGTGAAGGAAGATGGTAGTTTTGAAAATGATGTACCAGGAGGGAGGAGCCAAGATGGCCGAATAGGAACAGCTCCAGTCTATAGCTCCCAGTGTGAGCGACGCAGAAGACGGGTGATTTCTGCATTTCCATCTGAGGTAC
chr1	247249719	169932082	169932226	1	144,	0,	169932082,	AAGATGTGAAGGAGGATGGTAGTTTTGAAAATGATGTACCAGGAGGGAGGAGCCAAGATGGCCGAATAGGAACAGCTCCAGTCTATAGCTCCCAGTGTGAGCGACGCAGAAGACGGGTGATTTCTGCATTTCCATCTGAGGTAC
chr1	247249719	169932082	169932226	1	144,	0,	169932082,	AAGATGTGAAGGAAGATGGTAGTTTTGAAAATGATGTACCAGGAGGGAGGAGCCAAGATGGCCGAATAGGAACAGCTCCAGTCTATAGCTCCCAGTGTGAGCGACGCAGAAGACGGGTGATTTCTGCATTTCCATCTGAGGTAC
chr1	247249719	169932082	169932226	1	144,	0,	169932082,	AAGATGTGAAGGAAGATGGTAGTTTTGAAAATGATGTACCAGGAGGGAGGAGCCAAGATGGCCGAATAGGAACAGCTCCAGTCTATAGCTCCCAGTGTGAGCGACGCAGAAGACGGGTGATTTCTGCATTTCCATCTGAGGTAC
chr1	247249719	169932082	169932226	1	144,	0,	169932082,	AAGATGTGAAGGAAGATGGTAGTTTTGAAAATGATGTACCAGGAGGGAGGAGCCAAGATGGCCGAATAGGAACAGCTCCAGTCTATAGCTCCCAGTGTGAGCGACGCAGAAGACGGGTGATTTCTGCATTTCCATCTGAGGTAC
chr1	247249719	169932082	169932226	1	144,	0,	169932082,	AAGATGTGAAGGAAGATGGTAGTTTTGAAAATGATGTACCAGGAGGGAGGAGCCAAGATGGCCGAATAGGAACAGCTCCAGTCTATAGCTCCCAGTGTGAGCGACGCAGAAGACGGGTGATTTCTGCATTTCCATCTGAGGTAC
chr1	247249719	169932082	169932226	1	144,	0,	169932082,	AAGATGTGAAGGAAGATGGTAGTTTTGAAAATGATGTACCAGGAGGGAGGAGCCAAGATGGCCGAATAGGAACAGCTCCAGTCTATAGCTCCCAGTGTGAGCGACGCAGAAGACGGGTGATTTCTGCATTTCCATCTGAGGTAC
chr1	247249719	169932082	169932226	1	144,	0,	169932082,	AAGATGTGAAGGAAGATGGTAGTTTTGAAAATGATGTACCAGGAGGGAGGAGCCAAGATGGCCGAATAGGAACAGCTCCAGTCTATAGCTCCCAGTGTGAGCGACGCAGAAGACGGGTGATTTCTGCATTTCCATCTGAGGTAC
chr1	247249719	169932082	169932226	2	121,22,	0,121,	169932082,169932204,	AAGATGTGAAGGAAGATGGTAGTTTGAAAATGATGTACCAGGAGGGAGGAGCCAAGATGGCCGAATAGGAACAGCTCCAGTCTATAGCTCCCAGTGTGAGCGACGCAGAAGACGGGTGATTTCTGCATTTCCATCTGAGGTAC
chr1	247249719	169932082	169932226	1	144,	0,	169932082,	AAGATGTGAAGGAAGATGGTAGTTTTGAAAATGATGTACCAGGAGGGAGGAGCCAAGATGGCCGAATAGGAACAGCTCCAGTCTATAGCTCCCAGTGTGAGCGACGCAGAAGACGGGTGATTTCTGCATTTCCATCTGAGGTAC
chr1	247249719	169932082	169932226	1	144,	0,	169932082,	AAGATGTGAAGGAAGATGGTAGTTTTGAAAATGATGTACCAGGAGGGAGGAGCCAAGATGGCCGAATAGGAACAGCTCCAGTCTATAGCTCCCAGTGCGAGCGACGCAGAAGACGGGTGATTTCTGCATTTCCATCTGAGGTAC
chr1	247249719	169932082	169932226	1	144,	0,	169932082,	AAGATGTGAAGGAAGATGGTAGTTTTGAAAATGATGTACCAGGAGGGAGGAGCCAAGATGGCCGAATAGGAACAGCTCCAGTCTATAGCTCCCAGTGTGAGCGACGCAGAAGACGGGTGATTTCTGCATTTCCATCTGAGGTAC
chr1	247249719	169932082	169932226	1	144,	0,	169932082,	AAGATGTGAAGGAAGATGGTAGTTTTGAAAATGATGTACCAGGAGGGAGGAGCCAAGATGGCCGAATAGGAACAGCTCCAGTCTATAGCTCCCAGTGTGAGCGACACAGAAGACGAGTGATTTCTGCATTTCCATCTGAGGTAC
chr1	247249719	169932082	169932226	1	144,	0,	169932082,	AAGATGTGAAGGAAGATGGTAGTTTTGAAAATGATGTACCAGGAGGGAGGAGCCAAGATGGCCGAATAGGAACAGCTCCAGTCTATAGCTCCCAGTGTGAGCGACGCAGAAGACGGGTGATTTCTGCATTTCCATCTGAGGTAC
chr1	247249719	169932082	169932226	1	144,	0,	169932082,	AAGATGTGAAGGAAGATGGTAGTTTTGAAAATGATGTACCAGGAGGGAGGAGCCAAGATGGCCGAATAGGAACAGCTCCAGTCTATAGCTCCCAGTGTGAGCGACGCAGAAGACGGGTGATTTCTGCATTTCCATCTGAGGTAC
chr1	247249719	169932082	169932226	1	144,	0,	169932082,	AAGATGTGAAGGAAGATGGTAGTTTTGAAAATGATGTACCAGGAGGGAGGAGCCAAGATGGCCGAATAGGAACAGCTCCAGTCTATAGCTCCCAGCGTGACCGACGCAGAAGACGGGTGATTTCTGCATTTCCATCTGAGGTAC
chr1	247249719	169932082	169932226	1	144,	0,	169932082,	AAGATGTGAAGGAAGATGGTAGTTTTGAAAATGATGTACCAGGAGGGAGGAGCCAAGATGGCCGAATAGGAACAGCTCCAGTCTATAGCTCCCAGTGTGAGCGACGCAGAAGACGGGTGATTTCTGCATTTCCATCTGAGGTAC
chr1	247249719	169932082	169932226	1	144,	0,	169932082,	AAGATGTGAAGGAGGATGGTAGTTTTGAAAATGATGTACCAGGAGGGAGGAGCCAAGATGGCCGAATAGGAACAGCTCCAGTCTATAGCTCCCAGTGTGAGCGACGCAGAAGACGGGTGATTTCTGCATTTCCATCTGAGGTAC
chr1	247249719	169932082	169932226	1	144,	0,	169932082,	AAGATGTGAAGGAAGATGGTAGTTTTGAAAATGATGTACCAGGAGGGAGGAGCCAAGATGGCCGAATAGGAACAGCTCCAGTCTATAGCTCCCAGTGTGAGCGACGCAGAAGACGGGTGATTTCTGCATTTCCATCTGAGGTAC
chr1	247249719	169932082	169932226	1	144,	0,	169932082,	AAGATGTGAAGGAAGATGGTAGTTTTGAAAATGATGTACCAGGAGGGAGGAGCCAAGATGGCCGAATAGGAACAGCTCCAGTCTATAGCTCCCAGTGTGAGCGACGCAGAAGACGGGTGATTTCTGCATTTCCATCTGAGGTAC
chr1	247249719	169932082	169932226	1	144,	0,	169932082,	AAGATGTGAAGGAAGATGGTAGTTTTGAAAATGATGTACCAGGAGGGAGGAGCCAAGATGGCCGAATAGGAACAGCTCCAGTCTATAGCTCCCAGTGTGAGCGACGCAGAAGACGGGTGATTTCTGCATTTCCATCTGAGGTAC
chr1	247249719	169932082	169932226	1	144,	0,	169932082,	AAGATGTGAAGGAAGATGGTAGTTTTGAAAATGATGTACCAGGAGGGAGGAGCCAAGATGGCCGAATAGGAACAGCTCCAGTCTATAGCTCCCAGTGTGAGCGACGCAGAAGACGGGTGATTTCTGCATTTCCATCTGAGGTAC
chr1	247249719	169932082	169932226	1	144,	0,	169932082,	AAGATGTGAAGGAAGATGGTAGTTTTGAAAATGATGTACCAGGAGGGAGGAGCCAAGATGGCCGAATAGGAACAGCTCCAGTCTATAGCTCCCAGTGTGAGCGACGCAGAAGACGGGTGATTTCTGCATTTCCATCTGAGGTAC
chr1	247249719	169932082	169932226	1	144,	0,	169932082,	AAGATGTGAAGGAAGATGGTAGTTTTGAAAATGATGTACCAGGAGGGAGGAGCCAAGATGGCCGAATAGGAACAGCTCCAGTCTACAGCTCCCAGCGTGAGCGACGCAGAAGACGGGTGATTTCTGCATTTCCATCTGAGGTAC
chr1	247249719	169932082	169932226	1	144,	0,	169932082,	AAGATGTGAAGGAAGATGGTAGTTTTGAAAATGATGTACCAGGAGGGAGGAGCCAAGATGGCCGAATAGGAACAGCTCCAGTCTATAGCTCCCAGTGTGAGCGACGCAGAAGACGGGTGATTTCTGCATTTCCATCTGAGGTAC
chr1	247249719	169932082	169932226	2	31,112,	0,31,	169932082,169932114,	AAGATGTGAAGGAAGATGGTAGTTTTGAAAATGATGTACCAGGAGGGAGGAGCCAAGATGGCCGAATAGGAACAGCTCCAGTCTATAGCTCCCAGTGTGAGCGACGCAGAAGCGGGTGATTTCTGCATTTCCATCTGAGGTAC
chr1	247249719	169932082	169932226	1	144,	0,	169932082,	AAGATGTGAAGGAAGATGGTAGTTTTGAAAATGATGTACCAGGAGGGAGGAGCCAAGATGGCCGAATAGGAACAGCTCCAGTCTATAGCTCCCAGTGTGAGCGACGCAGAAGACGGGTGATTTCTGCATTTCCATCTGAGGTAC
chr1	247249719	169932082	169932226	1	144,	0,	169932082,	AAGATGTGAAGGAAGATGGTAGTTTTGAAAATGATGTACCAGGAGGGAGGAGCCAAGATGGCCGAATAGGAACAGCTCCAGTCTATAGCTCCCAGTGTGAGCGACGCAGAAGACGGGTGATTTCTGCATTTCCATCTGAGGTAC
chr1	247249719	169932082	169932226	1	144,	0,	169932082,	AAGATGTGAAGGAAGATGGTAGTTTTGAAAATGATGTACCAGGAGGGAGGAGCCAAGATGGCCGAATAGGAACAGCTCCAGTCTATAGCTCCCAGTGTGAGCGACGCAGAAGACGGGTGATTTCTGCATTTCCATCTGAGGTAC
chr1	247249719	169932082	169932226	1	144,	0,	169932082,	AAGATGTGAAGGAAGATGGTAGTTTTGAAAATGATGTACCAGGAGGGAGGAGCCAAGATGGCCGAATAGGAACAGCTCCAGTCTATAGCTCCCAGTGTGAGCGACGCAGAAGACGGGTGATTTCTGCATTTCCATCTGAGGTAC
chr1	247249719	169932082	169932226	1	144,	0,	169932082,	AAGATGTGAAGGAAGATGGTAGTTTTGAAAATGATGTACCAGGAGGGAGGAGCCAAGATGGCCGAATAGGAACAGCTCCAGTCTATAGCTCCCAGTGTGAGCGACGCAGAAGACGGGTGATTTCTGCATTTCCATCTGAGGTAC
chr1	247249719	169932082	169932226	1	144,	0,	169932082,	AAGATGTGAAGGAAGATGGTAGTTTTGAAAATGATGTACCAGGAGGGAGGAGCCAAGATGGCCGAATAGGAACAGCTCCAGTCTATAGCTCCCAGTGTGAGCGACGCAGAAGACGGGTGATTTCTGCATTTCCATCTGAGGTAC
chr1	247249719	169932082	169932226	1	144,	0,	169932082,	AAGATGTGAAGGAAGATGGTAGTTTTGAAAATGATGTACCAGGAGGGAGGAGCCAAGATGGCCGAATAGGAACAGCTCCAGTCTATAGCTCCCAGTGTGAGCGACGCAGAAGACGGGTGATTTCTGCATTTCCATCTGAGGTAC
chr1	247249719	169932082	169932226	1	144,	0,	169932082,	AAGATGTGAAGGAAGATGGTAGTTTTGAAAATGATGTACCAGGAGGGAGGAGCCAAGATGGCCGAATAGGAACAGCTCCAGTCTATAGCTCCCAGTGTGAGCGACGCAGAAGACGGGTGATTTCTGCATTTCCATCTGAGGTAC
chr1	247249719	169932082	169932226	1	144,	0,	169932082,	AAGATGTGAAGGAAGATGGTAGTTTTGAAAATGATGTACCAGGAGGGAGGAGCCAAGATGGCCGAATAGGAACAGCTCCAGTCTATAGCTCCCAGTGTGAGCGACGCAGAAGACGGGTGATTTCTGCATTTCCATCTGAGGTAC
chr1	247249719	169932082	169932226	2	19,124,	0,19,	169932082,169932102,	AAGATGTGAAGGAAGATGGTAGTTTTGAAAATGATGTACCAGGAGGGAGGAGCCAAGATGGCCGAATAGGAACAGCTCCAGTCTATAGCTCCCAGTGTGAGCGACGCAGAAGACGGGTGATTTCGCATTTCCATCTGAGGTAC
chr1	247249719	169932082	169932226	1	144,	0,	169932082,	AAGATGTGAAGGAAGATGGTAGTTTTGAAAATGATGTACCAGGAGGGAGGAGCCAAGATGGCCGAATAGGAACAGCTCCAGTCTATAGCTCCCAGTGTGAGCGACGCAGAAGACGGGTGATTTCTGCATTTCCATCTGAGGTAC
chr1	247249719	169932082	169932226	1	144,	0,	169932082,	AAGATGTGAAGGAAGATGGTAGTTTTGAAAATGATGTACTAGGAGGGAGGAGCCAAGATGGCCGAATAGGAACAGCTCCAGTCTATAGCTCCCAGTGTGAGCGACGCAGAAGACGGGTGATTTCTGCATTTCCATCTGAGGTAC
chr1	247249719	169932082	169932226	1	144,	0,	169932082,	AAGATGTGAAGGAAGATGGTAGTTTTGAAAATGATGTACCAGGAGGGAGGAGCCAAGATGGCCGAATAGGAACAGCTCCAGTCTATAGCTCCCAGTGTGAGCGACGCAGAAGACGGGTGATTTCTGCATTTCCATCTGAGGTAC
chr1	247249719	169932082	169932226	1	144,	0,	169932082,	AAGATGTGAAGGAAGATGGTAGTTTTGAAAATGATGTACCAGGAGGGAGGAGCCAAGATGGCCGAATAGGAACAGCTCCAGTCTATAGCTCCCAGTGTGAGCGACGCAGAAGACGGGTGATTTCTGCATTTCCATCTGAGGTAC
chr1	247249719	169932082	169932226	1	144,	0,	169932082,	AAGATGTGAAGGAAGATGGTAGTTTTGAAAATGATGTACCAGGAGGGAGGAGCCAAGATGGCCGAATAGGAACAGCTCCAGTCTATAGCTCCCAGTGTGAGCGACGCAGAAGACGGGTGATTTCTGCATTTCCATCTGAGGTAC
chr1	247249719	169932082	169932226	1	144,	0,	169932082,	AAGATGTGAAGGAAGATGGTAGTTTTGAAAATGATGTACCAGGAGGGAGGAGCCAAGATGGCCGAATGGGAACAGCTCCAGTCTATAGCTCCCAGTGTGAGCGACGCAGAAGACGGGTGATTTCTGCATTTCCATCTGAGGTAC
chr1	247249719	169932082	169932226	2	116,25,	0,117,	169932082,169932201,	AAGATGTGAAGGAAGATGGTAGTTTGAAATGATGTACCAGGAGGGAGGAGCCAAGATGGCCGAATAGGAACAGCTCCAGTCTATAGCTCCCAGTGTGAGCGACGCAGAAGACGGGTGATTTCTGCATTTCCATCTGAGGTAC
chr1	247249719	169932082	169932226	1	144,	0,	169932082,	AAGATGTGAAGGAAGATGGTAGTTTTGAAAATGATGTACCAGGAGGGAGGAGCCAAGATGGCCGAATAGGAACAGCTCCAGTCTATAGCTCCCAGTGTGAGCGACGCAGAAGACGGGTGATTTCTGCATTTCCATCTGAGGTAC
chr1	247249719	169932082	169932226	1	144,	0,	169932082,	AAGATGTGAAGGAAGATGGTAGTTTTGAAAATGATGTACCAGGAGGGAGGAGCCAAGATGGCCGAATAGGAACAGCTCCAGTCTATAGCTCCCAGTGTGAGCGACGCAGAAGACAGGTGATTTCTGCATTTCCATCTGAGGTAC
chr1	247249719	169932082	169932226	1	144,	0,	169932082,	AAGATGTGAAGGAAGATGGTAGTTTTGAAAATGATGTACCAGGAGGGAGGAGCCAAGATGGCCGAATAGGAACGGCTCCAGTCTATAGCTCCCTGTGTGAGCGACGCAGAAGACGGGTGATTTCTGCATTTCCATCTGAGGTAC
chr1	247249719	169932082	169932226	1	144,	0,	169932082,	AAGATGTGAAGGAAGATGGTAGTTTTGAAAATGATGTACCAGGAGGGAGGAGCCAAGATGGCCGAATAGGAACAGCTCCAGTCTATAGCTCTCAGTGTGAGCGACGCAGAAGACGGGTGATTTCTGCATTTCCATCTGAGGTAC
chr1	247249719	169932082	169932226	1	144,	0,	169932082,	AAGATGTGAAGGAAGATGGTAGTTTTGAAAATGATGTACCAGGGGGGAGGAGCCAAGATGGCCGAATAGGAACAGCTCCAGTCTATAGCTCCCAGTGTGAGCGACGCAGAAGACGGGTGATTTCTGCATTTCCATCTGAGGTAC
chr1	247249719	169932082	169932226	1	144,	0,	169932082,	AAGATGTGAAGGAAGATGGTAGTTTTGAAAATGATGTACCAGGAGGGAGGAGCCAAGATGGCCGAATAGGAACAGCTCCAGTCTATAGCTCCCAGTGTGAGCGACGCAGAAGACGGGTGATTTCTGCATTTCCATCTGAGGTAC
chr1	247249719	169932082	169932226	1	144,	0,	169932082,	AAGATGTGAAGGAAGATGGTAGTTTTGAAAATGATGTACCAGGAGGGAGGAGCCAAGATGGCCGAATAGGAACAGCTCCAGTCTATAGCTCCCAGTGTGAGCGACGCAGAAGACGGGTGATTTCTGCATTTCCATCTGAGGTAC
chr1	247249719	169932082	169932226	1	144,	0,	169932082,	AAGATGTGAAGGAAGATGGTAGTTTTGAAAATGATGTACCAGGAGGGAGGAGCCAAGATGGCCGAATAGGAACAGCTCCAGTCTATAGCTCCCAGTGTGAGCGACGCAGAAGACGGGTGATTTCTGCATTTCCATCTGAGGTAC
chr1	247249719	169932082	169932226	1	144,	0,	169932082,	AAGATGTGAAGGAAGATGGTAGTTTTGAAAATGATGTACCAGGAGGGAGGAGCCAAGATGGCCGAATAGGAACAGCTCCAGTCTATAGCTCCCAGTGTGAGCGACGCAGAAGACGGGTGATTTCTGCATTTCCATCTGAGGTAC
chr1	247249719	169932082	169932226	1	144,	0,	169932082,	AAGATGTGAAGGAAGATGGTAGTTTTGAAAATGATGTACCAGGAGGGAGGAGCCAAGATGGCCGAATAGGAACAGCTCCAGTCTATAGCTCCCAGTGTGAGCGACGCAGAAGACGGGTGATTTCTGCATTTCCATCTGAGGTAC
chr1	247249719	169932082	169932226	1	144,	0,	169932082,	AAGATGTGAAGGAAGATGGTAGTTTTGAAAATGATGTACCAGGAGGGAGGAGCCAAGATGGCCGAATAGGAACAGCTCCAGTCTATAGCTCCCAGTGTGAGCGACGCAGAAGACGGGTGATTTCTGCATTTCCATCTGAGGTAC
chr1	247249719	169932082	169932226	1	144,	0,	169932082,	AAGATGTGAAGGAAGATGGTAGTTTTGAAAATGATGTACCAGGAGGGAGGAGCCAAGATGGCCGAATAGGAACAGCTCCAGTCTATAGCTCCCAGTGTGAGCGACGCAGAAGACGGGTGATTTCTGCATTTCCATCTGAGGTAC
chr1	247249719	169932082	169932226	1	144,	0,	169932082,	AAGATGTGAAGGAAGATGGTAGTTTTGAAAATGATGTACCAGGAGGGAGGAGCCAAGATGGCCGAATAGGAACAGCTCCAGTCTATAGCTCCCAGTGTGAGCGACGCAGAAGACGGGTGATTTCTGCATTTCCATCTGAGGTAC
chr1	247249719	169932082	169932226	1	144,	0,	169932082,	AAGACGTGAAGGAAGATGGTAGTTTTGAAAATGATGTACCAGGAGGGAGGAGCCAAGATGGCCGAATAGGAACAGCTCCAGTCTATAGCTCCCAGTGTGAGCGACGCAGAAGACGGGTGATTTCTGCATTTCCATCTGAGGTAC
chr1	247249719	169932082	169932226	1	144,	0,	169932082,	AAGATGTGAAGGAAGATGGTAGTTTTGAAAATGATGTACCAGGAGGGAGGAGCCAAGATGGCCGAATAGGAACAGCTCCAGTCTATAGCTCCCAGTGTGAGCGACGCAGAAGACGGGTGATTTCTGCATTTCCATCTGAGGTAC
chr1	247249719	169932082	169932226	1	144,	0,	169932082,	AAGATGTGAAGGAAGATGGTAGTTTTGAAAATGATGTACCAGGAGGGAGGAGCCAAGATGGCCGAATAGGAACAGCTCCAGTCTATAGCTCCCAGTGTGAGCGACGCAGAAGACGGGTGATTTCTGCATTTCCATCTGAGGTAC
chr1	247249719	169932082	169932226	1	144,	0,	169932082,	AAGATGTGAAGGAAGATGGTAGTTTTGAAAATGATGTACCAGGAGGGAGGAGCCAAGATGGCCGAATAGGAACAGCTCCAGTCTATAGCTCCCAGTGTGAGCGACGCAGAAGACGGGTGATTTCTGCATTTCCATCTGAGGTAC
chr1	247249719	169932082	169932226	1	144,	0,	169932082,	AAGATGTGAAGGAAGATGGTAGTTTTGAAAATGATGTACCAGGAGGGAGGAGCCAAGATGGCCGAATAGGAACAGCTCCAGTCTATAGCTCCCAGTGTGAGCGACGCAGAAGACGGGTGATTTCTGCATTTCCATCTGAGGTAC
chr1	247249719	169932082	169932226	1	144,	0,	169932082,	AAGATGTGAAGGAAGATGGTAGTTTTGAAAATGATGTACCAGGAGGGAGGAGCCAAGATGGCCGAATAGGAACAGCTCCAGTCTATAGCTCCCAGTGTGAGCGACGCAGAAGACGGGTGATTTCTGCATTTCCATCTGAGGTAC
chr1	247249719	169932082	169932226	1	144,	0,	169932082,	AAGATGTGAAGGAAGATGGTAGTTTTGAAAATGATGTACCAGGAGGGAGGAGCCAAGATGGCCGAATAGGAACAGCTCCAGTCTATAGCTCCCAGTGTGAGCGACGCAGAAGACGGGTGATTTCTGCATTTCCATCTGAGGTAC
chr1	247249719	169932082	169932226	1	144,	0,	169932082,	AAGATGTGAAGGAAGATGGTAGTTTTGAAAATGATGTACCAGGAGGGAGGAGCCAAGATGGCCGAATAGGAACAGCTCCAGTCTATAGCTCCCAGTGTGAGCGACGCAGAAGACGGGTGATTTCTGCATTTCCATCTGAGGTAC
chr1	247249719	169932082	169932226	2	121,22,	0,121,	169932082,169932204,	AAGATGTGAAGGAAGATGGTAGTTTGAAAATGATGTACCAGGAGGGAGGAGCCAAGATGGCCGAATAGGAACAGCTCCAGTCTATAGCTCCCAGTGTGAGCGACGCAGAAGACGGGTGATTTCTGCATTTCCATCTGAGGTAC
chr1	247249719	169932082	169932226	1	144,	0,	169932082,	AAGATGTGAAGGAAGATGGTAGTTTTGAAAATGATGTACCAGGAGGGAGGAGCCAAGATGGCCGAATAGGAACAGCTCCAGTCTATAGCTCCCAGTGTGAGCGACGCAGAAGACGGGTGATTTCTGCATTTCCATCTGAGGTAC
chr1	247249719	169932082	169932226	1	144,	0,	169932082,	AAGATGTGAAGGAAGATGGTAGTTTTGAAAATGATGTACCAGGAGGGAGGAGCCAAGATGGCCGAATAGGAACAGCTCCAGTCTATAGCTCCCAGTGTGAGCGACGCAGAAGACGGGTGATTTCTGCATTTCCATCTGAGGTAC
chr1	247249719	169932082	169932226	1	144,	0,	169932082,	AAGATGTGAAGGAAGATGGTAGTCTTGAAAATGATGTACCAGGAGGGAGGAGCCAAGATGGCCGAATAGGAACAGCTCCAGTCTATAGCTCCCAGTGTGAGCGACGCAGAAGACGGGTGATTTCTGCATTTCCATCTGAGGTAC
chr1	247249719	169932082	169932226	1	144,	0,	169932082,	AAGATGTGAAGGAAGATGGTAGTTTTGAAAATGATGTACCAGGAGGGAGGAGCCAAGATGGCCGAATAGGAACAGCTCCAGTCTATAGCTCCCAGTGTGAGCGACGCAGAAGACGGGTGATTTCTGCATTTCCATCTGAGGTAC
chr1	247249719	169932082	169932226	1	144,	0,	169932082,	AAGATGTGAAGGAAGATGGTAGTTTTGAAAATGATGTACCAGGAGGGAGGAGCCAAGATGGCCGAATAGGAACAGCTCCAGTCTATAGCTCCCAGTGTGAGCGACGCAGAAGACGGGTGATTTCTGCATTTCCATCTGAGGTAC
chr1	247249719	169932082	169932226	1	144,	0,	169932082,	AAGATGTGAAGGAAGATGGTAGTTTTGAAAATGATGTACCAGGAGGGAGGAGCCAAGATGGCCGAATAGGAACAGCTCCAGTCTATAGCTCCCAGTGTGAGCGACGCAGAAGACGGGTGATTTCTGCATTTCCATCTGAGGTAC
chr1	247249719	169932082	169932226	1	144,	0,	169932082,	AAGATGTGAAGGAAGATGGTAGTTTTGAAAATGATGTACCAGGAGGGAGGAGCCATGATGGCCGAATAGGAACAGCTCCAGTCTATAGCTCCCAGTGTGAGCGACGCAGAAGACGGGTGATTTCTGCATTTCCATCTGAGGTAC
chr1	247249719	169932082	169932226	1	144,	0,	169932082,	AAGATGTGAAGGAAGATGGTAGTTTTGAAAATGATGTACCAGGAGGGAGGAGCCAAGATGGCCGAATAGGAACAGCTCCAGTCTATAGCTCCCAGTGTGAGCGACGCAGAAGACGGGTGATTTCTGCATTTCCATCTGAGGTAC
chr1	247249719	169932082	169932226	1	144,	0,	169932082,	AAGATGTGAAGGAAGATGGTAGTTTTGAAAATGATGTACCAGGAGGGAGGAGCCAAGATGGCCGAATAGGAACAGCTCCAGTCTATAGCTCCCAGTGTGAGCGACGCAGAAGACGGGTGATTTCTGCATTTCCATCTGAGGTAC
chr1	247249719	169932082	169932226	1	144,	0,	169932082,	AAGATGTGAAGGAAGATGGTAGTTTTGAAAATGATGTACCAGGAGGGAGGAGCCAAGATGGCCGAATAGGAACAGCTCCAGTCTATAGCTCCCAGTGTGAGCGACGCAGAAGACGGGTGATTTCTGCATTTCCATCTGAGGTAC
chr1	247249719	169932082	169932226	1	144,	0,	169932082,	AAGATGTGAAGGAAGATGGTAGTTTTGAAAATGATGTACCAGGAGGGAGGAGCCAAGATGGCCGAATAGGAACAGCTCCAGTCTATAGCTCCCAGTGTGAGCGACGCAGAAGACGGGTGATTTCTGCATTTCCATCTGAGGTAC
chr1	247249719	169932082	169932226	1	144,	0,	169932082,	AAGATGTGAAGGAAGATGGTAGTTTTGAAAATGATGTACCAGGAGGGAGGAGCCAAGATGGCCGAATAGGAACAGCTCCAGTCTATAGCTCCCAGTGTGAGCGACGCAGAAGACGGGTGATTTCTGCATTTCCATCTGAGGTAC
chr1	247249719	169932082	169932226	1	144,	0,	169932082,	AAGATGTGAAGGAAGATGGTAGTTTTGAAAATGATGTACCAGGAGGGAGGAGCCAAGATGGCCGAATAGGAACAGCTCCAGTCTATAGCTCCCAGTGTGAGCGACGCAGAAGACGGGTGATTTCTGCATTTCCATCTGAGGTAC
chr1	247249719	169932082	169932226	1	144,	0,	169932082,	AAGATGTGAAGGAAGATGGTAGTTTTGAAAATGATGTACCAGGAGGGAGGAGCCAAGATGGCCGAATAGGAACAGCTCCAGTCTATAGCTCCCAGTGTGAGCGACGCAGAAGACGGGTGATTTCTGCATTTCCATCTGAGGTAC
chr1	247249719	169932082	169932226	1	144,	0,	169932082,	AAGATGTGAAGGAAGATGGTAGTTTTGAAAATGATGTACCAGGAGGGAGGAGCCAAGATGGCCGAATAGGAACAGCTCCAGTCTATAGCTCCCAGTGTGAGCGACGCAGAAGACGGGTGATTTCTGCATTTCCATCTGAGGTAC
chr1	247249719	169932082	169932226	2	20,123,	0,20,	169932082,169932103,	AAGATGTGAAGGAAGATGGTAGTTTTGAAAATGATGTACCAGGAGGGAGGAGCCAAGATGGCCGAATAGGAACAGCTCCAGTCTATAGCTCCCAGTGTGAGCGACGCAGAAGACGGGTGATTTTGCATTTCCATCTGAGGTAC
chr1	247249719	169932082	169932226	1	144,	0,	169932082,	AAGATGTGAAGGAAGATGGTAGTTTTGAAAATGATGTACCAGGAGGGAGGAGCCAAGATGGCCGAATAGGAACAGCTCCAGTCTATAGCTCCCAGTGTGAGCGACGCAGAAGACGGGTGATTTCTGCATTTCCATCTGAGGTAC
chr1	247249719	169932082	169932226	2	29,114,	0,29,	169932082,169932112,	AAGATGTGAAGGAAGATGGTAGTTTTGAAAATGATGTACCAGGAGGGAGGAGCCAAGATGGCCGAATAGGAACAGCTCCAGTCTATAGCTCCCAGTGTGAGCGACGCAGAAGACGGTGATTTCTGCATTTCCATCTGAGGTAC
chr1	247249719	169932082	169932226	1	144,	0,	169932082,	AAGATGTGAAGGAAGATGGTAGTTTTGAAAATGATGTACCAGGAGGGAGGAGCCAAGATGGCCGAATAGGAACAGCTCCAGTCTATAGCTCCCAGTGTGAGCGACGCAGAAGACGGGTGATTTCTGCATTTCCATCTGAGGTAC
chr1	247249719	169932082	169932226	2	121,22,	0,121,	169932082,169932204,	AAGATGTGAAGGAAGATGGTAGTTTGAAAATGATGTACCAGGAGGGAGGAGCCAAGATGGCCGAATAGGAACAGCTCCAGTCTATAGCTCCCAGTGTGAGCGACGCAGAAGACGGGTGATTTCTGCATTTCCATCTGAGGTAC
chr1	247249719	169932082	169932226	1	144,	0,	169932082,	AAGATGTGAAGGAAGATGGTAGTTTTGAAAATGATGTACCAGGAGGGAGGAGCCAAGATGGCCGAATAGGAACAGCTCCAGTCTATAGCTCCCAGTGTGAGCGACGCAGAAGACGGGTGATTTCTGCATTTCCATCTGAGGTAC
chr1	247249719	169932082	169932226	1	144,	0,	169932082,	AAGATGTGAAGGAAGATGGTAGTTTTGAAAATGATGTACCAGGAGGGAGGAGCCAAGATGGCCGAATAGGAACAGCTCCAGTCTATAGCTCCCAGTGTGAGCGACGCAGAAGACGGGTGATTTCTGCATTTCCATCTGAGGTAC
chr1	247249719	169932082	169932226	1	144,	0,	169932082,	AAGATGTGAAGGAAGATGGTAGTTTTGAAAATGATGTACCAGGAGGGAGGAGCCAAGATGGCCGAATAGGAACAGCTCCAGTCTATAGCTCCCAGTGTGAGCGACGCAGAAGACGGGTGATTTCTGCATTTCCATCTGAGGTAC
chr1	247249719	169932082	169932226	1	144,	0,	169932082,	AAGATGTGAAGGAAGATGGTAGTTTTGAAAATGATGTACCAGGAGGGAGGAGCCAAGATGGCCGAATAGGAACAGCTCCAGTCTANAGCTCCCAGNGTGAGCGACGCAGAAGACGGGTGATTTCTGCATTTCCATCTGAGGTAC
chr1	247249719	169932082	169932226	1	144,	0,	169932082,	AAGATGTGAAGGAAGATGGTAGTTTTGAAAATGATGTACCAGGAGGGAGGAGCCAAGATGGCCGAATAGGAACAGCTCCAGTCTATAGCTCCCAGTGTGAGCGACGCAGAAGACGGGTGATTTCTGCATTTCCATCTGAGGTAC
chr1	247249719	169932082	169932226	1	144,	0,	169932082,	AAGATGTGAAGGAAGATGGTAGTTTTGAAAATGATGTACCAGGAGGGAGGAGCCAAGATGGCCGAATAGGAACAGCTCCAGTCTATAGCTCCCAGTGTGAGCGACGCAGAAGACGGGTGATTTCTGCATTTCCATCTGAGGTAC
chr1	247249719	169932082	169932226	1	144,	0,	169932082,	AAGATGTGAAGGAAGATGGTAGTTTTGAAAATGATGTACCAGGAGGGAGGAGCCAAGATGGCCGAATAGGAACAGCTCCAGTCTATAGCTCCCAGTGTGAGCGACGCAGAAGACGGGTGATTTCTGCATTTCCATCTGAGGTAC
chr1	247249719	169932082	169932226	1	144,	0,	169932082,	AAGATGTGAAGGAAGATGGTAGTTTTGAAAATGATGTACCAGGAGGGAGGAGCCAAGATGGCCGAATAGGAACAGCTCCAGTCTATAGCTCCCAGTGTGAGCGACGCAGAAGACGGGTGATTTCTGCATTTCCATCTGAGGTAC
chr1	247249719	169932082	169932226	1	144,	0,	169932082,	AAGATGTGAAGGAAGATGGTAGTTTTGAAAATGATGTACCAGGAGGGAGGAGCCAAGATGGCCGAATAGGAACAGCTCCAGTCTATAGCTCCCAGTGTGAGCGACGCAGAAGACGGGTGATTTCTGCATTTCCATCTGAGGTAC
chr1	247249719	169932082	169932226	1	144,	0,	169932082,	AAGATGTGAAGGAAGATGGTAGTTTTGAAAATGATGTACCAGGAGGGAGGAGCCAAGATGGCCGAATAGGAACAGCTCCAGTCTATAGCTCCCAGTGTGAGCGACGCAGAAGACGGGTGATTTCTGCATTTCCATCTGAGGTAC
chr1	247249719	169932082	169932226	1	144,	0,	169932082,	AAGATGTGAAGGAAGATGGTAGTTTTGAAAATGATGTACCAGGAGGGAGGAGCCAAGATGGCCGAATAGGAACAGCTCCAGTCTATAGCTCCCAGTGTGAGCGACGCAGAAGACGGGTGATTTTTGCATTTCCATCTGAGGTAC
chr1	247249719	169932082	169932226	1	144,	0,	169932082,	AAGATGTGAAGGAAGATGGTAGTTTTGAAAATGATGTACCAGGAGGGAGGAGCCAAGATGGCCGAATAGGAACAGCTCCAGTCTATAGCTCCCAGTGTGAGCGACGCAGAAGACGGGTGATTTCTGCATTTCCATCTGAGGTAC
chr1	247249719	169932082	169932226	1	144,	0,	169932082,	AAGATGTGAAGGAAGATGGTAGTCTTGAAAATGATGTACCAGGAGGGAGGAGCCAAGATGGCCGAATAGGAACAGCTCCAGTCTATAGCTCCCAGTGTGAGCGACGCAGAAGACAGGTGATTTCTGCATTTCCATCTGAGGTAC
chr1	247249719	169932082	169932226	1	144,	0,	169932082,	AAGATGTGAAGGAAGATGGTAGTTTTGAAAATGATGTACCAGGAGGGAGGAGCCAAGATGGCCGAATAGGAACAGCTCCAGTCTATAGCTCCCAGTGTGGGCGACGCAGAAGACGGGTGATTTCTGCATTTCCATCTGAGGTAC
chr1	247249719	169932082	169932225	1	143,	0,	169932082,	AGATGTGAAGGAAGATGGTAGTTTTGAAAATGATGTACCAGGAGGGAGGAGCCAAGATGGCCGAATAGGAACAGCTCCAGTCTATAGCTCCCAGTGTGAGCGACGCAGAAGACGGGTGATTTCTGCATTTCCATCTGAGGTAC
chr1	247249719	169932082	169932226	1	144,	0,	169932082,	AAGATGTGAAGGAAGATGGTAGTTTTGAAAATGATGTACCAGGAGGGAGGAGCCAAGATGGCCGAATAGGAACAGCTCCAGTCTATAGCTCTCAGTGTGAGCGACGCAGAAGACGGGTGATTTCTGCATTTCCATCTGAGGTAC
chr1	247249719	169932082	169932226	1	144,	0,	169932082,	AAGATGTGAAGGAAGATGGTAGTTTTGAAAATGATGTACCAGGAGGGAGGAGCCAAGATGGCCGAATAGGAACAGCTCCAGTCTATAGCTCCCAGTGTGAGCGACGCAGAAGACGGGTGATTTCTGCATTTCCATCTGAGGTAC
chr1	247249719	169932082	169932226	1	144,	0,	169932082,	AAGATGTGAAGGAAGATGGTAGTTTTGAAAATGATGTACCAGGAGGGAGGAGCCAAGATGGCCGAATAGGAACAGCTCCAGTCTATAGCTCCCAGTGTGAGCGACGCAGAAGACGGGTGATTTCTGCATTTCCATCTGAGGTAC
chr1	247249719	169932082	169932226	1	144,	0,	169932082,	AAGATGTGAAGGAAGATGGTAGTTTTGAAAATGATGTACCAGGAGGGAGGAGCCAAGATGGCCGAATAGGAACAGCTCCAGTCTATAGCTCCCAGTGTGAGCGACGCAGAAGACGGGTGATTTCTGCATTTCCATCTGAGGTAC
chr1	247249719	169932082	169932226	1	144,	0,	169932082,	AAGATGTGAAGGAAGATGGTAGTTTTGAAAATGATGTACCAGGAGGGAGGAGCCAAGATGGCCGAATAGGAACAGCTCCAGTCTATAGCTCCCAGTGTGAGCGACGCAGAAGACGGGTGATTTCTGCATTTCCATCTGAGGTAC
chr1	247249719	169932082	169932226	1	144,	0,	169932082,	AAGATGTGAAGGAAGATGGTAGTTTTGAAAATGATGTACCAGGAGGGAGGAGCCAAGATGGCCGAATAGGAACAGCTCCAGTCTATAGCTCCCAGTGTGAGCGACGCAGAAGACGGGTGATTTCTGCATTTCCATCTGAGGTAC
chr1	247249719	169932082	169932226	1	144,	0,	169932082,	AAGATGTGAAGGAAGATGGTAGTTTTGAAAATGATGTACCAGGAGGGAGGAGCCAAGATGGCCGAATAGGAACAGCTCCAGTCTATAGCTCCCAGTGTGAGCGACGCAGAAGACGGGTGATTTCTGCATTTCCATCTGAGGTAC
chr1	247249719	169932082	169932226	1	144,	0,	169932082,	AAGATGTGAAGGAAGATGGTAGTTTTGAAAATGATGTACCAGGAGGGAGGAGCCAAGATGGCCGAATAGGAACAGCTCCAGTCTATAGCTCCCAGTGTGAGCGACGCAGAAGACGGGTGATTTCTGCATTTCCATCTGAGGTAC
chr1	247249719	169932082	169932226	1	144,	0,	169932082,	AAGATGTGAAGGAAGATGGTAGTTTTGAAAATGGTGTACCAGGAGGGAGGAGCCAAGATGGCCGAATAGGAACAGCTCCAGTCTATAGCTCCCAGTGTGAGCGACGCAGAAGACGGGTGATTTCTGCATTTCCATCTGAGGTAC
chr1	247249719	169932082	169932226	1	144,	0,	169932082,	AAGATGTGAAGGAAGATGGTAGTTTTGAAAATGATGTACCAGGAGGGAGGAGCCAAGATGGCCGAATAGGAACAGCTCCAGTCTATAGCTCCCAGTGTGAGCGACGCAGAAGACGGGTGATTTCTGCATTTCCATCTGAGGTAC
chr1	247249719	169932082	169932226	1	144,	0,	169932082,	AAGATGTGAGGGAAGATGGTAGTTTTGAAAATGATGTACCAGGAGGGAGGAGCCAAGATGGCCGAATAGGAACAGCTCTAGTCTATAGCTCCCAGTGTGAGCGACGCAGAAGACGGGTGATTTCTGCATTTCCATCTGAGGTAC
chr1	247249719	169932082	169932226	1	144,	0,	169932082,	AAGATGTGAAGGAAGATGGTAGTTTTGAAAATGATGTACCAGGAGGGAGGAGCCAAGATGGCCGAATAGGAACAGCTCCAGTCTATAGCTCCCAGTGTGAGCGACGCAGAAGACGGGTGATTTCTGCATTTCCATCTGAGGTAC
chr1	247249719	169932082	169932226	1	144,	0,	169932082,	AAGATGTGAAGGAAGATGGTAGTTTTGAAAATGATGTACCAGGAGGGAGGAGCCAAGATGGCCGAATAGGAACAGCTCCAGTCTATAGCTCCCAGTGTGAGCGACGCAGAAGACGGGTGATTTCTGCATTTCCATCTGAGGTAC
chr1	247249719	169932082	169932226	1	144,	0,	169932082,	AAGATGTGAAGGAAGATGGTAGTTTTGAAAATGATGTACCAGGAGGGAGGAGCCAAGATAGCCGAATAGGAACAGCTCCAGTCTATAGCTCCCAGTGTGAGCGACGCAGAAGACGGGTGATTTCTGCATTTCCATCTGAGGTAC
chr1	247249719	169932082	169932226	1	144,	0,	169932082,	AAGATGTGAAGGAAGATGGTAGTTTTGAAAATGATGTACCAGGAGGGAGGAGCCAAGATGGCCGAATAGGAACAGCTCCAGTCTATAGCTCCCAGTGTGAGCGACGCAGAAGACGGGTGATTTCTGCATTTCCATCTGAGGTAC
chr1	247249719	169932082	169932226	2	95,46,	0,96,	169932082,169932180,	AAGATGTGAAGGAAGATGGTAGTTTTGAAAATGATGTACCAGGAGGAGAGCCAAGATGGCCGAATAGGAACAGCTCCAGTCTATAGCTCCCAGTGTGAGCGACGCAGAAGACGGGTGATTTCTGCATTTCCATCTGAGGTAC
chr1	247249719	169932082	169932226	1	144,	0,	169932082,	AAGATGTGAAGGAAGATGGTAGTTTTGAAAATGATGTACCAGGAGGGAGGAGCCAAGATGGCCGAATAGGAACAGCTCCAGTCTATAGCTCCCAGTGTGAGCGACGCAGAAGACGGGTGATTTCTGCATTTCCATCTGAGGTAC
chr1	247249719	169932082	169932226	1	144,	0,	169932082,	AAGATGTGAAGGAAGATGGTAGTTTTGAAAATGATGCACCAGGAGGGAGGAGCCAAGATGGCCGAATAGGAACAGCTCCAGTCTATAGCTCCCAGTGTGAGCGACGCAGAAGACGGGTGATTTCTGCATTTCCATCTGAGGTAC
chr1	247249719	169932082	169932226	1	144,	0,	169932082,	AAGATGTGAAGGAAGATGGTAGTTTTGAAAATGATGTACCAGGAGGGAGGAGCCAAGATGGCCGAATAGGAACAGCTCCAGTCTATAGCTCCCAGTGTGAGCGACGCAGAAGACGGGTGATTTCTGCATTTCCATCTGAGGTAC
chr1	247249719	169932082	169932226	1	144,	0,	169932082,	AAGATGTGAAGGAAGATGGTAGTTTTGAAAATGATGTACCAGGAGGGAGGAGCCAAGATGGCCGAATAGGAACAGCTCCAGTCTATAGCTCCCAGTGTGAGCGACGCAGAAGACGGGTGATTTCTGCATTTCCATCTGAGGTAC
chr1	247249719	169932082	169932226	1	144,	0,	169932082,	AAGATGTGAGGGAAGATGGTAGTTTTGAAAATGATGTACCAGGAGGGAGGAGCCAAGATGGCCGAATAGGAACAGCTCCAGTCTATAGCTCCCAGTGTGAGCGACGCAGAAGACGGGTGATTTCTGCATTTCCATCTGAGGTAC
chr1	247249719	169932082	169932226	2	121,22,	0,121,	169932082,169932204,	AAGATGTGAAGGAAGATGGTAGTTTGAAAATGATGTACCAGGAGGGAGGAGCCAAGATGGCCGAATAGGAACAGCTCCAGTCTATAGCTCCCAGTGTGAGCGACGCAGAAGACGGGTGATTTCTGCATTTCCATCTGAGGTAC
chr1	247249719	169932082	169932226	1	144,	0,	169932082,	AAGATGTGAAGGAAGATGGTAGTTTTGAAAATGATGTACCAGGAGGGAGGAGCCAAGATGGCCGAATAGGAACAGCTCCAGTCTATAGCTCCCAGTGTGAGCGACGCAGAAGACGGGTGATTTCTGCATTTCCATCTGAGGTAC
chr1	247249719	169932082	169932226	1	144,	0,	169932082,	AAGATGTGAAGGAAGATGGTAGTTTTGAAAATGATGTACCAGGAGGGAGGAGCCAAGATGGCCGAATAGGAACAGCTCCAGTCTATAGCTCCCAGTGTGAGCGACGCAGAAGACGGGTGATTTCTGCATTTCCATCTGAGGTAC
chr1	247249719	169932082	169932226	1	144,	0,	169932082,	AAGATGTGAAGGAAGATGGTAGTTTTGAAAATGATGTACCAGGAGGGAGGAGCCAAGATGGCCGAATAGGAACAGCTCCAGTCTATAGCTCCCAGTGTGAGCGACGCAGAAGACGGGTGATTTCTGCATTTCCATCTGAGGTAC
chr1	247249719	169932082	169932226	1	144,	0,	169932082,	AAGATGTGAAGGAAGATGGTAGTTTTGAAAATGATGTACCAGGAGGGAGGAGCCAAGATGGCCGAATAGGAACAGCTCCAGTCTATAGCTCCCAGTGTGAGCGACGCAGAAGACGGGTGATTTCTGCATTTCCATCTGAGGTAC
chr1	247249719	169932082	169932226	1	144,	0,	169932082,	AAGATGTGAAGGAAGATGGTAGTTTTGAAAATGATGTACCAGGAGGGAGGAGCCAAGATGGCCGAATAGGAACAGCTCCAGTCTATAGCTCCCAGTGTGAGCGACGCAGAAGACGGGTGATTTCTGCATTTCCATCTGAGGTAC
chr1	247249719	169932082	169932226	1	144,	0,	169932082,	AAGATGTGAAGGAAGATGGTAGTTTTGAAAATGATGTACCAGGAGGGAGGAGCCAAGATGGCCGAATAGGAACAGCTCCAGTCTATAGCTCCCAGTGTGAGCGACGCAGAGGACGGGTGATTTCTGCATTTCCATCTGAGGTAC
chr1	247249719	169932082	169932226	1	144,	0,	169932082,	AAGATGTGAAGGAAGATGGTAGTTTTGAAAATGATGTACCAGGAGGGAGGAGCCAAGATGGCCGAATAGGAACAGCTCCAGTCTATAGCTCCCAGTGTGAGCGACGCAGAAGACGGGTGATTTCTGCATTTCCATCTGAGGTAC
chr1	247249719	169932082	169932226	1	144,	0,	169932082,	AAGATGTGAAGGAAGATGGTAGTTTTGAAAATGATGTACCAGGAGGGAGGAGCCAAGATGGCCGAATAGGAACAGCTCCAGTCTATAGCTCCCAGTGTGAGCGACGCAGAAGACGGGTGATTTCTGCATTTCCATCTGAGGTAC
chr1	247249719	169932082	169932226	1	144,	0,	169932082,	AAGATGTGAAGGAAGATGGTAGTTTTGAAAATGATGTACCAGGAGGGAGGAGCCAAGATGGCCGAATAGGAACAGCTCCAGTCTATAGCTCCCAGTGTGAGCGACGCAGAAGACGGGTGATTTCTGCATTTCCATCTGAGGTAC
chr1	247249719	169932082	169932226	1	144,	0,	169932082,	AAGATGTGAAGGAAGATGGTAGTTTTGAAAATGATGTACCAGGAGGGAGGAGCCAAGATGGCCGAGTAGGAACAGCTCCAGTCTATAGCTCCCAGTGTGAGCGACGCAGAAGACGGGTGATTTCTGCATTTCCATCTGAGGTAC
chr1	247249719	169932082	169932226	1	144,	0,	169932082,	AAGATGTGAAGGAAGATGGTAGTTTTGAAAATGATGTACCAGGAGGGAGGAGCCAAGATGGCCGAATAGGAACAGCTCCAGTCTATAGCTCCCAGTGTGAGCGACGCAGAAGACGGGTGATTTCTGCATTTCCATCTGAGGTAC
chr1	247249719	169932082	169932224	1	142,	0,	169932082,	AAGGATGTGAAGGAAGATGGTAGTTTTGAAAATGATGTACCAGGAGGGAGGAGCCAAGATGGCCGAATAGGAACAGCTCCAGTCTATAGCTCCCAGTGTGAGCGACGCAGAAGACGGGTGATTTCTGCATTTCCATCTGAGGTAC
chr1	247249719	169932082	169932226	1	144,	0,	169932082,	AAGATGTGAAGGAAGATGGTAGTTTTGAAAATGATGTACCAGGAGGGAGGAGCCAAGATGGCCGAATAGGAACAGCTCCAGTCTATAGCTCCCAGTGTGAGCGACGCAGAAGACGGGTGATTTCTGCATTTCCATCTGAGGTAC
chr1	247249719	169932082	169932226	1	144,	0,	169932082,	AAGATGTGAAGGAAGATGGTAGTTTTGAAAATGATGTACCAGGAGGGAGGAGCCAAGATGGCCGAATAGGAACAGCTCCAGTCTATAGCTCCCAGTGTGAGCGACGCAGAAGACGGGTGATTTCTGCATTTCCATCTGAGGTAC
chr1	247249719	169932082	169932226	1	144,	0,	169932082,	AAGATGTGAAGGAAGATGGTAGTTTTGAAAATGATGTACCAGGAGGGAGGAGCCAAGATGGCCGAATAGGAACAGCTCCAGTCTATAGCTCCCAGTGTGAGCGACGCAGAAGACGGGTGATTTCTGCATTTCCATCTGAGGTAC
chr1	247249719	169932082	169932226	1	144,	0,	169932082,	AAGATGTGAAGGAAGATGGTAGTTTTGAAAATGATGTACCAGGAGGGAGGAGCCAAGATGGCCGAATAGGAACAGCTCCAGTCTATAGCTCCCAGTGTGAGCGACGCAGAAGACGGGTGATTTCTGCATTTCCATCTGAGGTAC
chr1	247249719	169932082	169932226	2	29,114,	0,29,	169932082,169932112,	AAGATGTGAAGGAAGATGGTAGTTTTGAAAATGATGTACCAGGAGGGAGGAGCCAAGATGGCCGAATAGGAACAGCTCCAGTCTATAGCTCCCAGTGTGAGCGACGCAGAAGACGGTGATTTCTGCATTTCCATCTGAGGTAC
chr1	247249719	169932082	169932226	1	144,	0,	169932082,	AAGATGTGAAGGAAGATGGTAGTTTTGAAAATGATGTACCAGGAGGGAGGAGCCAAGATGGCCGAATAGGAACAGCTCCAGTCTATAGCTCCCAGTGTGAGCGACGCAGAAGACGGGTGATTTCTGCATTTCCATCTGAGGTAC
chr1	247249719	169932082	169932226	2	12,130,	0,12,	169932082,169932096,	AAGATGTGAAGGAAGATGGTAGTTTTGAAAATGATGTACCAGGAGGGAGGAGCCAAGATGGCCGAATAGGAACAGCTCCAGTCTATAGCTCCCAGTGTGAGCGACGCAGAAGACGGGTGATTTCTGCATTCATCTGAGGTAC
chr1	247249719	169932082	169932226	2	9,130,	0,9,	169932082,169932096,	AAGATGTGAAGGAAGATGGTAGTTTTGAAAATGATGTACCAGGAGGGAGGAGCCAAGATGGCCGAATAGGAACAGCTCCAGTCTATAGCTCCCAGTGTGAGCGACGCAGAAGACGGGTGATTTTTGCATTCTGAGGTAC
chr1	247249719	169932082	169932226	1	144,	0,	169932082,	AAGATGTGAAGGAAGATGGTAGTTTTGAAAATGATGTACCAGGAGGGAGGAGCCAAGATGGCCGAGTAGGAACAGCTCCAGTCTATAGCTCCCAGTGTGAGCGACGCAGAAGACGGGTGATTTCTGCATTTCCATCTGAGGTAC
chr1	247249719	169932082	169932226	1	144,	0,	169932082,	AAGATGTGAAGGAAGATGGTAGTTTTGAAAATGATGTACCAGGAGGGAGGAGCCAAGATGGCCGAATAGGAACAGCTCCAGTCTATAGCTCCCAGTGTGAGCGACGCAGAAGACGGGTGATTTCTGCATTTCCATCTGAGGTAC
chr1	247249719	169932082	169932226	1	144,	0,	169932082,	AAGATGTGAAGGAAGATGGTAGTTTTGAAAATGATGTACCAGGAGGGAGGAGCCAAGATGGCCGAATAGGAACAGCTCCAGTCTATAGCTCCCAGTGTGAGCGACGCAGAAGACGGGTGATTTCTGCATTTCCATCTGAGGTAC
chr1	247249719	169932082	169932226	1	144,	0,	169932082,	AAGATGTGAAGGAAGATGGTAGTTTTGAAAATGATGTACCAGGAGGGAGGAGCCAAGATGGCCGAATAGGAACAGCTCCAGTCTATAGCTCCCAGTGTGAGCGACGCAGAAGACGGGTGATTTCTGCATTTCCATCTGAGGTAC
chr1	247249719	169932082	169932226	1	144,	0,	169932082,	AAGATGTGAAGGAAGATGGTAGTTTTGAAAATGATGTACCAGGAGGGAGGAGCCAAGATGGCCGAATAGGAACAGCTCCAGTCTATAGCTCCCAGTGTGAGCGACGCAGAAGACGGGTGATTTCTGCATTTCCATCTGAGGTAC
chr1	247249719	169932082	169932226	2	16,127,	0,16,	169932082,169932099,	AAGATGTGAAGGAAGATGGTAGTTTTGAAAATGATGTACCAGGAGGGAGGAGCCAAGATGGCCGAATAGGAACAGCTCCAGTCTATAGCTCCCAGTGTGAGCGACGCAGAAGACGGGTGATTTCTGCTTTCCATCTGAGGTAC
chr1	247249719	169932082	169932226	1	144,	0,	169932082,	AAGATGTGAAGGAAGATGGTAGTTTTGAAAATGATGTACCAGGAGGGAGGAGCCAAGATGGCCGAATAGGAACAGCTCCAGTCTATAGCTCCCAGTGTGAGCGACGCAGAAGACGGGTGATTTCTGCATTTCCATCTGAGGTAC
chr1	247249719	169932082	169932226	1	144,	0,	169932082,	AAGATGTGAAGGAAGATGGTAGTTTTGAAAATGATGTACCAGGAGGGAGGAGCCAAGATGGCCGAATAGGAACAGCTCCAGTCTATAGCTCCCAGTGTGAGCGACGCAGAAGACGGGTGATTTCTGCATTTCCATCTGAGGTAC
chr1	247249719	169932082	169932226	1	144,	0,	169932082,	AAGATGTGAAGGAAGATGGTAGTTTTGAAAATGATGTACCAGGAGGGAGGAGCCAAGATGGCCGAATAGGAACAGCTCCAGTCTATAGCTCCCAGTGTGAGCGACGCAGAAGACGGGTGATTTCTGCATTTCCATCTGAGGTAC
chr1	247249719	169932082	169932226	2	105,38,	0,105,	169932082,169932188,	AAGATGTGAAGGAAGATGGTAGTTTTGAAAATGATGTACAGGAGGGAGGAGCCAAGATGGCCGAATAGGAACAGCTCCAGTCTATAGCTCCCAGTGTGAGCGACGCAGAAGACGGGTGATTTCTGCATTTCCATCTGAGGTAC
chr1	247249719	169932082	169932226	2	15,128,	0,15,	169932082,169932098,	AAGATGTGAAGGAAGATGGTAGTTTTGAAAATGATGTACCAGGAGGGAGGAGCCAAGATGGCCGAATAGGAACAGCTCCAGTCTATAGCTCCCAGTGTGAGCGACGCAGAAGACGGGTGATTTCTGCATTCCATCTGAGGTAC
chr1	247249719	169932082	169932226	1	144,	0,	169932082,	AAGATGTGAAGGAAGATGGTAGTTTTGAAAATGATGTACCAGGAGGGAGGAGCCAAGATGGCCGAATAGGAACAGCTCCAGTCTATAGCTCCCAGTGTGAGCGACGCAGAAGACGGGTGATTTCTGCATTTCCATCTGAGGTAC
chr1	247249719	169932082	169932226	2	105,38,	0,105,	169932082,169932188,	AAGATGTGAAGGAAGATGGTAGTTTTGAAAATGATGTACAGGAGGGAGGAGCCAAGATGGCCGAATAGGAACAGCTCCAGTCTATAGCTCCCAGTGTGAGCGACGCAGAAGACGGGTGATTTCTGCATTTCCATCTGAGGTAC
chr1	247249719	169932082	169932226	1	144,	0,	169932082,	AAGATGTGAAGGAAGATGGTAGTTTTGAAAATGATGTACCAGGAGGGAGGAGCCAAGATGGCCGAATAGGAACAGCTCCAGTCTATAGCTCCCAGTGTGAGCGACGCAGAAGACGGGTGATTTCTGCATTTCCATCTGAGGTAC
chr1	247249719	169932082	169932226	1	144,	0,	169932082,	AAGATGTGAAGGAAGATGGTAGTTTTGAAAATGATGTACCAGGAGGGAGGAGCCAAGATGGCCGAATAGGAACAGCTCCAGTCTATAGCTCCCAGTGTGAGCGACGCAGAAGACGGGTGATTTCTGCATTTCCATCTGAGGTAC
chr1	247249719	169932082	169932226	2	121,22,	0,121,	169932082,169932204,	AAGATGTGAAGGAAGATGGTAGTTTGAAAATGATGTACCAGGAGGGAGGAGCCAAGATGGCCGAATAGGAACAGCTCCAGTCTATAGCTCCCAGTGTGAGCGACGCAGAAGACGGGTGATTTCTGCATTTCCATCTGAGGTAC
chr1	247249719	169932082	169932226	2	19,125,	0,20,	169932082,169932101,	AAGATGTGAAGGAAGATGGTAGTTTTGAAAATGATGTACCAGGAGGGAGGAGCCAAGATGGCCGAATAGGAACAGCTCCAGTCTATAGCTCCCAGTGTGAGCGACGCAGAAGACGGGTGATTTCTGGCATTTCCATCTGAGGTAC
chr1	247249719	169932082	169932226	1	144,	0,	169932082,	AAGATGTGAAGGAAGATGGTAGTTTTGAAAATGATGTACCAGGAGGGAGGAGCCAAGATGGCCGAATAGGAACAGCTCCAGTCTATAGCTCCCAGTGTGAGCGACGCAGAAGACGGGTGATTTCTGCATTTCCATCTGAGGTAC
chr1	247249719	169932082	169932226	1	144,	0,	169932082,	AAGATGTGAAGGAAGATGGTAGTTTTGAAAATGATGTACCAGGAGGGAGGAGCCAAGATGGCCGAATAGGAACAGCTCCAGTCTATAGCTCCCAGTGTGAGCGACGCAGAAGACGGGTGATTTCTGCATTTCCATCTGAGGTAC
chr1	247249719	169932082	169932226	1	144,	0,	169932082,	AAGATGTGAAGGAAGATGGTAGTTTTGAAAATGATGTACCAGGAGGGAGGAGCCAAGATGGCCGAATAGGAACAGCTCCAGTCTATAGCTCCCAGTGTGAGCGACGCAGAAGACGGGTGATTTTTGCATTTCCATCTGAGGTAC
chr1	247249719	169932082	169932226	1	144,	0,	169932082,	AAGATGTGAAGGAAGATGGTAGTTTTGAAAATGATGTACCAGGAGGGAGGAGCCAAGATGGCCGAATAGGAACAGCTCCAGTCTATAGCTCCCAGTGTGAGCGACGCAGAAGACGGGTGATTTCTGCATTTCCATCTGAGGTAC
chr1	247249719	169932082	169932226	1	144,	0,	169932082,	AAGATGTGAAGGAAGATGGTAGTTTTGAAAATGATGTGCCAGGAGGGAGGAGCCAAGATGGCCGAATAGGAACAGCTCCAGTCTATAGCTCCCAGTGTGAGCGACGCAGAAGACGGGTGATTTCTGCATTTCCATCTGAGGTAC
chr1	247249719	169932082	169932226	1	144,	0,	169932082,	AAGATGTGAAGGAAGATGGTAGTTTTGAAAATGATGTACCAGGAGGGAGGAGCCAAGATGGCCGAATAGGAACAGCTCCAGTCTATAGCTCCCAGTGTGAGCGACGCAGAAGACGGGTGATTTCTGCATTTCCATCTGAGGTAC
chr1	247249719	169932082	169932226	1	144,	0,	169932082,	AAGATGTGAAGGAAGATGGTAGTTTTGAAAATGATGTACCAGGAGGGAGGAGCCAAGATGGCCGAATAGGAACAGCTCCAGTCTATAGCTCCCAGTGTGAGCGACGCAGAAGACGGGTGATTTCTGCATTTCCATCTGAGGTAC
chr1	247249719	169932082	169932226	1	144,	0,	169932082,	AAGATGTGAAGGAAGATGGTAGTTTTGAAAATGATGTACCNGGAGGGAGGAGCCAAGATGGCCGAATAGGAACAGCTCCAGTCTATAGCTCCCAGTGTGAGCGACGCAGAAGACGGGTGATTTCTGCATTTCCATCTGAGGTAC
chr1	247249719	169932082	169932226	1	144,	0,	169932082,	AAGATGTGAAGGAAGATGGTAGTTTTGAAACTGATGTACCAGGAGGGAGGAGCCAAGATGGCCGAATAGGAACAGCTCCAGTCTATAGCTCCCAGTGTGAGCGACGCAGAAGACGGGTGATTTCTGCATTTCCATCTGAGGTAC
chr1	247249719	169932082	169932226	1	144,	0,	169932082,	AAGATGTGAAGGAAGATGGTAGTTTTGAAAATGATGTACCAGGAGGGAGGAGCCAAGATGGCCGAATAGGAACAGCTCCAGTCTATAGCTCCCAGTGTGAGCGACGCAGAAGACGGGTGATTTCTGCATTTCCATCTGAGGTAC
chr1	247249719	169932082	169932226	2	105,38,	0,105,	169932082,169932188,	AAGATGTGAAGGAAGATGGTAGTTTTGAAAATGATGTACAGGAGGGAGGAGCCAAGATGGCCGAATAGGAACAGCTCCAGTCTATAGCTCCCAGTGTGAGCGACGCAGAAGACGGGTGATTTCTGCATTTCCATCTGAGGTAC
chr1	247249719	169932082	169932226	1	144,	0,	169932082,	AAGATGTGAAGGAAGATGGTAGTTTTGAAAATGATGTACCAGGAGGGAGGAGCCAAGATGGCCGAATAGGAACAGCTCCAGTCTATAGCTCCCAGTGTGAGCGACGCAGAAGACGGGTGATTTCTGCATTTCCATCTGAGGTAC
chr1	247249719	169932082	169932226	1	144,	0,	169932082,	AAGATGTGAAGGAAGATGGTAGTTTTGAAAATGATGTACCAGGAGGGAGGAGCCAAGATGGCCGAATAGGAACAGCTCCAGTCTATAGCTCCCAGTGTGAGCGACGCAGAAGACGGGTGATTTCTGCATTTCCATCTGAGGTAC
chr1	247249719	169932082	169932226	1	144,	0,	169932082,	AAGATGTGAAGGAAGATGGTAGTTTTGAAAATGATGTACCAGGAGGGAGGAGCCAAGATGGCCGAATAGGAACAGCTCCAGTCTATAGCTCCCAGTGTGAGCGACGCAGAAGACGGGTGATTTCTGCATTTCCATCTGAGGTAC
chr1	247249719	169932082	169932226	1	144,	0,	169932082,	AAGATGTGAAGGAAGATGGTAGTTTTGAAAATGATGTACCAGGAGGGAGGAGCCAAGATGGCCGAATAGGAACAGCTCCAGTCTATAGCTCCCAGTGTGAGCGACGCAGAAGACGGGTGATTTCTGCATTTCCATCTGAGGTAC
chr1	247249719	169932082	169932226	1	144,	0,	169932082,	AAGATGTGAAGGAAGATGGTAGTTTTGAAAATGATGTACCAGGAGGGAGGAGCCAAGATGGCCGAATAGGAACAGCTCCAGTCTATAGCTCCCAGTGTGAGCGACGCAGAAGACGGGTGATTTCTGCATTTCCATCTGAGGTAC
chr1	247249719	169932082	169932226	1	144,	0,	169932082,	AAGATGTGAAGGAAGATGGTAGTTTTGAAAATGATGTACCAGGAGGGAGGAGCCAAGATGGCCGAATAGGAACAGCTCCAGTCTATAGCTCCCAGTGTGAGCGACGCAGAAGACGGATGATTTCTGCATTTCCATCTGAGGTAC
chr1	247249719	169932082	169932226	1	144,	0,	169932082,	AAGATGTGAAGGAAGATGGTAGTTTTGAAAATGATGTACCAGGAGGGAGGAGCCAAGATGGCCGAATAGGAACAGCTCCAGTCTACAGCTCCCAGTGTGAGCGACGCAGAAGACGGGTGATTTCTGCATTTCCATCTGAGGTAC
chr1	247249719	169932082	169932226	1	144,	0,	169932082,	AAGATGTGAAGGAAGATGGTAGTTTTGAAAATGATGTACCAGGAGGGAGGAGCCAAGATGGCCGAATAGGAACAGCTCCAGTCTATAGCTCCCAGTGTGAGCGACGCAGAAGACGGGTGATTTCTGCATTTCCATCTGAGGTAC
chr1	247249719	169932082	169932226	1	144,	0,	169932082,	AAGATGTGAAGGAAGATGGTAGTTTTGAAAATGATGTACCAGGAGGGAGGAGCCAAGATGGCCGAATAGGAACAGCTCCAGTCTATAGCTCCCAGTGTGAGCGACGCAGAAGACGGGTGATTTCTGCATTTCCATCTGAGGTAC
chr1	247249719	169932082	169932226	1	144,	0,	169932082,	AAGATGTGAAGGAAGATGGTAGTTTTGAAAATGATGTACCAGGAGGGAGGAGCCAAGATGGCCGAATAGGAACAGCTCCAGTCTATAGCTCCCAGTGTGAGCAACGCAGAAGACGGGTGATTTCTGCATTTCCATCTGAGGTAC
chr1	247249719	169932082	169932226	1	144,	0,	169932082,	AAGATGTGAAGGAAGATGGTAGTTTTGAAAATGATGTACCAGGAGGGAGGAGCCAAGATGGCCGAATAGGAACAGCTCCAGTCTATAGCTCCCAGTGTGGGCGACGCAGAAGACGGGTGATTTCTGCATTTCCATCTGAGGTAC
chr1	247249719	169932082	169932226	1	144,	0,	169932082,	AAGATGTGAAGGAAGATGGTAGTTTTGAAAATGATGTACCAGGAGGGAGGAGCCAAGATGGCCGAATAGGAACAGCTCCAGTCTATAGCTCCCAGTGTGAGCGACGCAGAAGACGGGTGATTTCTGCATTTCCATCTGAGGTAC
chr1	247249719	169932082	169932226	1	144,	0,	169932082,	AAGATGTGAAGGAAGATGGTAGTTTTGAAAATGATGTACCAGGAGGGAGGAGCCAAGATGGCCGAATAGGAACAGCTCCAGTCTATAGCTCCCAGTGTGAGCGACGCAGAAGACGGGTGATTTCTGCATTTCCATCTGAGGTAC
chr1	247249719	169932082	169932226	2	29,114,	0,29,	169932082,169932112,	AAGATGTGAAGGAAGATGGTAGTTTTGAAAATGATGTACCAGGAGGGAGGAGCCAAGATGGCCGAATAGGAACAGCTCCAGTCTATAGCTCCCAGTGTGAGCGACGCAGAAGACGGTGATTTCTGCATTTCCATCTGAGGTAC
chr1	247249719	169932082	169932226	1	144,	0,	169932082,	AAGATGTGAAGGAAGATGGTAGTTTTGAAAATGATGTACCAGGAGGGAGGAGCCAAGATGGCCGAATAGGAACAGCTCCAGTCTATAGCTCCCAGTGTGAGCGACGCAGAAGACGGGTGATTTCTGCATTTCCATCTGAGGTAC
chr1	247249719	169932082	169932226	1	144,	0,	169932082,	AAGATGTGAAGGAAGATGGTAGTTTTGAAAATGATGTACCAGGAGGGAGGAGCCAAGATGGCCGAATAGGAACAGCTCCAGTCTATAGCTCCCAGTGTGAGCGACGCAGAAGACGGGTGATTTCTGCATTTCCATCTGAGGTAC
chr1	247249719	169932082	169932226	2	15,128,	0,15,	169932082,169932098,	AAGATGTGAAGGAAGATGGTAGTTTTGAAAATGATGTACCAGGAGGGAGGAGCCAAGATGGCCGAATAGGAACAGCTCCAGTCTATAGCTCCCAGTGTGAGCAACGCAGAAGACGGGTGATTTCTGCATTCCATCTGAGGTAC
chr1	247249719	169932082	169932226	1	144,	0,	169932082,	AAGATGTGAAGGAAGATGGTAGTTTTGAAAATGATGTACCAGGAGGGAGGAGCCAAGATGGCCGAATAGGAACAGCTCCAGTCTATAGCTCCCAGTGTGAGCGACGCAGAAGACGGGTGATTTCTGCATTTCCATCTGAGGTAC
chr1	247249719	169932082	169932226	1	144,	0,	169932082,	AAGATGTGAAGGAAGATGGTAGTTTTGAAAATGATGTACCAGGAGGGAGGAGCCAAGATGGCCGAATAGGAACAGCTCCAGTCTATAGCTCCCAGTGTGAGCGACGCAGAAGACGGGTGATTTCTGCATTTCCATCTGAGGTAC
chr1	247249719	169932082	169932226	1	144,	0,	169932082,	AAGATGTGAAGGAAGATGGTAGTTTTGAAAATGATGTACCAGGAGGGAGGAGCCAAGATGGCCGAATAGGAACAGCTCCAGTCTATAGCTCCCAGTGTGAGCGACGCAGAAGACGGGTGATTTCTGCATTTCCATCTGAGGTAC
chr1	247249719	169932082	169932226	1	144,	0,	169932082,	AAGATGTGAAGGAAGATGGTAGTTTTGAAAATGATGTACCAGGAGGGAGGAGCCAAGATGGCCGAATAGGAACAGCTCCAGTCTATAGCTCCCAGTGTGAGCGACGCAGAAGACGGGTGATTTCTGCATTTCCATCTGAGGTAC
chr1	247249719	169932082	169932226	1	144,	0,	169932082,	AAGATGTGAAGGAAGATGGTAGTTTTGAAAATGATGTACCAGGAGGGAGGAGCCAAGATGGCCGAATAGGAACAGCTCCAGTCTATAGCTCCCAGTGTGAGCGACGCAGAAGACGGGTGATTTCTGCATTTCCATCTGAGGTAC
chr1	247249719	169932082	169932226	1	144,	0,	169932082,	AAGATGTGAAGGAAGATGGTAGTTTTGAAAATGATGTACCAGGAGGGAGGAGCCAAGATGGCCGAATAGGAACAGCTCCAGTCTATAGCTCCCAGTGTGAGCGACGCAGAAGACGGGTGATTTCTGCATTTCCATCTGAGGTAC
chr1	247249719	169932082	169932226	1	144,	0,	169932082,	AAGATGTGAAGGAAGATGGTAGTTTTGAAAATGATGTACCAGGAGGGAGGAGCCAAGATGGCCGAATAGGAACAGCTCCAGTCTATAGCTCCCAGTGTGAGCGACGCAGAAGACGGGTGATTTCTGCATTTCCATCTGAGGTAC
chr1	247249719	169932082	169932226	1	144,	0,	169932082,	AAGATGTGAAGGAAGATGGTAGTTTTGAAAATGATGTACCAGGAGGGAGGAGCCAAGATGGCCGAATAGGAACAGCTCCAGTCTATAGCTCCCTGTGTGAGCGACGCAGAAGACGGGTGATTTCTGCATTTCCATCTGAGGTAC
chr1	247249719	169932082	169932226	1	144,	0,	169932082,	AAGATGTGAAGGAAGATGGTAGTTTTGAAAATGATGTACCAGGAGGGAGGAGCCAAGATGGCCGAATAGGAACAGCTCCAGTCTATAGCTCCCAGTGTGAGCGACGCAGAAGATGGGTGATTTCTGCATTTCCATCTGAGGTAC
chr1	247249719	169932082	169932226	1	144,	0,	169932082,	AAGATGTGAAGGAAGATGGTAGTTTTGAAAATGATGTACCAGGAGGGAGGAGCCAAGATGGCCGAATAGGAACAGCTCCAGTCTATAGCTCCCAGTGTGAGCGACGCAGAAGACGGGTGATTTCTGCATTTCCATCTGAGGTAC
chr1	247249719	169932082	169932226	1	144,	0,	169932082,	AAGATGTGAAGGAAGATGGTAGTTTTGAAAATGATGTACCAGGAGGGAGGAGCCAAGATGGCCGAATAGGAACAGCTCCAGTCTATAGCTCCCAGTGTGAGCGACGCAGAAGACGGGTGATTTCTGCATTTCCATCTGAGGTAC
chr1	247249719	169932082	169932226	1	144,	0,	169932082,	AAGATGTGAAGGAAGATGGTAGTTTTGAAAATGATGTACCAGGAGGGAGGAGCCAAGATGGCCGAATAGGAACAGCTCCAGTCTATAGCTCCCAGTGTGAGCGACGCAGAAGACGGGTGATTTCTGCATTTCCATCTGAGGTAC
chr1	247249719	169932082	169932226	1	144,	0,	169932082,	AAGATGTGAAGGAAGATGGTAGTTTTGAAAATGATGTACCAGGAGGGAGGAGCCAAGATGGCCGAATAGGAACAGCTCCAGTCTATAGCTCCCAGTGTGAGCGACGCAGAAGACGGGTGATTTCTGCATTTCCATCTGAGGTAC
chr1	247249719	169932082	169932226	1	144,	0,	169932082,	AAGATGTGAAGGAAGATGGTAGTTTTGAAAATGATGTACCAGGAGGGAGGAGCCAAGATGGCCGAATAGGAACAGCTCCAGTCTATAGCTCCCAGTGTGAGCGACGCAGAAGACGGGTGATTTCTGCATTTCCATCTGAGGTAC
chr1	247249719	169932082	169932226	1	144,	0,	169932082,	AAGATGTGAAGGAAGATGGTAGTTTTGAAAATGATGTACCAGGAGGGAGGAGCCAAGATGGCCGAATAGGAACAGCTCTAGTCTATAGCTCCCAGTGTGAGCGACGCAGAAGACGGGTGATTTCTGCATTTCCATCTGAGGTAC
chr1	247249719	169932082	169932226	1	144,	0,	169932082,	AAGATGTGAAGGAAGATGGTAGTTTTGAAAATGATGTACCAGGAGGGAGGAGCCAAGATGGCCGAATAGGAACAGCTCCAGTCTATAGCTCCCAGTGTGAGCGACGCAGAAGACGGGTGATTTCTGCATTTCCATCTGAGGTAC
chr1	247249719	169932082	169932226	2	10,133,	0,10,	169932082,169932093,	AAGATGTGAAGGAAGATGGTAGTTTTGAAAATGATGTACCAGGAGGGAGGAGCCAAGATGGCCGAATAGGAACAGCTCCAGTCTATAGCTCCCAGTGTGAGCGACGCAGAAGACGGGTGATTTCTGCATTTCCTCTGAGGTAC
chr1	247249719	169932082	169932226	1	144,	0,	169932082,	AAGATGTGAAGGAAGATGGTAGTTTTGAAAATGATGTACCAGGAGGGAGGAGCCAAGATGGCCGAATAGGAACAGCTCCAGTCTATAGCTCCCAGTGTGAGCGACGCAGAAGACGGGTGATTTCTGCATTTCCATCTGAGGTAC
chr1	247249719	169932082	169932226	1	144,	0,	169932082,	AAGATGTGAAGGAAGATGGTAGTTTTGAAAATGATGTACCAGGAGGGAGGAGCCAAGATGGCCGAATAGGAACAGCTCCAGTCTATAGCTCCCAGTGTGAGCGACGCAGAAGACGGGTGATTTCTGCATTTCCATCTGAGGTAC
chr1	247249719	169932082	169932226	1	144,	0,	169932082,	AAGATGTGAAGGAAGATGGTAGTTTTGAAAATGATGTACCAGGAGGGAGGAGCCAAGATGGCCGAATAGGAACAGCTCCAGTCTATAGCTCCCAGTGTGAGCGACGCAGAAGACGGGTGATTTCTGCATTTCCATCTGAGGTAC
chr1	247249719	169932082	169932226	1	144,	0,	169932082,	AAGATGTGAAGGAAGATGGTAGTTTTGAAAATGATGTACCAGGAGGGAGGAGCCAAGATGGCCGAATAGGAACAGCTCCAGTCTATAGCTCCCAGTGTGAGCGACGCAGAAGACGGGTGATTTCTGCATTTCCATCTGAGGTAC
chr1	247249719	169932082	169932226	1	144,	0,	169932082,	AAGATGTGAAGGAAGATGGTAGTTTTGAAAATGATGTACCAGGAGGGAGGAGCCAAGATGGCCGAATAGGAACAGCTCCAGTCTATAGCTCCCAGTGTGAGCGACGCAGAAGACGGGTGATTTCTGCATTTCCATCTGAGGTAC
chr1	247249719	169932082	169932226	1	144,	0,	169932082,	AAGATGTGAAGGAAGATGGTAGTTTTGAAAATGATGTACCAGGAGGGAGGAGCCAAGATGGCCGAATAGGAACAGCTCCAGTCTATAGCTCCCAGTGTGAGCGACGCAGAAGACGGGTGATTTCTGCATTTCCATCTGAGGTAC
chr1	247249719	169932082	169932226	1	144,	0,	169932082,	AAGATGTGAAGGAAGATGGTAGTTTTGAAAATGATGTACCAGGAGGGAGGAGCCAAGATGGCCGAATAGGAACAGCTCCAGTCTATAGCTCCCAGTGTGAGCGACGCAGAAGACGGGTGATTTCTGCATTTCCATCTGAGGTAC
chr1	247249719	169932082	169932226	3	116,5,19,	0,117,122,	169932082,169932201,169932207,	AAGATGTGAAGGAAGATGGAGTTTGAAATGATGTACCAGGAGGGAGGAGCCAAGATGGCCGAATAGGAACAGCTCCAGTCTATAGCTCCCAGTGTGAGCGACGCAGAAGACGGGTGATTTCTGCATTTCCATCTGAGGTAC
chr1	247249719	169932082	169932226	1	144,	0,	169932082,	AAGATGTGAAGGAAGATGGTAGTTTTGAAAATGATGTACCAGGAGGGAGGAGCCAAGATGGCCGAATAGGAACAGCTCCAGTCTATAGCTCCCAGTGTGAGCGACGCAGAAGACGGGTGATTTCTGCATTTCCATCTGAGGTAC
chr1	247249719	169932082	169932226	1	144,	0,	169932082,	AAGATGTGAAGGAAGATGGTAGTTTTGAAAATGATGTACCAGGAGGGAGGAGCCAAGATGGCCGAATAGGAACAGCTCCAGTCTATAGCTCCCAGTGTGAGCGACGCAGAAGACGGGTGATTTCTGCATTTCCATCTGAGGTAC
chr1	247249719	169932082	169932226	1	144,	0,	169932082,	AAGATGTGAAGGAAGATGGTAGTTTTGAAAATGATGTACCAGGAGGGAGGAGCCAAGATGGCCGAATAGGAACAGCTCCAGTCTATAGCTCCCAGTGTGAGCGACGCAGAAGACGGGTGATTTCTGCATTTCCATCTGAGGTAC
chr1	247249719	169932082	169932226	1	144,	0,	169932082,	AAGATGTGAAGGAAGATGGTAGTTTTGAAAATGATGTACCAGGAGGGAGGAGCCAAGATGGCCGAATAGGAACAGCTCCAGTCTATAGCTCCCAGTGTGAGCGACGCAGAAGACGGGTGATTTCTGCATTTCCATCTGAGGTAC
chr1	247249719	169932082	169932226	1	144,	0,	169932082,	AAGATGTGAAGGAAGATGGTAGTTTTGAAAATGATGTACCAGGAGGGAGGAGCCAAGATGGCCGAATAGGAACAGCTCCAGTCTATAGCTCCCAGTGTGAGCGACGCAGAAGACGGGTGATTTCTGCATTTCCATCTGAGGTAC
chr1	247249719	169932082	169932226	1	144,	0,	169932082,	AAGATGTGAAGGAAGATGGTAGTTTTGAAAATGATGTACCAGGAGGGAGGAGCCAAGATGGCCGAATAGGAACAGCTCCAGTCTATAGCTCCCAGTGTGAGCGACGCAGAAGACGGGTGATTTCTGCATTTCCATCTGAGGTAC
chr1	247249719	169932082	169932226	1	144,	0,	169932082,	AAGATGTGAAGGAAGATGGTAGTTTTGAAAATGATGTACCAGGAGGGAGGAGCCAAGATGGCCGAATAGGAACAGCTCCAGTCTATAGCTCCCAGTGTGAGCGACGCAGAAGATGGGTGATTTCTGCATTTCCATCTGAGGTAC
chr1	247249719	169932082	169932226	1	144,	0,	169932082,	AAGATGTGAAGGAAGATGGTAGTTTTGAAAATGATGTACCAGGAGGGAGGAGCCAAGATGGCCGAATAGGAACAGCTCCAGTCTATAGCTCCCAGTGTGAGCGACGCAGAAGACGGGTGATTTCTGCATTTCCATCTGAGGTAC
chr1	247249719	169932082	169932226	1	144,	0,	169932082,	AAGATGTGAAGGAAGATGGTAGTTTTGAAAATGATGTACCAGGAGGGAGGAGCCAAGATGGCCGAATAGGAACAGCTCCAGTCTATAGCTCCCAGTGTGAGCGACGCAGAAGACGGGTGATTTCTGCATTTCCATCTGAGGTAC
chr1	247249719	169932082	169932226	2	104,40,	0,105,	169932082,169932186,	AAGATGTGAAGGAAGATGGTAGTTTTGAAAATGATGTACCGAGGAGGGAGGAGCCAAGATGGCCGAATAGGAACAGCTCCAGTCTATAGCTCCCAGTGTGAGCGACGCAGAAGACGGGTGATTTCTGCATTTCCATCTGAGGTAC
chr1	247249719	169932082	169932226	1	144,	0,	169932082,	AAGATGTGAAGGAAGATGGTAGTTTTGAAAATGATGTACCAGGAGGGAGGAGCCAAGATGGCCGAATAGGAACAGCTCCAGTCTATAGCTCCCAGTGTGAGCGACGCAGAAGACGGGTGATTTCTGCATTTCCATCTGAGGTAC
chr1	247249719	169932082	169932226	1	144,	0,	169932082,	AAGATGTGAAGGAAGATGGTAGTTTTGAAAATGATGTACCAGGAGGGAGGAGCCAAGATGGCCGAATAGGAACAGCTCCAGTCTATAGCTCCCAGTGTGAGCGACGCAGAAGACGGGTGATTTCTGCATTTCCATCTGAGGTAC
chr1	247249719	169932082	169932226	1	144,	0,	169932082,	AAGATGTGAAGGAAGATGGTAGTTTTGAAAATGATGTACCAGGAGGGAGGAGCCAAGATGGCCGAATAGGAACAGCTCCAGTCTATAGCTCCCAGTGTGAGCGACGCAGAAGACGGGTGATTTCTGCATTTCCATCTGAGGTAC
chr1	247249719	169932082	169932226	1	144,	0,	169932082,	AAGATGTGAAGGAAGATGGTAGTTTTGAAAATGATGTACCAGGAGGGAGGAGCCAAGATGGCCGAATAGGAACAGCTCCAGTTTATAGCTCCCAGTGTGAGCGACGCAGAAGACGGGTGATTTCTGCATTTCCATCTGAGGTAC
chr1	247249719	169932082	169932226	4	96,8,25,15,	0,97,106,132,	169932082,169932178,169932186,169932211,	AAGATGTGAAGGAAGTATGGTAGTTTTGAAAATGATGTACCGAGGAGGGAGGGAGCCAAGATGGCCGAATAGGAACAGCTCCAGTCTATAGCTCCCAGTGTGAGCGACGCAGAAGACGGGTGATTTCTGCATTTCCATCTGAGGTAC
chr1	247249719	169932082	169932226	1	144,	0,	169932082,	AAGATGTGAAGGAAGATGGTAGTTTTGAAAATGATGTACCAGGAGGGAGGAGCCAAGATGGCCGAATAGGAACAGCTCCAGTCTATAGCTCCCAGTGTGAGCGACGCAGAAGACGGGTGATTTCTGCATTTCCATCTGAGGTAC
chr1	247249719	169932082	169932226	2	116,27,	0,116,	169932082,169932199,	AAGATGTGAAGGAAGATGGTAGTTTTGAAATGATGTACCAGGAGGGAGGAGCCAAGATGGCCGAATAGGAACAGCTCCAGTCTATAGCTCCCAGTGTGAGCGACGCAGAAGACGGGTGATTTCTGCATTTCCATCTGAGGTAC
chr1	247249719	169932082	169932226	1	144,	0,	169932082,	AAGATGTGAAGGAAGATGGTAGTTTTGAAAATGATGTACCAGGAGGGAGGAGCCAAGATGGCCGAATAGGAACAGCTCCAGTCTATAGCTCCCAGTGTGAGCGACGCAGAAGACGGGTGATTTCTGCATTTCCATCTGAGGTAC
chr1	247249719	169932082	169932226	1	144,	0,	169932082,	AAGATGTGAAGGAAGATGGTAGTTTTGAAAATGATGTACCAGGAGGGAGGAGCCAAGATGGCCGAATAGGAACAGCTCCAGTCTATAGCTCCCAGTGTGAGCGACGCAGAAGACGGGTGATTTCTGCATTTCCATCTGAGGTAC
chr1	247249719	169932082	169932226	1	144,	0,	169932082,	AAGATGTGAAGGAAGATGGTAGTTTTGAAAATGATGTACCAGGAGGGAGGGGCCAAGATGGCCGAATAGGAACAGCTCCAGTCTATAGCTCCCAGTGTGAGCGACGCAGAAGACGGGTGATTTCTGCATTTCCATCTGAGGTAC
chr1	247249719	169932082	169932226	1	144,	0,	169932082,	AAGATGTGAAGGAAGATGGTAGTTTTGAAAATGATGTACCAGGAGGGAGGAGCCAAGATGGCCGAATAGGAACAGCTCCAGTCTATAGCTCCCAGTGTGAGCGACGCAGAAGACGGGTGATTTCTGCATTTCCATCTGAGGTAC
chr1	247249719	169932082	169932226	2	71,73,	0,72,	169932082,169932153,	AAGATGTGAAGGAAGATGGTAGTTTTGAAAATGATGTACCAGGAGGGAGGAGCCAAGATGGCCGAATAGGAACAAGCTCCAGTCTATAGCTCCCAGTGTGAGCGACGCAGAAGACGGGTGATTTCTGCATTTCCATCTGAGGTAC
chr1	247249719	169932082	169932226	2	121,22,	0,121,	169932082,169932204,	AAGATGTGAAGGAAGGTGGTAGTTTGAAAATGATGTACCAGGAGGGAGGAGCCAAGATGGCCGAATAGGAACAGCTCCAGTCTATAGCTCCCAGTGTGAGCGACGCAGAAGACGGGTGATTTCTGCATTTCCATCTGAGGTAC
chr1	247249719	169932082	169932226	2	53,90,	0,53,	169932082,169932136,	AAGATGTGAAGGAAGATGGTAGTTTTGAAAATGATGTACCAGGAGGGAGGAGCCAAGATGGCCGAATAGGAACAGCTCCAGTCTATAGCTCCAGTGTGAGCGACGCAGAAGACGGGTGATTTCTGCATTTCCATCTGAGGTAC
chr1	247249719	169932082	169932226	1	144,	0,	169932082,	AAGATGTGAAGGAAGATGGTAGTTTTGAAAATGATGTACCAGGAGGGAGGAGCCAAGATGGCCGAATAGGAACAGCTCCAGTCTATAGCTCCCAGTGTGAGCGACGCAGAAGACGGGTGATTTCTGCATTTCCATCTGAGGTAC
chr1	247249719	169932082	169932226	1	144,	0,	169932082,	AAGATGTGAAGGAAGATGGTAGTTTTGAAAATGATGTACCAGGAGGGAGGAGCCAAGATGGCCGAATAGGAACAGCTCCAGTCTATAGCTCCCAGTGTGAGCGACGCAGAAGACGGGTGATTTCTGCATTTCCATCTGAGGTAC
chr1	247249719	169932082	169932226	1	144,	0,	169932082,	AAGATGTGAAGGAAGATGGTAGTTTTGAAAATGATGTACCAGGAGGGAGGAGCCAAGATGGCCGAATAGGAACAGCTCCAGTCTATAGCTCCCAGTGTGAGCGACGCAGAAGACGGGTGATTTCTGCATTTCCATCTGAGGTAC
chr1	247249719	169932082	169932226	1	144,	0,	169932082,	AAGATGTGAAGGAAGATGGTAGTTTTGAAAATGATGTACCAGGAGGGAGGAGCCAAGATGGCCGAATAGGAACAGCTCCAGTCTATAGCTCCCAGTGTGAGCGACGCAGAAGACGGGTGATTTCTGCATTTCCATCTGAGGTAC
chr1	247249719	169932082	169932226	2	12,131,	0,12,	169932082,169932095,	AAGATGTGAAGGAAGATGGTAGTTTTGAAAATGATGTACCAGGAGGGAGGAGCCAAGATGGCCGAATAGGAACAGCTCCAGTCTATAGCTCCCAGTGTGAGCGACGCAGAAGACGGGTGATTTCTGCATTTCATCTGAGGTAC
chr1	247249719	169932082	169932226	2	89,54,	0,89,	169932082,169932172,	AAGATGTGAAGGAAGATGGTAGTTTTGAAAATGATGTACCAGGAGGGAGGAGCCAGATGGCCGAATAGGAACAGCTCCAGTCTATAGCTCCCAGTGTGAGCGACGCAGAAGACGGGTGATTTCTGCATTTCCATCTGAGGTAC
chr1	247249719	169932082	169932226	2	118,26,	0,119,	169932082,169932200,	AAGATGTGAAGGAAGATGGTAGTTTTAGAAAATGATGTACCAGGAGGGAGGAGCCAAGATGGCCGAATAGGAACAGCTCCAGTCTATAGCTCCCAGTGTGAGCGACGCAGAAGACGGGTGATTTCTGCATTTCCATCTGAGGTAC
chr1	247249719	169932082	169932226	1	144,	0,	169932082,	AAGATGTGAAGGAAGATGGTAGTTTTGAAAATGATGTACCAGGAGGGAGGAGCCAAGATGGCCGAATAGGAACAGCTCCAGTCTATAGCTCCCAGTGTGAGCGACGCAGAAGACGGGTGATTTCTGCATTTCCATCTGAGGTAC
chr1	247249719	169932082	169932226	1	144,	0,	169932082,	AAGATGTGAAGGAAGATGGTAGTTTTGAAAATGATGTACCAGGAGGGAGGAGCCAAGATGGCCGAATAGGAACAGCTCCAGTCTATAGCTCCCAGTGTGAGCGACGCAGAAGACGGGTGATTTCTGCATTTCCATCTGAGGTAC
chr1	247249719	169932082	169932226	1	144,	0,	169932082,	AAGATGTGAAGGAAGATGGTAGTTTTGAAAATGATGTACCAGGAGGGAGGAGCCAAGATGGCCGAATAGGAACAGCTCCAGTCTATAGCTCCCAGTGTGAGCGACGCAGAAGACGGGTGATTTCTGCATTTCCATCTGAGGTAC
chr1	247249719	169932082	169932226	2	121,22,	0,121,	169932082,169932204,	AAGATGTGAAGGAAGATGGTAGTTTGAAAATGATGTACCAGGGGGGAGGAGCCAAGATGGCCGAATAGGAACAGCTCCAGTCTATAGCTCCCAGTGTGAGCGACGCAGAAGACGGGTGATTTCTGCATTTCCATCTGAGGTAC
chr1	247249719	169932082	169932226	1	144,	0,	169932082,	AAGATGTGAAGGAAGATGGTAGTTTTGAAAATGATGTACCAGGAGGGAGGAGCCAAGATGGCCGAATAGGAACAGCTCCAGTCTATAGCTCCCAGTGTGAGCGACGCAGAAGACGGGTGATTTCTGCATTTCCATCTGAGGTAC
chr1	247249719	169932082	169932226	1	144,	0,	169932082,	AAGATGTGAAGGAAGATGGTAGTTTTGAAAATGATGTACCAGGAGGGAGGAGCCAAGATGGCCGAATAGGAACAGCTCCAGTCTATAGCTCCCAGTGTGAGCGACGCAGAAGACGGGTGATTTCTGCATTTCCATCTGAGGTAC
chr1	247249719	169932082	169932226	1	144,	0,	169932082,	AAGATGTGAAGGAAGATGGTAGTTTTGAAAATGATGTACCAGGAGGGAGGAGCCAAGATGGCCGAATAGGAACAGCTCCAGTCTATAGCTCCCAGTGTGAGCGACGCAGAAGACGGGTGATTTCTGCATTTCCATCTGAGGTAC
chr1	247249719	169932082	169932226	1	144,	0,	169932082,	AAGATGTGAAGGAAGATGGTAGTTTTGAAAATGATGTACCAGGAGGGAGGAGCCAAGATGGCCGAATAGGAACAGCTCCAGTCTATAGCTCCCAGTGTGAGCGACGCAGAAGACGGGTGATTTCTGCATTTCCATCTGAGGTAC
chr1	247249719	169932082	169932226	1	144,	0,	169932082,	AAGATGTGAAGGAAGATGGTAGTTTTGAAAATGATGTACCAGGAGGGAGGAGCCAAGATGGCCGAATAGGAACAGCTCCAGTCTATAGCTCCCAGTGTGAGCGACGCAGAAGACGGGTGATTTCTGCATTTCCATCTGAGGTAC
chr1	247249719	169932082	169932226	1	144,	0,	169932082,	AAGATGTGAAGGAAGATGGTAGTTTTGAAAATGATGTACCAGGAGGGAGGAGCCAAGATGGCCGAATAGGAACAGCTCCAGTCTATAGCTCCCAGTGTGAGCGACGCAGAAGACGGGTGATTTCTGCATTTCCATCTGAGGTAC
chr1	247249719	169932082	169932226	2	23,120,	0,23,	169932082,169932106,	AAGATGTGAAGGAAGATGGTAGTTTTGAAAATGATGTACCAGGAGGGAGGAGCCAAGATGGCCGAATAGGAACAGCTCCAGTCTATAGCTCCCAGTGTGAGCGACGCAGAAGACGGGTGATTCTGCATTTCCATCTGAGGTAC
chr1	247249719	169932082	169932226	1	144,	0,	169932082,	AAGATGTGAAGGAAGATGGTAGTTTTGAAAATGATGTACCAGGAGGGAGGAGCCAAGATGGCCGAATAGGAACAGCTCCAGTCTATAGCTCCCAGTGTGAGCGACGCAGAAGACGGGTGATTTCTGCATTTCCATCTGAGGTAC
chr1	247249719	169932082	169932226	1	144,	0,	169932082,	AAGATGTGAAGGAAGATGGTAGTTTTGAAAATGATGTACCAGGAGGGAGGAGCCAAGATGGCCGAATAGGAACAGCTCCAGTCTATAGCTCCCAGTGTGAGCGACGCAGAAGACGGGTGATTTCTGCATTTCCATCTGAGGTAC
chr1	247249719	169932082	169932226	1	144,	0,	169932082,	AAGATGTGAAGGAAGATGGTAGTTTTGAAAATGATGTACCAGGAGGGAGGAGCCAAGATGGCCGAATAGGAACAGCTCCAGTCTATAGCTCCCAGTGTGAGCGACGCAGAAGACGGGTGATTTCTGCATTTCCATCTGAGGTAC
chr1	247249719	169932082	169932226	1	144,	0,	169932082,	AAGATGTGAAGGAAGATGGTAGTTTTGAAAATGATGTACCAGGAGGGAGGAGCCAAGATGGCCGAATAGGAACAGCTCCAGTCTATAGCTCCCAGTGTGAGCGACGCAGAAGACGGGTGATTTCTGCATTTCCATCTGAGGTAC
chr1	247249719	169932082	169932226	1	144,	0,	169932082,	AAGATGTGAAGGAAGATGGTAGTTTTGAAAATGATGTACCAGGAGGGAGGAGCCAAGATGGCCGAATAGGAACAGCTCCAGTCTATAGCTCCCAGTGTGAGCGACGCAGAAGACGGGTGATTTCTGCATTTCCATCTGAGGTAC
chr1	247249719	169932082	169932226	1	144,	0,	169932082,	AAGATGTGAAGGAAGATGGTAGTTTTGAAAATGATGTACCAGGAGGGAGGAGCCAAGATGGCCGAATAGGAACAGCTCCAGTCTATAGCTCCCAGTGTGAGCGACGCAGAAGACGGGTGATTTCTGCATTTCCATCTGAGGTAC
chr1	247249719	169932082	169932226	1	144,	0,	169932082,	AAGATGTGAAGGAAGATGGTAGTTTTGAAAATGATGTACCAGGAGGGAGGAGCCAAGATGGCCGAATAGGAACAGCTCCAGTCTATAGCTCCCAGTGTGAGCGACGCAGAAGACGGGTGATTTCTGCATTTCCATCTGAGGTAC
chr1	247249719	169932082	169932226	1	144,	0,	169932082,	AAGATGTGAAGGAAGATGGTAGTTTTGAAAATGATGTACCAGGAGGGAGGAGCCAAGATGGCCGAATAGGAACAGCTCCAGTCTATAGCTCCCAGTGTGAGCGACGCAGAAGACGGGTGATTTCTGCATTTCCATCTGAGGTAC
chr1	247249719	169932082	169932226	1	144,	0,	169932082,	AAGATGTGAAGGAAGATGGTAGTTTTGAAAATGATGTACCAGGAGGGAGGAGCCAAGATGGCCGAATAGGAACAGCTCCAGTCTATAGCTCCCAGTGTGAGCGACGCAGAAGACGGGTGATTTCTGCATTTCCATCTGAGGTAC
chr1	247249719	169932082	169932226	1	144,	0,	169932082,	AAGATGTGAAGGAAGATGGTAGTTTTGAAAATGATGTACCAGGAGGGAGGAGCCAAGATGGCCGAATAGGAACAGCTCCAGTCTATAGCTCCCAGTGTGAGCGACGCAGAAGACGGGTGATTTCTGCATTTCCATCTGAGGTAC
chr1	247249719	169932082	169932226	1	144,	0,	169932082,	AAGATGTGAAGGAAGATGGTAGTTTTGAAAATGATGTACCAGGAGGGAGGAGCCAAGATGGCCGAATAGGAACAGCTCCAGTCTATAGCTCCCAGTGTGAGCGACGCAGAAGACGGGTGATTTCTGCATTTCCATCTGAGGTAC
chr1	247249719	169932082	169932226	1	144,	0,	169932082,	AAGATGTGAAGGAAGATGGTAGTTTTGAAAATGATGTACCAGGAGGGAGGAGCCAAGATGGCCGAATAGGAACAGCTCCAGTCTATAGCTCCCAGTGCGAGCGACGCAGAAGACGGGTGATTTCTGCATTTCCATCTGAGGTAC
chr1	247249719	169932082	169932226	1	144,	0,	169932082,	AAGATGTGAAGGAAGATGGTAGTTTTGAAAATGATGTACCAGGAGGGAGGAGCCAAGATGGCCGAATAGGAACAGCTCCAGTCTATAGCTCCCAGTGTGAGCGACGCAGAAGACGGGTGATTTCTGCATTTCCATCTGAGGTAC
chr1	247249719	169932082	169932226	1	144,	0,	169932082,	AAGATGTGAAGGAAGATGGTAGTTTTGAAAATGATGTACCAGGAGGGAGGAGCCAAGATGACCGAATAGGAACAGCTCCAGTCTATAGCTCCCAGTGTGAGCGACGCAGAAGACGGGTGATTTCTGCATTTCCATCTGAGGTAC
chr1	247249719	169932082	169932226	1	144,	0,	169932082,	AAGATGTGAAGGAAGATGGTAGTTTTGAAAATGATGTACCAGGAGGGAGGAGCCAAGATGGCCGAATAGGAACAGCTCCAGTCTATAGCTCCCAGTGTGAGCGACGCAGAAGACGGGTGATTTCTGCATTTCCATCTGAGGTAC
chr1	247249719	169932082	169932226	1	144,	0,	169932082,	AAGATGTGAAGGAAGATGGTAGTTTTGAAAATGATGTACCAGGAGGGAGGAGCCAAGATGGCCGAATAGGAACAGCTCCAGTCTATAGCTCCCAGTGTGAGCGACGCAGAAGACGGGTGATTTCTGCATTTCCATCTGAGGTAC
chr1	247249719	169932082	169932226	1	144,	0,	169932082,	AAGATGTGAAGGAAGATGGTAGTTTTGAAAATGATGTACCAGGAGGGAGGAGCCAAGATGGCCGAATAGGAACAGCTCCAGTCTATAGCTCCCAGTGTGAGCGACGCAGAAGACGGGTGATTTCTGCATTTCCATCTGAGGTAC
chr1	247249719	169932082	169932226	2	6,138,	0,7,	169932082,169932088,	AAGATGTGAAGGAAGATGGTAGTTTTGAAAATGATGTACCAGGAGGGAGGAGCCAAGATGGCCGAATAGGAACAGCTCCAGTCTATAGCTCCCAGTGTGAGCGACGCAGAAGACGGGTGATTTCTGCATTTCCATCTGGAGGTAC
chr1	247249719	169932082	169932226	2	118,26,	0,119,	169932082,169932200,	AAGATGTGAAGGAAGATGGTAGTTTTAGAAAATGATGTACCAGGAGGGAGGAGCCAAGATGGCCGAATAGGAACAGCTCTAGTCTATAGCTCCCAGTGTGAGCGACGCAGAAGACGGGTGATTTCTGCATTTCCATCTGAGGTAC
chr1	247249719	169932082	169932226	1	144,	0,	169932082,	AAGATGTGAAGGAAGATGGTAGTTTTGAAAATGATGTACCAGGAGGGAGGAGCCAAGATGGCCGAATAGGAACAGCTCCAGTCTATAGCTCCCAGTGTGAGCGACGCAGAAGACGGGTGATTTCTGCATTTCCATCTGAGGTAC
chr1	247249719	169932082	169932226	1	144,	0,	169932082,	AAGATGTGAAGGAAGATGGTAGTTTTGAAAATGATGTACCAGGAGGGAGGAGCCAAGATGGCCGAATAGGAACAGCTCCAGTCTATAGCTCCCAGTGTGAGCGACGCAGAAGACGGGTGATTTCTGCATTTCCATCTGAGGTAC
chr1	247249719	169932082	169932226	1	144,	0,	169932082,	AAGATGTGAAGGAAGATGGTAGTTTTGAAAATGATGTACCAGGAGGGAGGAGCCAAGATGGCCGAATAGGAACAGCTCCAGTCTATAGCTCCCAGTGTGAGCGACGCAGAAGACGGGTGATTTCTGCATTTCCATCTGAGGTAC
chr1	247249719	169932082	169932226	1	144,	0,	169932082,	AAGATGTGAAGGAAGATGGTAGTTTTGAAAATGATGTACCAGGAGGGAGGAGCCAAGATGGCCGAATAGGAACAGCTCCAGTCTATAGCTCCCAGTGTGAGCGACGCAGAAGACGGGTGATTTCTGCATTTCCATCTGAGGTAC
chr1	247249719	169932082	169932226	1	144,	0,	169932082,	AAGATGTGAAGGAAGATGGTAGTTTTGAAAATGATGTACCAGGAGGGAGGAGCCAAGATGGCCGAATAGGAACAGCTCCAGTCTATAGCTCCCAGTGTGAGCGACGCAGAAGACGGGTGATTTCTGCATTTCCATCTGAGGTAC
chr1	247249719	169932082	169932226	1	144,	0,	169932082,	AAGATGTGAAGGAAGATGGTAGTTTTGAAAATGATGTACCAGGAGGGAGGAGCCAAGATGGCCGAATAGGAACAGCTCCAGTCTATAGCTCCCAGTGTGAGCGACGCAGAAGACGGGTGATTTCTGCATTTCCATCTGAGGTAC
chr1	247249719	169932082	169932226	1	144,	0,	169932082,	AAGATGTGAAGGAAGATGGTAGTTTTGAAAATGATGTACCAGGAGGGAGGAGCCAAGATGGCCGAATAGGAACAGCTCCAGTCTATAGCTCCCAGTGTGAGCGACGCAGAAGACGGGTGATTTCTGCATTTCCATCTGAGGTAC
chr1	247249719	169932082	169932226	1	144,	0,	169932082,	AAGATGTGAAGGAAGATGGTAGTTTTGAAAATGATGTACCAGGAGGGAGGAGCCAAGATGGCCGAATAGGAACAGCTCCAGTCTATAGCTCCCAGTGTGAGCGACGCAGAAGACGGGTGATTTCTGCATTTCCATCTGAGGTAC
chr1	247249719	169932082	169932226	1	144,	0,	169932082,	AAGATGTGAAGGAAGATGGTAGTTTTGAAAATGATGTACCAGGAGGGAGGAGCCAAGATGGCCGAATAGGAACAGCTCCAGTCTATAGCTCCCAGTGTGAGCGACGCAGAAGACGGGTGATTTCTGCATTTCCATCTGAGGTAC
chr1	247249719	169932082	169932226	1	144,	0,	169932082,	AAGATGTGAAGGAAGATGGTAGTTTTGAAAATGATGTACCAGGAGGGAGGAGCCAAGATGGCCGAATAGGAACAGCTCCAGTCTATAGCTCCCAGTGTGAGCGACGCAGAAGACGGGTGATTTCTGCATTTCCATCTGAGGTAC
chr1	247249719	169932082	169932226	1	144,	0,	169932082,	AAGATGTGAAGGAAGATGGTAGTTTTGAAAATGATGTACCAGGAGGGAGGAGCCAAGATGGCCGAATAGGAACAGCTCCAGTCTATAGCTCCCAGTGTGAGCGACGCAGAAGACGGGTGATTTCTGCATTTCCATCTGAGGTAC
chr1	247249719	169932082	169932226	1	144,	0,	169932082,	AAGATGTGAAGGAAGATGGTAGTTTTGAAAATGATGTACCAGGAGGGAGGAGCCAAGATGGCCGAATAGGAACAGCTCCAGTCTATAGCTCCCAGTGTGAGCGACGCAGAAGACGGGTGATTTCTGCATTTCCATCTGAGGTAC
chr1	247249719	169932082	169932226	1	144,	0,	169932082,	AAGATGTGAAGGAAGATGGTAGTTTTGAAAATGATGTACCAGGAGGGAGGAGCCAAGATGGCCGAATAGGAACAGCTCCAGTCTATAGCTCCCAGTGTGAGCGACGCAGAAGACGGGTGATTTCTGCATTTCCATCTGAGGTAC
chr1	247249719	169932082	169932226	1	144,	0,	169932082,	AAGATGTGAAGGAAGATGGTAGTTTTGAAAATGATGTACCAGGAGGGAGGAGCCAAGATGGCCGAATAGGAACAGCTCCAGTCTATAGCTCCCAGTGTGAGCGACGCAGAAGACGGGTGATTTCTGCATTTCCATCTGAGGTAC
chr1	247249719	169932082	169932226	2	84,59,	0,84,	169932082,169932167,	AAGATGTGAAGGAAGATGGTAGTTTTGAAAATGATGTACCAGGAGGGAGGAGCCAAGATGCCGAATAGGAACAGCTCCAGTCTATAGCTCCCAGTGTGAGCGACGCAGAAGACGGGTGATTTCTGCATTTCCATCTGAGGTAC
chr1	247249719	169932082	169932226	1	144,	0,	169932082,	AAGATGTGAAGGAAGATGGTAGTTTTGAAAATGATGTACCAGGAGGGAGGAGCCAAGATGGCCGAATAGGAACAGCTCCAGTCTATAGCTCCCAGTGTGAGCGACGCAGAAGACGGGTGATTTCTGCATTTCCATCTGAGGTAC
chr1	247249719	169932082	169932226	1	144,	0,	169932082,	AAGATGTGAAGGAAGATGGTAGTTTTGAAAATGATGTACCAGGAGGGAGGAGCCAAGATGGCCGAATAGGAACAGCTCCAGTCTATAGCTCCCAGTGTGAGCGACGCAGAAGACGGGTGATTTCTGCATTTCCATCTGAGGTAC
chr1	247249719	169932082	169932226	1	144,	0,	169932082,	AAGATGTGAAGGAAGATGGTAGTTTTGAAAATGATGTACCAGGAGGGAGGAGCCAAGATGGCCGAATAGGAACAGCTCCAGTCTATAGCTCCCAGTGTGAGCGACGCAGAAGACGGGTGATTTCTGCATTTCCATCTGAGGTAC
chr1	247249719	169932082	169932226	1	144,	0,	169932082,	AAGATGTGAAGGAAGATGGTAGTTTTGAAAATGATGTACCAGGAGGGAGGAGCCAAGATGGCCGAATAGGAACAGCTCCAGTCTATAGCTCCCAGTGTGAGCGACGCAGAAGACGGGTGATTTCTGCATTTCCATCTGAGGTAC
chr1	247249719	169932082	169932226	1	144,	0,	169932082,	AAGATGTGAAGGAAGATGGTAGTTTTGAAAATGATGTACCAGGAGGGAGGAGCCAAGATGGCCGAATAGGAACAGCTCCAGTCTATAGCTCCCAGTGTGAGCGACGCAGAAGACGGGTGATTTCTGCATTTCCATCTGAGGTAC
chr1	247249719	169932082	169932226	1	144,	0,	169932082,	AAGATGTGAAGGAAGATGGTAGTTTTGAAAATGATGTACCAGGAGGGAGGAGCCAAGATGGCCGAATAGGAACAGCTCCAGTCTATAGCTCCCAGTGTGAGCGACGCAGAAGACGGGTGATTTCTGCATTTCCATCTGAGGTAC
chr1	247249719	169932082	169932226	1	144,	0,	169932082,	AAGATGTGAAGGAAGATGGTAGTTTTGAAAATGATGTACCAGGAGGGAGGAGCCAAGATGGCCGAATAGGAACAGCTCCAGTCTATAGCTCCCAGTGTGAGCGACGCAGAAGACGGGTGATTTCTGCATTTCCATCTGAGGTAC
chr1	247249719	169932082	169932226	1	144,	0,	169932082,	AAGATGTGAAGGAAGATGGTAGTTTTGAAAATGATGTACCAGGAGGGAGGAGCCAAGATGGCCGAATAGGAACAGCTCCAGTCTATAGCTCCCAGTGTGAGCGACGCAGAAGACGGGTGATTTCTGCATTTCCATCTGAGGTAC
chr1	247249719	169932082	169932226	1	144,	0,	169932082,	AGGATGTGAAGGAAGATGGTAGTTTTGAAAATGATGTACCAGGAGGGAGGAGCCAAGATGGCCGAATAGGAACAGCTCCAGTCTATAGCTCCCAGTGTGAGCGACGCAGAAGACGGGTGATTTCTGCATTTCCATCTGAGGTAC
chr1	247249719	169932082	169932226	1	144,	0,	169932082,	AAGATGTGAAGGAAGATGGTAGTTTTGAAAATGATGTACCAGGAGGGAGGAGCCAAGATGGCCGAATAGGAACAGCTCCAGTCTATAGCTCCCAGTGTGAGCGACGCAGAAGACGGGTGATTTCTGCATTTCCATCTGAGGTAC
chr1	247249719	169932082	169932226	1	144,	0,	169932082,	AAGATGTGAAGGAAGATGGTAGTTTTGAAAATGATGTACCAGGAGGGAGGAGCCAAGATGGCCGAATAGGAACAGCTCCAGTCTATAGCTCCCAGTGTGAGCGACGCAGAAGACGGGTGATTTCTGCATTTCCATCTGAGGTAC
chr1	247249719	169932082	169932226	1	144,	0,	169932082,	AAGATGTGAAGGAAGATGGTAGTTTTGAAAATGATGTACCAGGAGGGAGGAGCCAAGATGGCCGAATAGGAACAGCTCCAGTCTATAGCTCCCAGTGTGAGCGACGCAGAAGACGGGTGATTTCTGCATTTCCATCTGAGGTAC
chr1	247249719	169932082	169932226	1	144,	0,	169932082,	AAGATGTGAAGGAAGATGGTAGTTTTGAAAATGATGTACCAGGAGGGAGGAGCCAAGATGGCCGAATAGGAACAGCTCCAGTCTATAGCTCCCAGTGTGAGCGACGCAGAAGACGGGTGATTTCTGCATTTCCATCTGAGGTAC
chr1	247249719	169932082	169932226	1	144,	0,	169932082,	AAGATGTGAAGGAAGATGGTAGTTTTGAAAATGATGTACCAGGAGGGAGGAGCCAAGATGGCCGAATAGGAACAGCTCCAGTCTATAGCTCCCAGTGTGAGCGACGCAGAAGACGGGTGATTTCTGCATTTCCATCTGAGGTAC
chr1	247249719	169932082	169932226	2	121,22,	0,121,	169932082,169932204,	AAGATGTGAAGGAAGATGGTAGTTTGAAAATGATGTACCAGGAGGGAGGAGCCAAGATGGCCGAATAGGAACAGCTCCAGTCTATAGCTCCCAGTGTGAGCGACGCAGAAGACGGGTGATTTCTGCATTTCCATCTGAGGTAC
chr1	247249719	169932082	169932226	1	144,	0,	169932082,	AAGATGTGAAGGAAGATGGTAGTTTTGAAAATGATGTACCAGGAGGGAGGAGCCAAGATGGCCGAATAGGAACAGCTCCAGTCTATAGCTCCCAGTGTGAGCGACGCAGAAGACGGGTGATTTCTGCATTTCCATCTGAGGTAC
chr1	247249719	169932082	169932226	1	144,	0,	169932082,	AAGATGTGAAGGAAGATGGTAGTTTTGAAAATGATGTACCAGGAGGGAGGAGCCAAGATGGCCGAATAGGAACAGCTCCAGTCTATAGCTCCCAGTGTGAGCGACGCAGAAGACGGGTGATTTCTGCATTTCCATCTGAGGTAC
chr1	247249719	169932082	169932226	1	144,	0,	169932082,	AAGATGTGAAGGAAGATGGTAGTTTTGAAAATGATGTACCAGGAGGGAGGAGCCAAGATGGCCGAATAGGAACAGCTCCAGTCTATAGCTCCCAGTGTGAGCGACGCAGAAGACGGGTGATTTCTGCATTTCCATCTGAGGTAC
chr1	247249719	169932082	169932226	1	144,	0,	169932082,	AAGATGTGAAGGAAGATGGTAGTTTTGAAAATGATGTACCAGGAGGGAGGAGCCAAGATGGCCGAATAGGAACAGCTCCAGTCTATAGCTCCCAGTGTGAGCGACGCAGAAGACGGGTGATTTCTGCATTTCCATCTGAGGTAC
chr1	247249719	169932082	169932226	2	121,22,	0,121,	169932082,169932204,	AAGATGTGAAGGAAGATGGTAGTTTGAAAATGATGTACCAGGAGGGAGGAGCCAAGATGGCCGAATAGGAACAGCTCCAGTCTATAGCTCCCAGTGTGAGCGACGCAGAAGACGGGTGATTTCTGCATTTCCATCTGAGGTAC
chr1	247249719	169932082	169932226	1	144,	0,	169932082,	AAGATGTGAAGGAAGATGGTAGTTTTGAAGATGATGTACCAGGAGGGAGGAGCCAAGATGGCCGAATAGGAACAGCTCCAGTCTATAGCTCCCAGTGTGAGCGACGCAGAAGACGGGTGATTTCTGCATTTCCATCTGAGGTAC
chr1	247249719	169932082	169932226	1	144,	0,	169932082,	AAGATGTGAAGGAAGATGGTAGTTTTGAAAATGATGTACCAGGAGGGAGGAGCCAAGATGGCCGAATAGGAACAGCTCCAGTCTATAGCTCCCAGTGTGAGCGACGCAGAAGACGGGTGATTTCTGCATTTCCATCTGAGGTAC
chr1	247249719	169932082	169932226	1	144,	0,	169932082,	AAGATGTGAAGGAAGATGGTAGTTTTGAAAATGATGTACCAGGAGGGAGGAGCCAAGATGGCCGAATAGGAACAGCTCCAGTCTATAGCTCCCAGTGTGAGCGACGCAGAAGACGGGTGATTTCTGCATTTCCATCTGAGGTAC
chr1	247249719	169932082	169932226	1	144,	0,	169932082,	AAGATGTGAAGGAAGATGATAGTTTTGAAAATGATGTACCAGGAGGGAGGAGCCAAGATGGCCGAATAGGAACAGCTCCAGTCTATAGCTCCCAGTGTGAGCGACGCAGAAGACGGGTGATTTCTGCATTTCCATCTGAGGTAC
chr1	247249719	169932082	169932226	1	144,	0,	169932082,	AAGATGTGAAGGAAGATGGTAGTTTTGAAAATGATGTACCAGGAGGGAGGAGCCAAGATGGCCGAATAGGAACAGCTCCAGTCTATAGCTCCCAGTGTGAGCGACGCAGAAGACGGGTGATTTCTGCATTTCCATCTGAGGTAC
chr1	247249719	169932082	169932226	1	144,	0,	169932082,	AAGATGTGAAGGAAGATGGTAGTTTTGAAAATGATGTACCAGGAGGGAGGAGCCAAGATGGCCGAATAGGAACAGCTCCAGTCTATAGCTCCCAGTGTGAGCGACGCAGAAGACGGGTGATTTCTGCATTTCCATCTGAGGTAC
chr1	247249719	169932082	169932226	1	144,	0,	169932082,	AAGATGTGAAGGAAGATGGTAGTTTTGAAAATGATGTACCAGGAGGGAGGAGCCAAGATGGCCGAATAGGAACAGCTCCAGTCTATAGCTCCCAGTGTGAGCGACGCAGAAGACGGGTGATTTCTGCATTTCCATCTGAGGTAC
chr1	247249719	169932082	169932226	1	144,	0,	169932082,	AAGATGTGAAGGAAGATGGTAGTTTTGAAAATGATGTACCAGGAGGGAGGAGCCAAGATGGCCGAATAGGAACAGCTCCAGTCTATAGCTCCCAGTGTGAGCGACGCAGAAGACGGGTGATTTCTGCATTTCCATCTGAGGTAC
chr1	247249719	169932082	169932226	1	144,	0,	169932082,	AAGATGTGAAGGAAGATGGTAGTTTTGAAAATGATGTACCAGGAGGGAGGAGCCAAGATGGCCGAATAGGAACAGCTCCAGTCTATAGCTCCCAGTGTGAGCGACGCAGAAGACGGGTGATTTCTGCATTTCCATCTGAGGTAC
chr1	247249719	169932082	169932226	1	144,	0,	169932082,	AAGATGTGAAGGAAGATGGTAGTTTTGAAAATGATGTACCAGGAGGGAGGAGCCAAGATGGCCGAATAGGAACAGCTCCAGTCTATAGCTCCCAGTGTGAGCGACGCAGAAGACGGGTGATTTCTGCATTTCCATCTGAGGTAC
chr1	247249719	169932082	169932226	2	121,22,	0,121,	169932082,169932204,	AAGATGTGAAGGAAGATGGTAGTTTGAAAATGATGTACCAGGAGGGAGGAGCCAAGATGGCCGAATAGGAACAGCTCCAGTCTATAGCTCCCAGTGTGAGCGACGCAGAAGACGGGTGATTTCTGCATTTCCATCTGAGGTAC
chr1	247249719	169932082	169932226	2	10,133,	0,10,	169932082,169932093,	AAGATGTGAAGGAAGATGGTAGTTTTGAAAATGATGTACCAGGAGGGAGGAGCCAAGATGGCCGAATAGGAACAGCTCCAGTCTATAGCTCCCAGTGTGAGCGACGCAGAAGACGGGTGATTTCTGCATTTCCTCTGAGGTAC
chr1	247249719	169932082	169932226	1	144,	0,	169932082,	AAGATGTGAAGGAAGATGGTAGTTTTGAAAATGATGTACCAGGAGGGAGGAGCCAAGATGGCCGAATAGGAACAGCTCCAGTCTATAGCTCCCAGTGTGAGCGACGCAGAAGACGGGTGATTTCTGCATTTCCATCTGAGGTAC
chr1	247249719	169932082	169932226	2	15,128,	0,15,	169932082,169932098,	AAGATGTGAAGGAAGATGGTAGTTTTGAAAATGATGTACCAGGAGGGAGGAGCCAAGATGGCCGAATAGGAACAGCTCCAGTCTATAGCTCCCAGTGTGAGCGACGCAGAAGACGGGTGATTTCTGCATTCCATCTGAGGTAC
chr1	247249719	169932082	169932226	1	144,	0,	169932082,	AAGATGTGAAGGAAGATGGTAGTTTTGAAAATGATGTACCAGGAGGGAGGAGCCAAGATGGCCGAATAGGAACAGCTCCAGTCTATAGCTCCCAGTGTGAGCGACGCAGAAGACGGGTGATTTCTGCATTTCCATCTGAGGTAC
chr1	247249719	169932082	169932226	1	144,	0,	169932082,	AAGATGTGAAGGAAGATGGTAGTTTTGAAAATGATGTACCAGGAGGGAGGAGCCAAGATGGCCGAATAGGAACAGCTCCAGTCTATAGCTCCCAGTGTGAGCGACGCAGAAGACGGGTGATTTCTGCATTTCCATCTGAGGTAC
chr1	247249719	169932082	169932226	1	144,	0,	169932082,	AAGATGTGAAGGAAGATGGTAGTTTTGAAAATGATGTACCAGGAGGGAGGAGCCAAGATGGCCGAATAGGAACAGCTCCAGTCTATAGCTCCCAGTGTGAGCGACGCAGAAGACGGGTGATTTCTGCATTTCCATCTGAGGTAC
chr1	247249719	169932082	169932226	1	144,	0,	169932082,	AAGATGTGAAGGAAGATGGTAGTTTTGAAAATGATGTACCAGGAGGGAGGAGCCAAGATGGCCGAATAGGAACAGCTCCAGTCTATAGCTCCCAGTGTGAGCGACGCAGAAGACTGGTGATTTCTGCATTTCCATCTGAGGTAC
chr1	247249719	169932082	169932226	1	144,	0,	169932082,	AAGATGTGAAGGAAGATGGTAGTTTTGAAAATGATGTACCAGGAGGGAGGAGCCAAGATGGCCGAATAGGAACAGCTCCAGTCTATAGCTCCCAGTGTGAGCGACGCAGAAGACGGGTGATTTCTGCATTTCCATCTGAGGTAC
chr1	247249719	169932082	169932226	1	144,	0,	169932082,	AAGATGTGAAGGAAGATGGTAGTTTTGAAAATGATGTACCAGGAGGGAGGAGCCAAGATGGCCGAATAGGAACAGCTCCAGTCTATAGCTCCCAGTGTGAGCGACGCAGAAGACGGGTGATTTCTGCATTTCCATCTGAGGTAC
chr1	247249719	169932082	169932226	1	144,	0,	169932082,	AAGATGTGAAGGAAGATGGTAGTTTTGAAAATGATGTACCAGGAGGGAGGAGCCAAGATGGCCGAATAGGAACAGCTCCAGTCTATAGCTCCCAGTGTGAGCGACGCAGAAGACGGGTGATTTCTGCATTTCCATCTGAGGTAC
chr1	247249719	169932082	169932226	1	144,	0,	169932082,	AAGATGTGAAGGAAGATGGTAGTTTTGAAAATGATGTACCAGGAGGGAGGAGCCAAGATGGCCGAATAGGAACAGCTCCAGTCTATAGCTCCCAGTGTGAGCGACGCAGAAGACGGGTGATTTCTGCATTTCCATCTGAGGTAC
chr1	247249719	169932082	169932226	2	105,38,	0,105,	169932082,169932188,	AAGATGTGAAGGAAGATGGTAGTTTTGAAAATGATGTACAGGAGGGAGGAGCCAAGATGGCCGAATAGGAACAGCTCCAGTCTATAGCTCCCAGTGTGAGCGACGCAGAAGACGGGTGATTTCTGCATTTCCATCTGAGGTAC
chr1	247249719	169932082	169932226	1	144,	0,	169932082,	AAGATGTGAAGGAAGATGGTAGTTTTGAAAATGATGTACCAGGAGGGAGGAGCCAAGATGGCCGAATAGGAACAGCTCCAGTCTATAGCTCCCAGTGTGAGCGACGCAGAAGACGGGTGATTTCTGCATTTCCATCTGAGGTAC
chr1	247249719	169932082	169932226	1	144,	0,	169932082,	AAGATGTGAAGGAAGATGGTAGTTTTGAAAATGATGTACCAGGAGGGAGGAGCCAAGATGGCCGAATAGGAACAGCTCCAGTCTATAGCTCCCAGTGTGAGCGACGCAGAAGACGGGTGATTTCTGCATTTCCATCTGAGGTAC
chr1	247249719	169932082	169932226	1	144,	0,	169932082,	AAGATGTGAAGGAAGATGGTAGTTTTGAAAATGATGTACCAGGAGGGAGGAGCCAAGATGGCCGAATAGGAACAGCTCCAGTCTATAGCTCCCAGTGTGAGCGACGCAGAAGACGGGTGATTTCTGCATTTCCATCTGAGGTAC
chr1	247249719	169932082	169932226	2	15,128,	0,15,	169932082,169932098,	AAGATGTGAAGGAAGATGGTAGTTTTGAAAATGATGTACCAGGAGGGAGGAGCCAAGATGGCCGAATAGGAACAGCTCCAGTCTACAGCTCCCAGCGTGAGCGACGCAGAAGACGGGTGATTTCTGCATTCCATCTGAGGTAC
chr1	247249719	169932082	169932226	2	34,109,	0,34,	169932082,169932117,	AAGATGTGAAGGAAGATGGTAGTTTTGAAAATGATGTACCAGGAGGGAGGAGCCAAGATGGCCGAATAGGAACAGCTCCAGTCTATAGCTCCCAGTGTGAGCGACNCAGAGACGGGTGATTTCTGCATTTCCATCTGAGGTAC
chr1	247249719	169932082	169932226	1	144,	0,	169932082,	AAGATGTGAAGGAAGATGGTAGTTTTGAAAATGATGTACCAGGAGGGAGGAGCCAAGATGGCCGAATAGGAACAGCTCCAGTCTATAGCTCCCAGTGTGAGCGACGCAGAAGACGGGTGATTTCTGCATTTCCATCTGAGGTAC
chr1	247249719	169932082	169932226	1	144,	0,	169932082,	AAGATGTGAAGGAAGATGGTAGTTTTGAAAATGATGTACCAGGAGGGAGGAGCCAAGATGGCCGAATAGGAACAGCTCCAGTCTATAGCTCCCAGTGTGAGCGACGCAGAAGACGGGTGATTTCTGCATTTCCATCTGAGGTAC
chr1	247249719	169932082	169932226	1	144,	0,	169932082,	AAGATGTGAAGGAAGATGGTAGTTTTGAAAATGATGTACCAGGAGGGAGGAGCCAAGATGGCCGAATAGGAACAGCTCCAGTCTATAGCTCCCAGTGTGAGCGACGCAGAAGACAGGTGATTTCTGCATTTCCATCTGAGGTAC
chr1	247249719	169932082	169932226	1	144,	0,	169932082,	AAGATGTGAAGGAAGATGGTAGTTTTGAAAGTGATGTACCAGGAGGGAGGAGCCAAGATGGCCGAATAGGAACAGCTCCAGTCTATAGCTCCCAGTGTGAGCGACGCAGAAGACGGGTGATTTCTGCATTTCCATCTGAGGTAC
chr1	247249719	169932082	169932226	1	144,	0,	169932082,	AAGATGTGAAGGAAGATGGTAGTTTTGAAAATGATGTACCAGGAGGGAGGAGCCAAGATGGCCGAATAGGAACAGCTCCAGTCTATAGCTCCCAGTGTGAGCGACGCAGAAGACGGGTGATTTCTGCATTTCCATCTGAGGTAC
chr1	247249719	169932082	169932226	2	57,86,	0,57,	169932082,169932140,	AAGATGTGAAGGAAGATGGTAGTTTTGAAAATGATGTACCAGGAGGGAGGAGCCAAGATGGCCGAATAGGAACAGCTCCAGTCTATGCTCCCAGTGTGAGCGACGCAGAAGACGGGTGATTTCTGCATTTCCATCTGAGGTAC
chr1	247249719	169932082	169932226	2	29,114,	0,29,	169932082,169932112,	AAGATGTGAAGGAAGATGGTAGTTTTGAAAATGATGTACCAGGAGGGAGGAGCCAAGATGGCCGAATAGGAACAGCTCCAGTCTATAGCTCCCAGTGTGAGCGACGCAGAAGACGGTGATTTCTGCATTTCCATCTGAGGTAC
chr1	247249719	169932082	169932226	1	144,	0,	169932082,	AAGATGTGAAGGAAGATGGTAGTTTTGAAAATGATGTACCAGGAGGGAGGAGCCAAGATGGCCGAATAGGAACAGCTCCAGTCTATAGCTCCCAGTGTGAGCGACGCAGAAGACGGGTGATTTCTGCATTTCCATCTGAGGTAC
chr1	247249719	169932082	169932226	2	90,54,	0,91,	169932082,169932172,	AAGATGTGAAGGAAGATGGTAGTTTTGAAAATGATGTACCAGGAGGGAGGAGCCTAAGATGGCCGAATAGGAACAGCTCCAGTCTATAGCTCCCAGTGTGAGCGACGCAGAAGACGGGTGATTTCTGCATTTCCATCTGAGGTAC
chr1	247249719	169932082	169932226	1	144,	0,	169932082,	AAGATGTGAAGGAAGATGGTAGTTTTGAAAATGATGTACCAGGAGGGAGGAGCCAAGATGGCCGAATAGGAACAGCTCCAGTCTATAGCTCCCAGTGTGAGCGACGCAGAAGACGGGTGATTTCTGCATTTCCATCTGAGGTAC
chr1	247249719	169932082	169932226	1	144,	0,	169932082,	AAGATGTGAAGGAAGATGGTAGTTTTGAAAATGATGTACCAGGAGGGAGGAGCCAAGATGGCCGAATAGGAACAGCTCCAGTCTATAGCTCCCAGTGTGAGCGACGCAGAAGACGGGTGATTTCTGCATTTCCATCTGAGGTAC
chr1	247249719	169932082	169932226	1	144,	0,	169932082,	AAGATGTGAAGGAAGATGGTAGTTTTGAAAATGATGTACCAGGAGGGAGGAGCCAAGATGGCCGAATAGGAACAGCTCCAGTCTATAGCTCCCAGTGTGAGCGACGCAGAAGACGGGTGATTTCTGCATTTCCATCTGAGGTAC
chr1	247249719	169932082	169932226	1	144,	0,	169932082,	AAGATGTGAAGGAAGATGGTAGTTTTGAAAATGATGTACCAGGAGGGAGGAGCCAAGATGGCCGAATAGGAACAGCTCCAGTCTATAGCTCCCAGTGTGACCGACGCAGAAGACGGGTGATTTCTGCATTTCCATCTGAGGTAC
chr1	247249719	169932082	169932226	1	144,	0,	169932082,	AAGATGTGAAGGAAGATGGTAGTTTTGAAAATGATGTACCAGGAGGGAGGAGCCAAGATGGCCGAATAGGAACAGCTCCAGTCTATAGCTCCCAGTGTGAGCGACGCAGAAGACGGGTGATTTCTGCATTTCCATCTGAGGTAC
chr1	247249719	169932082	169932226	1	144,	0,	169932082,	AAGATGTGAAGGAAGATGGTAGTTTTGAAAATGATGTACCAGGAGGGAGGAGCCAAGATGGCCGAATAGGAACAGCTCCAGTCTATAGCTCCCAGTGTGAGCGACGCAGAAGACGGGTGATTTCTGCATTTCCATCTGAGGTAC
chr1	247249719	169932082	169932226	2	19,125,	0,20,	169932082,169932101,	AAGATGTGAAGGAAGATGGTAGTTTTGAAAATGATGTACCAGGAGGGAGGAGCCAAGATGGCCGAATAGGAACAGCTCCAGTCTATAGCTCCCAGTGTGAGCGACGCAGAAGACGGGTGATTTCTGGCATTTCCATCTGAGGTAC
chr1	247249719	169932082	169932226	1	144,	0,	169932082,	AAGATGTGAAGGAAGATGGTAGTTTTGAAAATGATGTACCAGGAGGGAGGAGCCAAGATGGCCGAATAGGAACAGCTCCAGTCTATAGCTCCCAGTGTGAGCGACGCAGAAGACGGGTGATTTCTGCATTTCCATCTGAGGTAC
chr1	247249719	169932082	169932226	1	144,	0,	169932082,	AAGATGTGAAGGAAGATGGTAGTTTTGAAAATGATGTACCAGGAGGGAGGAGCCAAGATGGCCGAATAGGAACAGCTCCAGTCTATAGCTCCCAGTGTGAGCGACGCAGAAGACGGGTGATTTCTGCATTTCCATCTGAGGTAC
chr1	247249719	169932082	169932226	1	144,	0,	169932082,	AAGATGTGAAGGAAGATGGTAGTTTTGAAAATGATGTACCAGGAGGGAGGAGCCAAGATGGCCGAATAGGAACAGCTCCAGTCTATAGCTCCCAGTGTGAGCGACGCAGAAGACGGGTGATTTCTGCATTTCCATCTGAGGTAC
chr1	247249719	169932082	169932226	1	144,	0,	169932082,	AAGATGTGAAGGAAGATGGTAGTTTTGAAAATGATGTACCAGGAGGGAGGAGCCAAGATGGCCGAATAGGAACAGCTCCAGTCTATAGCTCCCAGTGTGAGCGACGCAGAAGACGGGTGATTTCTGCATTTCCATCTGAGGTAC
chr1	247249719	169932082	169932226	1	144,	0,	169932082,	AAGATGTGAAGGAAGATGGTAGTTTTGAAAATGATGTACCAGGAGGGAGGAGCCAAGATGGCCGAATAGGAACAGCTCCAGTCTATAGCTCCCAGTGTGAGCGACGCAGAAGACGGGTGATTTCTGCATTTCCATCTGAGGTAC
chr1	247249719	169932082	169932226	1	144,	0,	169932082,	AAGATGTGAAGGAAGATGGTAGTTTTGAAAATGATGTACCGGGAGGGAGGAGCCAAGATGGCCGAATAGGAACAGCTCCAGTCTATAGCTCCCAGTGTGAGCGACGCAGAAGACGGGTGATTTCTGCATTTCCATCTGAGGTAC
chr1	247249719	169932082	169932226	2	121,22,	0,121,	169932082,169932204,	AAGATGTGAAGGAAGATGGTAGTTTGAAAATGATGTACCAGGAGGGAGGAGCCAAGATGGCCGAATAGGAACAGCTCCAGTCTATAGCTCCCAGTGTGAGCGACGCAGAGGACGGGTGATTTCTGCATTTCCATCTGAGGTAC
chr1	247249719	169932082	169932226	1	144,	0,	169932082,	AAGATGTGAAGGAAGATGGTAGTTTTGAAAATGATGTACCAGGAGGGAGGAGCCAAGATGGCCGAATAGGAACAGCTCCAGTCTATAGCTCCCAGTGTGAGCGACGCAGAAGACGGGTGATTTCTGCATTTCCATCTGAGGTAC
chr1	247249719	169932082	169932226	1	144,	0,	169932082,	AAGATGTGAAGGAAGATGGTAGTTTTGAAAATGATGTACCAGGAGGGAGGAGCCAAGATGGCCGAATAGGAACAGCTCCAGTCTATAGCTCCCAGTGTGAGCGACGCAGAAGACGGGTGATTTCTGCATTTCCATCTGAGGTAC
chr1	247249719	169932082	169932226	1	144,	0,	169932082,	AAGATGTGAAGGAAGATGGTAGTTTTGAAAATGATGTACCAGGAGGGAGGAGCCAAGATGGCCGAATAGGAACAGCTCCAGTCTATAGCTCCCAGTGTGAGCGACGCAGAAGACGGGTGATTTCTGCATTTCCATCTGAGGTAC
chr1	247249719	169932082	169932226	1	144,	0,	169932082,	AAGATGTGAAGGAAGATGGTAGTTTTGAAAATGATGTACCAGGAGGGAGGAGCCAAGATGGCCGAATAGGAACAGCTCCAGTCTATAGCTCCCAGTGTGAGCGACGCAGAAGACGGGTGATTTCTGCATTTCCATCTGAGGTAC
chr1	247249719	169932082	169932226	1	144,	0,	169932082,	AAGATGTGAAGGAAGATGGTAGTTTTGAAAATGATGTACCAGGAGGGAGGAGCCAAGATGGCCGAATAGGAACAGCTCCAGTCTATAGCTCCCAGTGTGAGCGACACAGAAGACGGGTGATTTCTGCATTTCCATCTGAGGTAC
chr1	247249719	169932082	169932226	1	144,	0,	169932082,	AAGATGTGAAGGAAGATGGTAGTTTTGAAAATGATGTACCAGGAGGGAGGAGCCAAGATGGCCGAATAGGAACAGCTCCAGTCTATAGCTCCCAGTGTGAGCGACGCAGAAGACGGGTGATTTCTGCATTTCCATCTGAGGTAC
chr1	247249719	169932082	169932226	1	144,	0,	169932082,	AAGATGTGAAGGAAGATGGTAGTTTTGAAAATGATGTACCAGGAGGGAGGAGCCAAGATGGCCGAATAGGAACAGCTCCAGTCTATAGCTCCCAGTGTGAGCGACGCAGAAGACGGGTGATTTCTGCATTTCCATCTGAGGTAC
chr1	247249719	169932082	169932226	1	144,	0,	169932082,	AAGATGTGAAGGAAGATGGTAGTTTTGAAAATGATGTACCAGGAGGGAGGAGCCAAGATGGCCGAATAGGAACAGCTCCAGTCTATAGCTCCCAGTGTGAGCGACGCAGAAGACGGGTGATTTCTGCATTTCCATCTGAGGTAC
chr1	247249719	169932082	169932226	1	144,	0,	169932082,	AAGATGTGAAGGAAGATGGTAGTTTTGAAAATGATGTACCAGGAGGGAGGAGCCAAGATGGCCGAATAGGAACAGCTCCAGTCTATAGCTCCCAGTGTGAGCGACGCAGAAGACGGGTGATTTCTGCATTTCCATCTGAGGTAC
chr1	247249719	169932082	169932226	1	144,	0,	169932082,	AAGATGTGAAGGAAGATGGTAGTTTTGAAAATGATGTACCAGGAAGGAGGAGCCAAGATGGCCGAATAGGAACAGCTCCAGTCTATAGCTCCCAGTGTGAGCGACGCAGAAGACGGGTGATTTCTGCATTTCCATCTGAGGTAC
chr1	247249719	169932082	169932226	1	144,	0,	169932082,	AAGATGTGAAGGAAGATGGTAGTTTTGAAAATGATGTACCAGGAGGGAGGGGCCAAGATGGCCGAATAGGAACAGCTCCAGTCTATAGCTCCCAGTGTGAGCGACGCAGAAGACGGGTGATTTCTGCATTTCCATCTGAGGTAC
chr1	247249719	169932082	169932226	1	144,	0,	169932082,	AAGATGTGAAGGAAGATGGTAGTTTTGAAAATGATGTACCAGGAGGGAGGAGCCAAGATGGCCGAATAGGAACAGCTCCAGTCTATAGCTCCCAGTGTGAGCGACGCAGAAGACGGGTGATTTCTGCATTTCCATCTGAGGTAC
chr1	247249719	169932082	169932226	2	23,120,	0,23,	169932082,169932106,	AAGATGTGAAGGAAGATGGTAGTTTTGAAAATGATGTACCAGGAGGGAGGAGCCAAGATGGCCGAATAGGAACAGCTCCAGTCTATAGCTCCCAGTGTGAGCGACGCAGAAGACGGGTGATTCTGCATTTCCATCTGAGGTAC
chr1	247249719	169932082	169932226	1	144,	0,	169932082,	AAGATGTGAAGGAAGATGGTAGTTTTGAAAATGATGTACCAGGAGGGAGGAGCCAAGATGGCCGAATAGGAACAGCTCCAGTCTATAGCTCCCAGTGTGAGCGACGCAGAAGACGGGTGATTTCTGCATTTCCATCTGAGGTAC
chr1	247249719	169932082	169932226	1	144,	0,	169932082,	AAGATGTGAAGGAAGATGGTAGTTTTGAAAATGATGTACCAGGAGGGAGGAGCCAAGATGGCCGAATAGGAACAGCTCCAGTCTATAGCTCCCAGTGTGAGCGACGCAGAAGACGGGTGATTTCTGCATTTCCATCTGAGGTAC
chr1	247249719	169932082	169932226	1	144,	0,	169932082,	AAGATGTGAAGGAAGATGGTAGTTTTGAAAATGATGTACCAGGAGGGAGGAGCCAAGATGGCCGAATAGGAACAGCTCCAGTCTATAGCTCCCAGTGTGAGCGACGCAGAAGACGGGTGATTTCTGCATTTCCATCTGAGGTAC
chr1	247249719	169932082	169932226	1	144,	0,	169932082,	AAGATGTGAAGGAAGATGGTAGTTTTGAAAATGATGTACCAGGAGGGAGGAGCCAAGATGGCCGAATAGGAACAGCTCCAGTCTATAGCTCCCAGTGTGAGCGACGCAGAAGACGGGTGATTTCTGCATTTCCATCTGAGGTAC
chr1	247249719	169932082	169932226	1	144,	0,	169932082,	AAGATGTGAAGGAAGATGGTAGTTTTGAAAATGATGTACCAGGAGGGAGGAGCCAAGATGGCCGAATAGGAACAGCTCCAGTCTATAGCTCCCAGTGTGAGCGACGCAGAAGACGGGTGATTTCTGCATTTCCATCTGAGGTAC
chr1	247249719	169932082	169932226	1	144,	0,	169932082,	AAGATGTGAAGGAAGATGGTAGTTTTGAAAATGATGTACCAGGAGGGAGGAGCCAAGATGGCCGAATAGGAACAGCTCCAGTCTATAGCTCCCAGTGTGAGCGACGCAGAAGACGGGTGATTTCTGCATTTCCATCTGAGGTAC
chr1	247249719	169932082	169932226	1	144,	0,	169932082,	AAGATGTGAAGGAAGATGGTAGTTTTGAAAATGATGTACCAGGGGGGAGGAGCCAAGATGGCCGAATAGGAACAGCTCCAGTCTATAGCTCCCAGTGTGAGCGACGCAGAAGACGGGTGATTTCTGCATTTCCATCTGAGGTAC
chr1	247249719	169932082	169932226	1	144,	0,	169932082,	AAGATGTGAAGGAAGATGGTAGTTTTGAAAATGATGTACCAGGAGGGAGGAGCCAAGATGGCCGAATAGGAACAGCTCCAGTCTATAGCTCCCAGTGTGAGCGACGCAGAAGACGGGTGATTTCTGCATTTCCATCTGAGGTAC
chr1	247249719	169932082	169932226	1	144,	0,	169932082,	AAGATGTGAAGGAAGATGGTAGTTTTGAAAATGATGTACCAGGAGGGAGGAGCCAAGATGGCCGAATAGGAACAGCTCCAGTCTATAGCTCCCAGTGTGAGCGACGCAGAAGACGGGTGATTTCTGCATTTCCATCTGAGGTAC
chr1	247249719	169932082	169932226	1	144,	0,	169932082,	AAGATGTGAAGGAAGATGGTAGTTTTGAAAATGATGTACCAGGAGGGAGGAGCCAAGATGGCCGAATAGGAACAGCTCCAGTCTATAGCTCCCAGTGTGAGCGACGCAGAAGACGGGTGATTTCTGCATTTCCATCTGAGGTAC
chr1	247249719	169932082	169932226	1	144,	0,	169932082,	AAGATGTGAAGGAAGATGGTAGTTTTGAAAATGATGTACCAGGAGGGAGGAGCCAAGATGGCCGAATAGGAACAGCTCCAGTCTATAGCTCCCAGTGTGAGCGACGCAGAAGACGGGTGATTTCTGCATTTCCATCTGAGGTAC
chr1	247249719	169932082	169932226	1	144,	0,	169932082,	AAGATGTGAAGGAAGATGGTAGTTTTGAAAATGATGTACCAGGAGGGAGGAGCCAAGATGGCCGAATAGGAACAGCTCCAGTCTATAGCTCCCAGTGTGAGCGACGCAGAAGACGGGTGATTTCTGCATTTCCATCTGAGGTAC
chr1	247249719	169932082	169932226	1	144,	0,	169932082,	AAGATGTGAAGGAAGATGGTAGTTTTGAAAATGATGTACCAGGAGGGAGAAGCCAAGATGGCCGAATAGGAACAGCTCCAGTCTATAGCTCCCAGTGTGAGCGACGCAGAAGACGGGTGATTTCTGCATTTCCATCTGAGGTAC
chr1	247249719	169932082	169932226	2	29,114,	0,29,	169932082,169932112,	AAGATGTGAAGGAAGATGGTAGTTTTGAAAATGATGTACCAGGAGGGAGGAGCCAAGATGGCCGAATAGGAACAGCTCCAGCCTATAGCTCCCAGTGTGAGCGACGCAGAAGACGGTGATTTCTGCATTTCCATCTGAGGTAC
chr1	247249719	169932082	169932226	1	144,	0,	169932082,	AAGATGTGAAGGAAGATGGTAGTTTTGAAAATGATGTACCAGGAGGGAGGAGCCAAGATGGCCGAATAGGAACAGCTCCAGTCTATAGCTCCCAGTGTGAGCGACGCAGAAGACGGGTGATTTCTGCATTTCCATCTGAGGTAC
chr1	247249719	169932082	169932226	1	144,	0,	169932082,	AAGATGTGAAGGAAGATGGTAGTTTTGAAAATGATGTACCAGGAGGGAGGAGCCAAGATGGCCGAATAGGAACAGCTCCAGTCTATAGCTCCCAGTGTGAGCGACGCAGAAGACAGGTGATTTCTGCATTTCCATCTGAGGTAC
chr1	247249719	169932082	169932226	2	121,22,	0,121,	169932082,169932204,	AAGATGTGAAGGAAGATGGTAGTTTGAAAATGATGTACCAGGAGGGAGGAGCCAAGATGGCCGAATAGGAACAGCTCCAGTCTATAGCTCCCAGTGTGAGCGACGCAGAAGACGGGTGATTTCTGCATTTCCATCTGAGGTAC
chr1	247249719	169932082	169932226	1	144,	0,	169932082,	AAGATGTGAAGGAAGATGGTAGTTTTGAAAATGATGTACCAGGAGGGAGGAGCCAAGATGGCCGAATAGGAACAGCTCCAGTCTATAGCTCCCAGTGTGAGCGACGCAGAAGACGGGTGATTTCTGCATTTCCATCTGAGGTAC
chr1	247249719	169932082	169932226	1	144,	0,	169932082,	AAGATGTGAAGGAAGATGGTAGTTTTGAAAATGATGTACCAGGAGGGAGGAGCCAAGATGGCCGAATAGGAACAGCTCCAGTCTATAGCTCCCAGTGTGAGCGACGCAGAAGACGGGTGATTTCTGCATTTCCATCTGAGGTAC
chr1	247249719	169932082	169932226	1	144,	0,	169932082,	AAGATGTGAAGGAAGATGGTAGTTTTGAAAATGATGTACCAGGAGGGAGGAGCCAAGATGGCCGAATAGGAACAGCTCCAGTCTATAGCTCCCAGTGTGAGCGACGCAGAAGACGGGTGATTTCTGCATTTCCATCTGAGGTAC
chr1	247249719	169932082	169932226	2	12,131,	0,12,	169932082,169932095,	AAGATGTGAAGGAAGATGGTAGTTTTGAAAATGATGTACCAGGAGGGAGGAGCCAAGATGGCCGAATAGGAACAGCTCCAGTCTATAGCTCCCAGTGTGAGCGACGCAGAAGACGGGTGATTTCTGCATTTCATCTGAGGTAC
chr1	247249719	169932082	169932226	1	144,	0,	169932082,	AAGATGTGAAGGAAGATGGTAGTTTTGAAAATGATGTACCAGGAGGGAGGAGCCAAGATGGCCGAATAGGAACAGCTCCAGTCTATAGCTCCCAGTGTGAGCGACGCAGAAGACGGGTGATTTCTGCATTTCCATCTGAGGTAC
chr1	247249719	169932082	169932226	1	144,	0,	169932082,	AAGATGTGGAGGAAGATGGTAGTTTTGAAAATGATGTACCAGGAGGGAGGAGCCAAGATGGCCGAATAGGAACAGCTCCAGTCTATAGCTCCCAGTGTGAGCGACGCAGAAGACGGGTGATTTCTGCATTTCCATCTGAGGTAC
chr1	247249719	169932082	169932226	1	144,	0,	169932082,	AAGATGTGAAGGAAGATGGTAGTTTTGAAAATGATGTACCAGGAGGGAGGAGCCAAGATGGCCGAATAGGAACAGCTCCAGTCTATAGCTCCCAGTGTGAGCGACGCAGAAGACGGGTGATTTCTGCATTTCCATCTGAGGTAC
chr1	247249719	169932082	169932226	1	144,	0,	169932082,	AAGATGTGAAGGAAGATGGTAGTTTTGAAAATGATGTACCAGGAGGGAGGAGCCAAGATGGCCGAATAGGAACAGCTCCAGTCTATAGCTCCCAGTGTGAGCGACGCAGAAGACGGGTGATTTCTGCATTTCCATCTGAGGTAC
chr1	247249719	169932082	169932226	1	144,	0,	169932082,	AAGATGTGAAGGAAGATGGTAGTTTTGAAAATGATGTACCAGGAGGGAGGAGCCAAGATGGCCGAATAGGAACAGCTCCAGTCTATAGCTCCCAGTGTGAGCGACGCAGAAGACGGGTGATTTCTGCATTTCCATCTGAGGTAC
chr1	247249719	169932082	169932226	1	144,	0,	169932082,	AAGATGTGAAGGAAGATGGTAGTTTTGAAAATGATGTACCAGGAGGGAGGAGCCAAGATGGCCGAATAGGAACAGCTCCAGTCTATAGCTCCCAGTGTGAGCGACGCAGAAGACGGGTGATTTCTGCATTTCCATCTGAGGTAC
chr1	247249719	169932082	169932226	1	144,	0,	169932082,	AAGATGTGAAGGAAGATGGTAGTTTTGAAAATGATGTACCAGGAGGGAGGAGCCAAGATGGCCGAATAGGAACAGCTCCAGTCTACAGCTCCCAGCGTGAGCGACGCAGAAGACGGGTGATTTCTGCATTTCCATCTGAGGTAC
chr1	247249719	169932082	169932226	1	144,	0,	169932082,	AAGATGTGAAGGAAGATGGTAGTTTTGAAAATGATGTACCAGGAGGGAGGAGCCAAGATGGCCGAATAGGAACAGCTCCAGTCTATAGCTCCCAGTGTGAGCGACGCAGAAGACGGGTGATTTCTGCATTTCCATCTGAGGTAC
chr1	247249719	169932082	169932226	1	144,	0,	169932082,	AAGATGTGAAGGAAGATGGTAGTTTTGAAAATGATGTACCAGGAGGGAGGAGCCAAGATGGCCGAATAGGAACAGCTCCAGTCTATAGCTCCCAGTGTGACCGACGCAGAAGACGGGTGATTTCTGCATTTCCATCTGAGGTAC
chr1	247249719	169932082	169932226	1	144,	0,	169932082,	AAGATGTGAAGGAAGATGGTAGTTTTGAAAATGATGTACCAGGAGGGAGGAGCCAAGATGGCCGAATAGGAACAGCTCCAGTCTATAGCTCCCAGTGTGAGCGGCGCAGAAGACGGGTGATTTCTGCATTTCCATCTGAGGTAC
chr1	247249719	169932082	169932226	1	144,	0,	169932082,	AAGATGTGAAGGAAGATGGTAGTTTTGAAAATGATGTACCAGGAGGGAGGAGCCAAGATGGCCGAATAGGAACAGCTCCAGTCTATAGCTCCCAGTGTGAGCGACGCAGAAGACGGGTGATTTCTGCATTTCCATCTGAGGTAC
chr1	247249719	169932082	169932226	1	144,	0,	169932082,	AAGATGTGAAGGAAGATGGTAGTTTTGAAAATGATGTACCAGGAGGGAGGAGCCAAGATGGCCGAATAGGAACAGCTCCAGTCTATAGCTCCCAGTGTGAGCGACGCAGAAGACGGGTGATTTCTGCATTTCCATCTGAGGTAC
chr1	247249719	169932082	169932226	1	144,	0,	169932082,	AAGATGTGAAGGAAGATGGTAGTTTTGAAAATGATGTACCAGGAGGGAGGAGCCAAGATGGCCGAATAGGAACAGCTCCAGTCTATAGCTCCCAGTGTGAGCGACGCAGAAGACGGGTGATTTCTGCATTTCCATCTGAGGTAC
chr1	247249719	169932082	169932226	1	144,	0,	169932082,	AAGATGTGAAGGAAGATGGTAGTTTTGAAAATGATGTACCAGGAGGGAGGAGCCAAGATGGCCGAATAGGAACAGCTCCAGTCTATAGCTCCCAGTGTGAGCGACGCAGAAGACGGGTGATTTCTGCATTTCCATCTGAGGTAC
chr1	247249719	169932082	169932226	1	144,	0,	169932082,	AAGATGTGAAGGAAGATGGTAGTTTTGAAAATGATGTACCAGGAGGGAGGAGCCAAGATGGCCGAATAGGAACAACTCCAGTCTATAGCTCCCAGTGTGAGCGACGCAGAAGACGGGTGATTTCTGCATTTCCATCTGAGGTAC
chr1	247249719	169932082	169932226	1	144,	0,	169932082,	AAGATGTGAAGGAAGATGGTAGTTTTGAAAATGATGTACCAGGAGGGAGGAGCCAAGATGGCCGAATAGGAACAGCTCCAGTCTATAGCTCCCAGTGTGAGCGACGCAGAAGACGGGTGATTTCTGCATTTCCATCTGAGGTAC
chr1	247249719	169932082	169932226	1	144,	0,	169932082,	AAGATGTGAAGGAAGATGGTAGTTTTGAAAATGATGTACCAGGAGGGAGGAGCCAAGATGGCCGAATAGGAACAGCTCCAGTCTATAGCTCCCAGTGTGAGCGACGCAGAAGACGGGTGATTTCTGCATTTCCATCTGAGGTAC
chr1	247249719	169932082	169932226	1	144,	0,	169932082,	AAGATGTGAAGGAAGATGGTAGTTTTGAAAATGATGTACCAGGAGGGAGGAGCCAAGATGGCCGAATAGGAACAGCTCCAGTCTATAGCTCCCAGTGTGAGCGACGCAGAAGACGGGTGATTTCTGCATTTCCATCTGAGGTAC
chr1	247249719	169932082	169932226	1	144,	0,	169932082,	AAGATGTGAAGGAAGATGGTAGTTTTGAAAATGATGTACCAGGAGGGAGGAGCCAAGATGGCCGAATAGGAACAGCTCCAGTCTATAGCTCCCAGTGTGAGCGACGCAGAAGACGGGTGATTTCTGCATTTCCATCTGAGGTAC
chr1	247249719	169932082	169932226	1	144,	0,	169932082,	AAGATGTGAAGGAAGATGGTAGTTTTGAAAATGATGTACCAGGAGGGAGGAGCCAAGATGGCCGAATAGGAACAGCTCCAGTCTATAGCTCCCAGTGTGAGCGACGCAGAAGACGGGTGATTTCTGCATTTCCATCTGAGGTAC
chr1	247249719	169932082	169932226	1	144,	0,	169932082,	AAGATGTGAAGGAAGATGGTAGTTTTGAAAATGATGTACCAGGAGGGAGGAGCCAAGATGGCCGAATAGGAACAGCTCCAGTCTATAGCTCCCAGTGTGAGCGACGCAGAAGACGGGTGATTTCTGCATTTCCATCTGAGGTAC
chr1	247249719	169932082	169932226	1	144,	0,	169932082,	AAGATGTGAAGGAAGATGGTAGTTTTGAAAATGATGTACCAGGAGGGAGGAGCCAAGATGGCCGAATAGGAACAGCTCCAGTCTATAGCTCCCAGTGTGAGCGACGCAGAAGACGGGTGATTTCTGCATTTCCATCTGAGGTAC
chr1	247249719	169932082	169932226	1	144,	0,	169932082,	AAGATGTGAAGGAAGATGGTAGTTTTGAAAATGATGTACCAGGAGGGAGGAGCCAAGATGGCCGAATAGGAACAGCTCCAGTCTATAGCTCCCAGTGTGAGCGACGCAGAAGACGGGTGATTTCTGCATTTCCATCTGAGGTAC
chr1	247249719	169932082	169932226	1	144,	0,	169932082,	AAGATGTGAAGGAAGATGGTAGTTTTGAAAATGATGTACCAGGAGGGAGGAGCCAAGATGGCCGAATAGGAACAGCTCCAGTCTATAGCTCCCAGTGTGAGCGACGCAGAAGACGGGTGATTTCTGCATTTCCATCTGAGGTAC
chr1	247249719	169932082	169932226	1	144,	0,	169932082,	AAGATGTGAAGGAAGATGGTAGTTTTGAAAATGATGTACCAGGAGGGAGGAGCCAAGATGGCCGAATAGGAACAGCTCCAGTCTATAGCTCCCAGCGTGAGCGACGCAGAAGACGGGTGATTTCTGCATTTCCATCTGAGGTAC
chr1	247249719	169932082	169932226	1	144,	0,	169932082,	AAGATGTGAAGGAAGATGGTAGTTTTGAAAATGATGTACCAGGAGGGAGGAGCCAAGATGGCCGAATAGGAACAGCTCCAGTCTATAGCTCCCAGTGTGAGCGACGCAGAAGACGGGTGATTTCTGCATTTCCATCTGAGGTAC
chr1	247249719	169932082	169932226	1	144,	0,	169932082,	AAGATGTGAAGGAAGATGGTAGTTTTGAAAATGATGTACCAGGAGGGAGGAGCCAAGATGGCCGAATAGGAACAGCTCCAGTCTATAGCTCCCAGTGTGAGCGACGCAGAAGACGGGTGATTTCTGCATTTCCATCTGAGGTAC
chr1	247249719	169932082	169932226	1	144,	0,	169932082,	AAGATGTGAAGGAAGATGGTAGTTTTGAAAATGATGTACCAGGAGGGAGGAGCCAAGATGGCCGAATAGGAACAGCTCCAGTCTATAGCTCCCAGTGTGAGCGACGCAGAAGACGGGTGATTTCTGCATTTCCATCTGAGGTAC
chr1	247249719	169932082	169932226	1	144,	0,	169932082,	AAGATGTGAAGGAAGATGGTAGTTTTGAAAATGATGTACCAGGAGGGAGGAGCCAAGATGGCCGAATAGGAACAGCTCCAGTCTATAGCTCCCAGTGTGAGCGACGCAGAAGACGGGTGATTTCTGCATTTCCATCTGAGGTAC
chr1	247249719	169932082	169932226	1	144,	0,	169932082,	AAGATGTGAAGGAAGATGGTAGTTTTGAAAATGATGTACCAGGAGGGAGGAGCCAAGATGGCCGAATAGGAACAGCTCCAGTCTATAGCTCCCAGTGTGAGCGACGCAGAAGACGGGTGATTTCTGCATTTCCATCTGAGGTAC
chr1	247249719	169932082	169932226	1	144,	0,	169932082,	AAGATGTGAAGGAAGATGGTAGTTTTGAAAATGATGTACCAGGAGGGAGGAGCCAAGATGGCCGAATAGGAACAGCTCCAGTCTATAGCTCCCAGTGTGAGCGACGCAGAAGACGGGTGATTTCTGCATTTCCATCTGAGGTAC
chr1	247249719	169932082	169932226	1	144,	0,	169932082,	AAGATGTGAAGGAAGATGGTAGTTTTGAAAATGATGTACCAGGAGGGAGGAGCCAAGATGGCCGAATAGGAACAGCTCCAGTCTATAGCTCCCAGTGTGAGCGACGCAGAAGACGGGTGATTTCTGCATTTCCATCTGAGGTAC
chr1	247249719	169932082	169932226	1	144,	0,	169932082,	AAGATGTGAAGGAAGATGGTAGTTTTGAAAATGATGTACCAGGAGGGAGGAGCCAAGATGGCCGAATAGGAACAGCTCCAGTCTATAGCTCCCAGTGTGAGCGACGCAGAAGACGGGTGATTTCTGCATTTCCATCTGAGGTAC
chr1	247249719	169932082	169932226	1	144,	0,	169932082,	AAGATGTGAAGGAAGATGGTAGTTTTGAAAATGATGTACCAGGAGGGAGGAGCCAAGATGGCCGAATAGGAACAGCTCCAGTCTATAGCTCCCAGTGTGAGCGACGCAGAAGACGGGTGATTTCTGCATTTCCATCTGAGGTAC
chr1	247249719	169932082	169932226	1	144,	0,	169932082,	AAGATGTGAAGGAAGATGGTAGTTTTGAAAATGATGTACCAGGAGGGAGGAGCCAAGATGGCCGAATAGGAACAGCTCCAGTCTATAGCTCCCAGTGTGAGCGACGCAGAAGACGGGTGATTTCTGCATTTCCATCTGAGGTAC
chr1	247249719	169932082	169932226	1	144,	0,	169932082,	AAGATGTGAAGGAAGATGGTAGTTTTGAAAATGATGTACCAGGAGGGAGGAGCCAAGATGGCCGAATAGGAACAGCTCCAGTCTATAGCTCCCAGTGTGAGCGACGCAGAAGACGGGTGATTTCTGCATTTCCATCTGAGGTAC
chr1	247249719	169932082	169932226	1	144,	0,	169932082,	AAGATGTGAAGGAAGATGGTAGTTTTGAAAATGATGTACCAGGAGGGAGGAGCCAAGATGGCCGAATAGGAACAGCTCCAGTCTATAGCTCCCAGTGTGAGCGACGCAGAAGACGGGTGATTTCTGCATTTCCATCTGAGGTAC
chr1	247249719	169932082	169932226	2	23,120,	0,23,	169932082,169932106,	AAGATGTGAAGGAAGATGGTAGTTTTGAAAATGATGTACCAGGAGGGAGGAGCCAAGATGGCCGAATAGGAACAGCTCCAGTCTATAGCTCCCAGTGTGAGCGACGCAGAAGACGGGTGATTCTGCATTTCCATCTGAGGTAC
chr1	247249719	169932082	169932226	1	144,	0,	169932082,	AAGATGTGAAGGAAGATGGTAGTTTTGAAAATGATGTACCAGGAGGGAGGAGCCAAGATGGCCGAATAGGAACAGCTCCAGTCTATAGCTCCCAGTGTGAGCGACGCAGAAGACGGGTGATTTCTGCATTTCCATCTGAGGTAC
chr1	247249719	169932082	169932226	1	144,	0,	169932082,	AAGATGTGAAGGAAGATGGTAGTTTTGAAAATGATGTACCAGGAGGGAGGAGCCAAGATGGCCGAATAGGAACAGCTCCAGTCTATAGCTCCCAGTGTGAGCGACGCAGAAGACGGGTGATTTCTGCATTTCCATCTGAGGTAC
chr1	247249719	169932082	169932226	1	144,	0,	169932082,	AAGATGTGAAGGAAGATGGTAGTTTTGAAAATGATGTACCAGGAGGGAGGAGCCAAGATGGCCGAATAGGAACAGCTCCAGTCTATGGCTCCCAGTGTGAGCGACGCAGAAGACGGGTGATTTCTGCATTTCCATCTGAGGTAC
chr1	247249719	169932082	169932226	1	144,	0,	169932082,	AAGATGTGAAGGAAGATGGTAGTTTTGAAAATGATGTACCAGGAGGGAGGAGCCAAGATGGCCGAATAGGAACAGCTCCAGTCTATAGCTCCCAGTGTGAGCGACGCAGAAGACGGGTGATTTCTGCATTTCCATCTGAGGTAC
chr1	247249719	169932082	169932226	1	144,	0,	169932082,	AAGATGTGAAGGAAGATGGTAGTTTTGAAAATGATGTACCAGGAGGGAGGAGCCAAGATGGCCGAATAGGAACAGCTCCAGTCTATAGCTCCCAGTGTGAGCGACGCAGAAGACGGGTGATTTCTGCATTTCCATCTGAGGTAC
chr1	247249719	169932082	169932226	1	144,	0,	169932082,	AAGATGTGAAGGAAGATGGTAGTTTTGAAAATGATGTACCAGGAGGGAGGAGCCAAGATGGCCGAATAGGAACAGCTCCAGTCTATAGCTCCCAGTGTGAGCGACGCAGAAGACGGGTGATTTCTGCATTTCCATCTGAGGTAC
chr1	247249719	169932082	169932226	1	144,	0,	169932082,	AAGATGTGAAGGAAGATGGTAGTTTTGAAAATGATGTACCAGGAGGGAGGAGCCAAGATGGCCGAATAGGAACAGCTCCAGTCTATAGCTCCCAGTGTGAGCGACGCAGAAGACGGGTGATTTCTGCATTTCCATCTGAGGTAC
chr1	247249719	169932082	169932226	1	144,	0,	169932082,	AAGATGTGAAGGAAGATGGTAGTTTTGAAAATGATGTACCAGGAGGGAGGAGCCAAGATGGCCGAATAGGAACAGCTCCAGTCTATAGCTCCCAGTGTGAGCGACGCAGAAGACGGGTGATTTCTGCATTTCCATCTGAGGTAC
chr1	247249719	169932082	169932226	2	121,22,	0,121,	169932082,169932204,	AAGATGTGAAGGAAGATGGTAGTTTGAAAATGATGTACCAGGAGGGAGGAGCCAAGATGGCCGAATAGGAACAGCTCCAGTCTATAGCTCCCAGTGTGAGCGACGCAGAAGACGGGTGATTTCTGCATTTCCATCTGAGGTAC
chr1	247249719	169932082	169932226	1	144,	0,	169932082,	AAGATGTGAAGGAAGATGGTAGTTTTGAAAATGATGTACCAGGAGGGAGGAGCCAAGATGGCCGAATAGGAACAGCTCCAGTCTATAGCTCCCAGTGTGAGCGACGCAGAAGGCGGGTGATTTCTGCATTTCCATCTGAGGTAC
chr1	247249719	169932082	169932226	1	144,	0,	169932082,	AAGATGTGAAGGAAGATGGTAGTTTTGAAAATGATGTACCAGGAGGGAGGAGCCAAGATGGCCGAATAGGAACAGCTCCAGTCTATAGCTCCCAGTGTGAGCGACGCAGAAGACGGGTGATTTCTGCATTTCCATCTGAGGTAC
chr1	247249719	169932082	169932226	1	144,	0,	169932082,	AAGATGTGAAGGAAGATGGTAGTTTTGAAAATGATGTACCAGGAGGGAGGAGCCAAGATGGCCGAATAGGAACAGCTCCAGTCTATAGCTCCCAGTGTGAGCGACGCAGAAGACGGGTGATTTCTGCATTTCCATCTGAGGTAC
chr1	247249719	169932082	169932226	1	144,	0,	169932082,	AAGATGTGAAGGAAGATGGTAGTTTTGAAAATGATGTACCAGGAGGGAGGAGCCAAGATGGCCGAATGGGAACAGCTCCAGTCTATAGCTCCCAGTGTGAGCGACGCAGAAGACGGGTGATTTCTGCATTTCCATCTGAGGTAC
chr1	247249719	169932082	169932226	1	144,	0,	169932082,	AAGATGTGAAGGAAGATGGTAGTTTTGAAAATGATGTACCAGGAGGGAGGAGCCAAGATGGCCGAATAGGAACAGCTCCAGTCTATAGCTCCCAGTGTGAGCGACGCAGAAGACGGGTGATTTCTGCATTTCCATCTGAGGTAC
chr1	247249719	169932082	169932226	1	144,	0,	169932082,	AAGATGTGAAGGAAGATGGTAGTTTTGAAAATGATGTACCAGGAGGGAGGAGCCAAGATGGCCGAATAGGAACAGCTCCAGTCTATAGCTCCCAGTGTGAGCGACGCAGAAGACGGGTGATTTCTGCATTTCCATCTGAGGTAC
chr1	247249719	169932082	169932226	1	144,	0,	169932082,	AAGATGTGAAGGAAGATGGTAGTTTTGAAAATGATGTACCAGGAGGGAGGAGCCAAGATGGCCGAATAGGAACAGCTCCAGTCTATAGCTCCCAGTGTGAGCGACGCAGAAGACGGGTGATTTCTGCATTTCCATCTGAGGTAC
chr1	247249719	169932082	169932226	1	144,	0,	169932082,	AAGATGTGAAGGAAGATGGTAGTTTTGAAAATGATGTACCAGGAGGGAGGAGCCAAGATGGCCGAATAGGAACAGCTCCAGTCTACAGCTCCCAGCGTGAGCGACGCAGAAGACGGGTGATTTCTGCATTTCCATCTGAGGTAC
chr1	247249719	169932082	169932226	1	144,	0,	169932082,	AAGATGTGAAGGAAGATGGTAGTTTTGAAAATGATGTACCAGGAGGGAGGAGCCAAGATGGCCGAATAGGAACAGCTCCAGTCTATAGCTCCCAGTGTGAGCGACGCAGAAGACGGGTGATTTCTGCATTTCCATCTGAGGTAC
chr1	247249719	169932082	169932226	1	144,	0,	169932082,	AAGATGTGAAGGAAGATGGTAGTTTTGAAAATGATGTACCAGGAGGGAGGAGCCAAGATGGCCGAATAGGAACAGCTCCAGTCTATAGCTCCCAGTGTGAGCGACGCAGAAGACGGGTGATTTCTGCATTTCCATCTGAGGTAC
chr1	247249719	169932082	169932226	1	144,	0,	169932082,	AAGATGTGAAGGAAGATGGTAGTTTTGAAAATGATGTACCAGGAGGGAGGAGCCAAGATGGCCGAATAGGAACAGCTCCAGTCTATAGCTCCCAGTGTGAGCGACGCAGAAGACGGGTGATTTCTGCATTTCCATCTGAGGTAC
chr1	247249719	169932082	169932226	1	144,	0,	169932082,	AAGATGTGAAGGAAGATGGTAGTTTTGAAAATGATGTACCAGGAGGGAGGAGCCAAGATGGCCGAATAGGAACAGCTCCAGTCTATAGCTCCCAGTGTGAGCGACGCAGAAGACGGGTGATTTCTGCATTTCCATCTGAGGTAC
chr1	247249719	169932082	169932226	1	144,	0,	169932082,	AAGATGTGAAGGAAGATGGTAGTTTTGAAAATGATGTACCAGGAGGGAGGAGCCAAGATGGCCGAATAGGAACAGCTCCAGTCTATAGCTCCCAGTGTGAGCGACGCAGAAGACGGGTGATTTCTGCATTTCCATCTGAGGTAC
chr1	247249719	169932082	169932226	1	144,	0,	169932082,	AAGATGTGAAGGAAGATGGTAGTTTTGAAAATGATGTACCAGGAGGGAGGAGCCAAGATGGCCGAATAGGAACAGCTCCAGTCTATAGCTCCCAGTGTGAGCGACGCAGAAGACGGGTGATTTCTGCATTTCCATCTGAGGTAC
chr1	247249719	169932082	169932226	1	144,	0,	169932082,	AAGATGTGAAGGAAGATGGTAGTTTTGAAAATGATGTACCAGGAGGGAGGAGCCAAGTTGGCCGAATAGGAACAGCTCCAGTCTATAGCTCCCAGTGTGAGCGACGCAGAAGACGGGTGATTTCTGCATTTCCATCTGAGGTAC
chr1	247249719	169932082	169932226	1	144,	0,	169932082,	AAGATGTGAAGGAAGATGGTAGTTTTGAAAATGATGTACCAGGAGGGAGGAGCCAAGATGGCCGAATAGGAACAGCTCCAGTCTATAGCTCCCAGTGTGAGCGACGCAGAAGACGGGTGATTTCTGCATTTCCATCTGAGGTAC
chr1	247249719	169932082	169932226	1	144,	0,	169932082,	AAGATGTGAAGGAAGATGGTAGTTTTGAAAATGATGTACCAGGAGGGAGGAGCCAAGATGGCCGAATAGGAACAGCTCCAGTCTATAGCTCCCAGTGTGAGCGACGCAGAAGACGGGTGATTTCTGCATTTCCATCTGAGGTAC
chr1	247249719	169932082	169932226	1	144,	0,	169932082,	AAGATGTGAAGGAAGATGGTAGTTTTGAAAATGATGTACCAGGAGGGAGGAGCCAAGATGGCCGAATAGGAACAGCTCCAGTCTATAGCTCCCAGTGTGAGCGACGCAGAAGACGGGTGATTTCTGCATTTCCATCTGAGGTAC
chr1	247249719	169932082	169932226	1	144,	0,	169932082,	AAGATGTGAAGGAAGATGGTAGTTTTGAAAATGATGTACCAGGAGGGAGGAGCCAAGATGGCCGAATAGGAACAGCTCCAGTCTATAGCTCCCAGTGTGAGCGACGCAGAAGACGGGTGATTTCTGCATTTCCATCTGAGGTAC
chr1	247249719	169932082	169932226	1	144,	0,	169932082,	AAGATGTGAAGGAAGATGGTAGTTTTGAAAATGATGTACCAGGAGGGAGGAGCCAAGATGGCCGAATAGGAACAGCTCCAGTCTATAGCTCCCAGTGTGAGCGACGCAGAAGACGGGTGATTTCTGCATTTTCATCTGAGGTAC
chr1	247249719	169932082	169932226	1	144,	0,	169932082,	AAGATGTGAAGGAAGATGGTAGTTTTGAAAATGATGTACCAGGAGGGAGGAGCCAAGATGGCCGAATAGGAACAGCTCCAGTCTATAGCTCCCAGTGTGAGCGACGCAGAAGACGGGTGATTTCTGCATTTCCATCTGAGGTAC
chr1	247249719	169932082	169932226	1	144,	0,	169932082,	AAGATGTGAAGGAAGATGGTAGTTTTGAAAATGATGTACCAGGAGGGAGGAGCCAAGATGGCCGAATAGGAACAGCTCCAGTCTATAGCTCCCAGTGTGAGCGACGCAGAAGACGGGTGATTTCTGCATTTCCATCTGAGGTAC
chr1	247249719	169932082	169932226	1	144,	0,	169932082,	AAGATGTGAAGGAAGATGGTAGTTTTGAAAATGATGTACCAGGAGGGAGGAGCCAAGACGGCCGAATAGGAACAGCTCCAGTCTATAGCTCCCAGTGTGAGCGACGCAGAAGACGGGTGATTTCTGCATTTCCATCTGAGGTAC
chr1	247249719	169932082	169932226	1	144,	0,	169932082,	AAGATGTGAAGGAAGATGGTAGTTTTGAAAATGATGTACCAGGAGGGAGGAGCCAAGATGGCCGAATAGGAACAGCTCCAGTCTATAGCTCCCAGTGTGAGCGACGCAGAAGACGGGTGATTTCTGCATTTCCATCTGAGGTAC
chr1	247249719	169932082	169932226	1	144,	0,	169932082,	AAGATGTGAAGGAAGATGGTAGTTTTGAAAATGATGTACCAGGAGGGAGGAGCCAAGATGGCCGAATAGGAACAGCTCCAGTCTATAGCTCCCAGTGTGAGCGACGCAGAAGACGGGTGATTTCTGCATTTCCATCTGAGGTAC
chr1	247249719	169932082	169932226	1	144,	0,	169932082,	AAGATGTGAAGGAAGATGGTAGTTTTGAAAATGATGTACCAGGAGGGAGGAGCCAAGATGGCCGAATAGGAACAGCTCCAGTCTATAGCTCCCAGTGTGAGCGACGCAGAAGACGGGTGATTTCTGCATTTCCATCTGAGGTAC
chr1	247249719	169932082	169932226	1	144,	0,	169932082,	AAGATGTGAAGGAAGATGGTAGTTTTGAAAATGATGTACCAGGAGGGAGGAGCCAAGATGGCCGAATAGGAACAGCTCCAGTCTATAGCTCCCAGTGTGAGCGACGCAGAAGACGGGTGATTTCTGCATTTCCATCTGAGGTAC
chr1	247249719	169932082	169932226	1	144,	0,	169932082,	AAGATGTGAAGGAAGATGGTAGTTTTGAAAATGATGTACCAGGAGGGAGGAGCCAAGATGGCCGAATAGGAACAGCTCCAGTCTATAGCTCCCAGTGTGAGCGACGCAGAAGACGGGTGATTTCTGCATTTCCATCTGAGGTAC
chr1	247249719	169932082	169932226	2	60,83,	0,60,	169932082,169932143,	AAGATGTGAAGGAAGATGGTAGTTTTGAAAATGATGTACCAGGAGGGAGGAGCCAAGATGGCCGAATAGGAACAGCTCCAGTCATAGCTCCCAGTGTGAGCGACGCAGAAGACGGGTGATTTCTGCATTTCCATCTGAGGTAC
chr1	247249719	169932082	169932226	1	144,	0,	169932082,	AAGATGTGAAGGAAGATGGTAGTTTTGAAAATGATGTACCAGGAGGGAGGAGCCAAGATGGCCGAATAGGAACAGCTCCAGTCTATAGCTCCCAGTGTGAGCGACGCAGAAGACGGGTGATTTCTGCATTTCCATCTGAGGTAC
chr1	247249719	169932082	169932226	1	144,	0,	169932082,	AAGATGTGAAGGAAGATGGTAGTTTTGAAAATGATGTACCAGGAGGGAGGAGCCAAGATGGCCGAATAGGAACAGCTCCAGTCTATAGCTCCCAGTGTGAGCGACGCAGAAGACGGGTGATTTCTGCATTTCCATCTGAGGTAC
chr1	247249719	169932082	169932226	1	144,	0,	169932082,	AAGATGTGAAGGAAGATGGTAGTTTTGAAAATGATGTACCAGGAGGGAGGAGCCAAGATGGCCGAATAGGAACAGCTCCAGTCTATAGCTCCCAGTGTGAGCGACGCAGAAGACGGGTGATTTCTGCATTTCCATCTGAGGTAC
chr1	247249719	169932082	169932226	1	144,	0,	169932082,	AAGATGTGAAGGAAGATGGTAGTTTTGAAAATGATGTACCAGGAGGGAGGAGCCAAGATGGCCGAATAGGAACAGCTCCAGTCTATAGCTCCCAGTGTGAGCGACGCAGAAGACGGGTGATTTCTGCATTTCCATCTGAGGTAC
chr1	247249719	169932082	169932226	1	144,	0,	169932082,	AAGATGTGAAGGAAGATGGTAGTTTTGAAAATGATGTACCAGGAGGGAGGAGCCAAGATGGCCGAATAGGAACAGCTCCAGTCTATAGCTCCCAGTGTGAGCGACGCAGAAGACGGGTGATTTCTGCATTTCCATCTGAGGTAC
chr1	247249719	169932082	169932226	1	144,	0,	169932082,	AAGATGTGAAGGAAGATGGTAGTTTTGAAAATGATGTACCAGGAGGGAGGAGCCATGATGGCCGAATAGGAACAGCTCCAGTCTATAGCTCCCAGTGTGAGCGACGCAGAAGACGGGTGATTTCTGCATTTCCATCTGAGGTAC
chr1	247249719	169932082	169932226	1	144,	0,	169932082,	AAGATGTGAAGGAAGATGGTAGTTTTGAAAATGATGTACCAGGAGGGAGGAGCCAAGATGGCCGAATAGGAACAGCTCCAGTCTATAGCTCCCAGTGTGAGCGACGCAGAAGACGGGTGATTTCTGCATTTCCATCTGAGGTAC
chr1	247249719	169932082	169932226	1	144,	0,	169932082,	AAGATGTGAAGGAAGATGGTAGTTTTGAAAATGATGTACCAGGAGGGAGGAGCCAAGATGGCCGAATAGGAACAGCTCCAGTCTATAGCTCCCAGTGTGAGCGACGCAGAAGACGGGTGATTTCTGCATTTCCATCTGAGGTAC
chr1	247249719	169932082	169932226	1	144,	0,	169932082,	AAGATGTGAAGGAAGATGGTAGTTTTGAAAATGATGTACCAGGAGGGAGGAGCCAAGATGGCCGAATAGGAACAGCTCCAGTCTATAGCTCCCAGTGTGAGCGACGCAGAAGACGGGTGATTTCTGCATTTCCATCTGAGGTAC
chr1	247249719	169932082	169932226	1	144,	0,	169932082,	AAGATGTGAAGGAAGATGGTAGTTTTGAAAATGATGTACCAGGAGGGAGGAGCCAAGATGGCCGAATAGGAACAGCTCCAGTCTATAGCTCCCAGTGTGAGCGACGCAGAAGACGGGTGATTTCTGCATTTCCATCTGAGGTAC
chr1	247249719	169932082	169932226	2	116,27,	0,116,	169932082,169932199,	AAGATGTGAAGGAAGATGGTAGTTTTGAAATGATGTACCAGGAGGGAGGAGCCAAGATGGCCGAATAGGAACAGCTCCAGTCTATAGCTCCCAGTGTGAGCGACGCAGAAGACGGGTGATTTCTGCATTTCCATCTGAGGTAC
chr1	247249719	169932082	169932226	1	144,	0,	169932082,	AAGATGTGAAGGAAGATGGTAGTTTTGAAAATGATGTACCAGGAGGGAGGAGCCAAGATGGCCGAATAGGAACAGCTCCAGTCTATAGCTCCCAGTGTGAGCGACGCAGAAGACGGGTGATTTCTGCATTTCCATCTGAGGTAC
chr1	247249719	169932082	169932226	1	144,	0,	169932082,	AAGGTGTGAAGGAAGATGGTAGTTTTGAAAATGATGTACCAGGAGGGAGGAGCCAAGATGGCCGAATAGGAACAGCTCCAGTCTATAGCTCCCAGTGTGAGCGACGCAGAAGACGGGTGATTTCTGCATTTCCATCTGAGGTAC
chr1	247249719	169932082	169932226	1	144,	0,	169932082,	AAGATGTGAAGGAAGATGGTAGTTTTGAAAATGATGTACCAGGAGGGAGGAGCCAAGATGGCCGAATAGGAACAGCTCCAGTCTATAGCTCCCAGTGTGAGCGACGCAGAAGACGGGTGATTTCTGCATTTCCATCTGAGGTAC
chr1	247249719	169932082	169932226	2	23,120,	0,23,	169932082,169932106,	AAGATGTGAAGGAAGATGGTAGTTTTGAAAATGATGTACCAGGAGGGAGGAGCCAAGATGGCCGAATAGGAACAGCTCCAGTCTATAGCTCCCAGTGTGAGCGACGCAGAAGACGGGTGATTCTGCATTTCCATCTGAGGTAC
chr1	247249719	169932082	169932226	1	144,	0,	169932082,	AAGATGTGAAGGAAGATGGTAGTTTTGAAAATGATGTACCAGGAGGGAGGAGCCAAGATGGCCGAATAGGAACAGCTCCAGTCTATAGCTCCCAGTGTGAGCGACGCAGAAGACGGGTGATTTCTGCATTTCCATCTGAGGTAC
chr1	247249719	169932082	169932226	1	144,	0,	169932082,	AAGATGTGAAGGAAGATGGTAGTTTTGAAAATGATGTACCAGGAGGGAGGAGCCAAGATGGCCGAATAGGAACAGCTCCAGTCTATAGCTCCCAGTGTGAGCGACGCAGAAGACGGGTGATTTCTGCATTTCCATCTGAGGTAC
chr1	247249719	169932082	169932226	2	121,22,	0,121,	169932082,169932204,	AAGATGTGAAGGAAGATGGTAGTTTGAAAATGATGTACCAGGAGGGAGGAGCCAAGATGGCCGAATAGGAACAGCTCCAGTCTATAGCTCCCAGTGTGAGCGACGCAGAAGACGGGTGATTTCTGCATTTCCATCTGAGGTAC
chr1	247249719	169932082	169932226	1	144,	0,	169932082,	AAGATGTGAAGGAAGATGGTAGTTTTGAAAATGATGTACCAGGAGGGAGGAGCCAAGATGGCCGAATAGGAACAGCTCCAGTCTATAGCTCCCAGTGTGAGCGACGCAGAAGACGGGTGATTTCTGCATTTCCATCTGAGGTAC
chr1	247249719	169932082	169932226	1	144,	0,	169932082,	AAGATGTGAAGGAAGATGGTAGTTTTGAAAATGATGTACCAGGAGGGAGGAGCCAAGATGGCCGAATAGGAACAGCTCCAGTCTATAGCTCCCAGTGTGAGCGACGCAGAAGACGGGTGATTTCTGCATTTCCATCTGAGGTAC
chr1	247249719	169932082	169932226	1	144,	0,	169932082,	AAGATGTGAAGGAAGATGGTAGTTTTGAAAATGATGTACCAGGAGGGAGGAGCCAAGATGGCCGAATAGGAACAGCTCCAGTCTATAGCTCCCAGTGTGAGCGACGCAGAAGACGGGTGATTTCTGCATTTCCATCTGAGGTAC
chr1	247249719	169932082	169932226	1	144,	0,	169932082,	AAGATGTGAAGGAAGATGGTAGTTTTGAAAATGATGTACCAGGAGGGAGGAGCCAAGATGGCCGAATAGGAACAGCTCCAGTCTATAGCTCCCAGTGTGAGCGACGCAGAAGACGGGTGATTTCTGCATTTCCATCTGAGGTAC
chr1	247249719	169932082	169932226	1	144,	0,	169932082,	AAGATGTGAAGGAAGATGGTAGTTTTGAAAATGATGTACCAGGAGGGAGGAGCCAAGATGGCCGAATAGGAACAGCTCCAGTCTATAGCTCCCAGTGTGAGCGACGCAGAAGACGGGTGATTTCTGCATTTCCATCTGAGGTAC
chr1	247249719	169932082	169932226	1	144,	0,	169932082,	AAGATGTGAAGGAAGATGGTAGTTTTGAAAATGATGTACCAGGAGGGAGGAGCCAAGATGGCCGAATAGGAACAGCTCCAGTCTATAGCTCCCAGTGCGAGCGACGCAGAAGACGGGTGATTTCTGCATTTCCATCTGAGGTAC
chr1	247249719	169932082	169932226	1	144,	0,	169932082,	AAGATGTGAAGGAAGATGGTAGTTTTGAAAATGATGTACCAGGAGGGAGGAGCCAGGATGGCCGAATAGGAACAGCTCCAGTCTATAGCTCCCAGTGTGAGCGACGCAGAAGACGGGTGATTTCTGCATTTCCATCTGAGGTAC
chr1	247249719	169932082	169932226	1	144,	0,	169932082,	AAGATGTGAAGGAAGATGGTAGTTTTGAAAATGATGTACCAGGAGGGAGGAGCCAAGATGGCCGAATAGGAACAGCTCCAGTCTATAGCTCCCAGTGTGAGCGACGCAGAAGACGGGTGATTTCTGCATTTCCATCTGAGGTAC
chr1	247249719	169932082	169932226	2	116,27,	0,116,	169932082,169932199,	AAGATGTGAAGGAAGATGGTAGTTTTGAAATGATGTACCAGGAGGGAGGAGCCAAGATGGCCGAATAGGAACAGCTCCAGTCTATAGCTCCCAGTGCGAGCGACGCAGAAGACGGGTGATTTCTGCATTTCCATCTGAGGTAC
chr1	247249719	169932082	169932226	1	144,	0,	169932082,	AAGATGTGAAGGAAGATGGTAGTTTTGAAAATGATGTACCAGGAGGGAGGAGCCAAGATGGCCGAATAGGAACAGCTCCAGTCTATAGCTCCCAGTGTGAGCGACGCAGAAGACGGGTGATTTCTGCATTTCCATCTGAGGTAC
chr1	247249719	169932082	169932226	1	144,	0,	169932082,	AAGATGTGAAGGAAGATGGTAGTTTTGAAAATGATGTACCAGGAGGGAGGAGCCAAGATGGCCGAATAGGAACAGCTCCAGTCTATAGCTCCCAGTGTGAGCGACGCAGAAGACGGGTGATTTCTGCATTTCCATCTGAGGTAC
chr1	247249719	169932082	169932226	1	144,	0,	169932082,	AAGATGTGAAGGAAGATGGTAGTTTTGAAAATGATGTACCAGGAGGGAGGAGCCAAGATGGCCGAATAGGAACAGCTCCAGTCTATAGCTCCCAGTGTGAGCGACGCAGAAGACGGGTGATTTCTGCATTTCCATCTGAGGTAC
chr1	247249719	169932082	169932226	1	144,	0,	169932082,	AAGATGTGAAGGAAGATGGTAGTTTTGAAAATGATGTACCAGGAGGGAGGAGCCAAGATGGCCGAATAGGAACAGCTCCAGTCTATAGCTCCCAGTGTGAGCGGCGCAGAAGACGGGTGATTTCTGCATTTCCATCTGAGGTAC
chr1	247249719	169932082	169932226	1	144,	0,	169932082,	AAGATGTGAAGGAAGATGGTAGTTTTGAAAATGATGTACCAGGAGGGAGGAGCCAAGATGGCCGAATAGGAACAGCTCCAGTCTATAGCTCCCAGTGTGAGCGACGCAGAAGACGGGTGATTTCTGCATTTCCATCTGAGGTAC
chr1	247249719	169932082	169932226	1	144,	0,	169932082,	AAGATGTGAAGGAAGATGGTAGTTTTGAAAATGATGTACCAGGAGGGAGGAGCCAAGATGGCCGAATAGGAACAGCTCCAGTCTATAGCTCCCAGTGTGAGCGACGCAGAAGACGGGTGATTTCTGCATTTCCATCTGAAGTAC
chr1	247249719	169932082	169932226	1	144,	0,	169932082,	AAGATGTGAAGGAAGATGGTAGTTTTGAAAATGATGTACCAGGAGGGAGGAGCCAAGATGGCCGAATAGGAACAGCTCCAGTCTACAGCTCCCAGCGTGAGCGACGCAGAAGACGGGTGATTTCTGCATTTCCATCTGAGGTAC
chr1	247249719	169932082	169932226	1	144,	0,	169932082,	AAGATGTGAAGGAAGATGGTAGTTTTGAAAATGATGTACCAGGAGGGAGGAGCCAAGATGGCCGAATAGGAACAGCTCCAGTCTATAGCTCCCAGTGTGAGCGACGCAGAAGACGGGTGATTTCTGCATTTCCATCTGAGGTAC
chr1	247249719	169932082	169932226	1	144,	0,	169932082,	AAGATGTGAAGGAAGATGGTAGTTTTGAAAATGATGTACCAGGAGGGAGGAGCCAAGATGGCCGAATAGGAACAGCTCCAGTCTATAGCTCCCAGTGTGAGCGACGCAGAAGACGGGTGATTTCTGCATTTCCATCTGAGGTAC
chr1	247249719	169932082	169932226	1	144,	0,	169932082,	AAGATGTGAAGGAAGATGGTAGTTTTGAAAATGATGTACCAGGAGGGAGGAGCCAAGATGGCCGAATAGGAACAGCTCCAGTCTATAGCTCCCAGTGTGAGCGACGCAGAAGACGGGTGATTTCTGCATTTCCATCTGAGGTAC
chr1	247249719	169932082	169932226	1	144,	0,	169932082,	AAGATGTGAAGGAAGATGGTAGTTTTGAAAATGATGTACCAGGAGGGAGGAGCCAAGATGGCCGAATAGGAACAGCTCCAGTCTATAGCTCCCAGTGTGAGCGACGCAGAAGACGGGTGATTTCTGCATTTCCATCTGAGGTAC
chr1	247249719	169932082	169932226	1	144,	0,	169932082,	AAGATGTGAAGGAAGATGGTAGTTTTGAAAATGATGTACCAGGAGGGAGGAGCCAAGATGGCCGAATAGGAACAGCTCCAGTCTATAGCTCCCAGTGTGAGCGACGCAGAAGACCGGTGATTTCTGCATTTCCATCTGAGGTAC
chr1	247249719	169932082	169932226	1	144,	0,	169932082,	AAGATGTGAAGGAAGATGGTAGTTTTGAAAATGATGTACCAGGAGGGAGGAGCCAAGATGGCCGAATAGGAACAGCTCCAGTCTATAGCTCCCAGTGTGAGCGACGCAGAAGACGGGTGATTTCTGCATTTCCATCTGAGGTAC
chr1	247249719	169932082	169932226	1	144,	0,	169932082,	AAGATGTGAAGGAAGATGGTAGTTTTGAAAATGATGTACCAGGAGGGAGGAGCCAAGATGGCCGAATAGGAACAGCTCCAGTCTATAGCTCCCAGTGTGAGCGACGCAGAAGACGGGTGATTTCTGCATTTCCATCTGAGGTAC
chr1	247249719	169932082	169932226	1	144,	0,	169932082,	AAGATGTGAAGGAAGATGGTAGTTTTGAAAATGATGTACCAGGAGGGAGGAGCCAAGATGGCCGAATAGGAACAGCTCCAGTCTATAGCTCCCAGTGTGAGCGACGCAGAAGACGGGTGATTTCTGCATTTCCATCTGAGGTAC
chr1	247249719	169932082	169932226	1	144,	0,	169932082,	AAGATGTGAAGGAAGATGGTAGTTTTGAAAATGATGTACCAGGAGGGAGGAGCCAAGATGGCCGAATAGGAACAGCTCCAGTCTATAGCTCCCAGTGTGAGCGACGCAGAAGACGGGTGATTTCTGCATTTCCATCTGAGGTAC
chr1	247249719	169932082	169932226	1	144,	0,	169932082,	AAGATGTGAAGGAAGATGGTAGTTTTGAAAATGATGTACCAGGAGGGAGGAGCCAAGATGGCCGAATAGGAACAGCTCCAGTCTATAGCTCCCAGTGTGAGCGACGCAGAAGACGGGTGATTTCTGCATTTCCATCTGAGGTAC
chr1	247249719	169932082	169932226	1	144,	0,	169932082,	AAGATGTGAAGGAAGATGGTAGTTTTGAAAATGATGTACCAGGAGGGAGGAGCCAAGATGGCCGAATAGGAACAGCTCCAGTCTATAGCTCCCAGTGTGAGCGACGCAGAAGACGGGTGATTTCTGCATTTCCATCTGAGGTAC
chr1	247249719	169932082	169932226	2	121,22,	0,121,	169932082,169932204,	AAGATGTGAAGGAAGATGGTAGTTTGAAAATGATGTACCAGGAGGGAGGAGCCAAGATGGCCGAATAGGAACAGCTCCAGTCTATAGCTCCCAGTGTGAGCGACGCAGAAGACGGGTGATTTCTGCATTTCCATCTGAGGTAC
chr1	247249719	169932082	169932226	1	144,	0,	169932082,	AAGATGTGAAGGAAGATGGTAGTTTTGAAAATGATGTACCAGGAGGGAGGAGCCAAGATGGCCGAATAGGAACAGCTCCAGTCTATAGCTCCCAGTGTGAGCGACGCAGAAGACGGGTGATTTCTGCATTTCCATCTGAGGTAC
chr1	247249719	169932082	169932226	1	144,	0,	169932082,	AAGATGTGAAGGAAGATGGTAGTTTTGAAAATGATGTACCAGGAGGGAGGAGCCAAGATGGCCGAATAGGAACAGCTCCAGTCTATAGCTCCCAGTGTGAGCGACGCAGAAGACGGGTGATTTCTGCATTTCCATCTGAGGTAC
chr1	247249719	169932082	169932226	1	144,	0,	169932082,	AAGATGTGAAGGAAGATGGTAGTTTTGAAAATGATGTACCAGGAGGGAGGAGCCAAGATGGCCGAATAGGAACAGCTCCAGTCTATAGCTCCCAGTGTGAGCGACGCAGAAGACGGGTGATTTCTGCATTTCCATCTGAGGTAC
chr1	247249719	169932082	169932226	1	144,	0,	169932082,	AAGATGTGAAGGAAGATGGTAGTTTTGAAAATGATGTACCAGGAGGGAGGAGCCAAGATGGCCGAATAGGAACAGCTCCAGTCTATAGCTCCCAGTGTGAGCGACGCAGAAGACGGGTGATTTCTGCATTTCCATCTGAGGTAC
chr1	247249719	169932082	169932226	1	144,	0,	169932082,	AAGATGTGAAGGAAGATGGTAGTTTTGAAAATGATGTACCAGGAGGGAGGAGCCAAGATGGCCGAATAGGAACAGCTCCTGTCTATAGCTCCCAGTGTGAGCGACGCAGAAGACGGGTGATTTCTGCATTTCCATCTGAGGTAC
chr1	247249719	169932082	169932226	1	144,	0,	169932082,	AAGATGTGAAGGAAGATGGTAGTTTTGAAAATGATGTACCAGGAGGGAGGAGCCAAGATGGCCGAATAGGAACAGCTCCAGTCTATAGCTCCCAGTGTGAGCGACGCAGAAGACGGGTGATTTCTGCATTTCCATCTGAGGTAC
chr1	247249719	169932082	169932226	1	144,	0,	169932082,	AAGATGTGAAGGAAGATGGTAGTTTTGAAAATGATGTACCAGGAGGGAGGAGCCAAGATGGCCGAATAGGAACAGCTCCAGTCTATAGCTCCCAGTGTGAGCGACGCAGAAGACGGGTGATTTCTGCATTTCCATCTGAGGTAC
chr1	247249719	169932082	169932226	1	144,	0,	169932082,	AAGATGTGAAGGAAGATGGTAGTTTTGAAAATGATGTACCAGGAGGGAGGAGCCAAGATGGCCGAATAGGAACAGCTCCAGTCTATAGCTCCCAGTGTGAGCGACGCAGAAGACGGGTGATTTCTGCATTTCCATCTGAGGTAC
chr1	247249719	169932082	169932226	2	12,131,	0,12,	169932082,169932095,	AAGATGTGAAGGAAGATGGTAGTTTTGAAAATGATGTACCAGGAGGGAGGAGCCAAGATGGCCGAATAGGAACAGCTCCAGTCTATAGCTCCCAGTGTGAGCGACGCAGAAGACGGGTGATTTCTGCATTTCATCTGAGGTAC
chr1	247249719	169932082	169932226	1	144,	0,	169932082,	AAGATGTGAAGGAAGATGGTAGTTTTGAAAATGATGTACCAGGAGGGAGGAGCCAAGATGGCCGAATAGGAACAGCTCCAGTCTATAGCTCCCAGTGTGAGCGACGCAGAAGACGGGTGATTTCTGCATTTCCATCTGAGGTAC
chr1	247249719	169932082	169932226	2	23,120,	0,23,	169932082,169932106,	AAGATGTGAAGGAAGATGGTAGTTTTGAAAATGATGTACCAGGAGGGAGGAGCCAAGATGGCCGAATAGGAACAGCTCCAGTCTATAGCTCCCAGTGTGAGCGACGCAGAAGACGGGTGATTCTGCATTTCCATCTGAGGTAC
chr1	247249719	169932082	169932226	1	144,	0,	169932082,	AAGATGTGAAGGAAGATGGTAGTTTTGAAAATGATGTACCAGGAGGGAGGAGCCAAGATGGCCGAATAGGAACAGCTCCAGTCTATAGCTCCCAGTGTGAGCGACGCAGAAGACGGGTGATTTCTGCATTTCCATCTGAGGTAC
chr1	247249719	169932082	169932226	1	144,	0,	169932082,	AAGATGTGAAGGAAGATGGTAGTTTTGAAAATGATGTACCAGGAGGGAGGAGCCAAGATGGCCGAATAGGAACAGCTCCAGTCTATAGCTCCCAGTGTGAGCGACGCAGAAGACGGGTGATTTCTGCATTTCCATCTGAGGTAC
chr1	247249719	169932082	169932226	2	84,59,	0,84,	169932082,169932167,	AAGATGTGAAGGAAGATGGTAGTTTTGAAAATGATGTACCAGGAGGGAGGAGCCAAGATGCCGAATAGGAACAGCTCCAGTCTATAGCTCCCAGTGTGAGCGACGCAGAAGACGGGTGATTTCTGCATTTCCATCTGAGGTAC
chr1	247249719	169932082	169932226	1	144,	0,	169932082,	AAGATGTGAAGGAAGATGGTAGTTTTGAAAATGATGTACCAGGAGGGAGGAGCCAAGATGGCCGAATAGGAACAGCTCCAGTCTATAGCTCCCAGTGTGAGCGACGCAGAAGACGGGTGATTTCTGCATTTCCATCTGAGGTAC
chr1	247249719	169932082	169932226	1	144,	0,	169932082,	AAGATGTGAAGGAAGATGGTAGTTTTGAAAATGATGTACCAGGAGGGAGGAGCCAAGATGGCCGAATAGGAACAGCTCCAGTCTATAGCTCCCAGTGTGAGCGACGCAGAAGACGGGTGATTTCTGCATTTCCATCTGAGGTAC
chr1	247249719	169932082	169932226	1	144,	0,	169932082,	AAGATGTGAAGGAAGATGGTAGTTTTGAAAATGATGTACCAGGAGGGAGGAGCCAAGATGGCCGAATAGGAACAGCTCCAGTCTATAGCTCCCAGTGTGAGCGACGCAGAAGACGGGTGATTTCTGCATTTCCATCTGAGGTAC
chr1	247249719	169932082	169932226	1	144,	0,	169932082,	AAGATGTGAAGGAAGATGGTAGTTTTGAAAATGATGTACCAGGAGGGAGGAGCCAAGATGGCCGAATAGGAACAGCTCCAGTCTATAGCTCCCAGTGTGAGCGACGCAGAAGACGGGTGATTTCTGCATTTCCATCTGAGGTAC
chr1	247249719	169932082	169932226	1	144,	0,	169932082,	AAGATGTGAAGGAAGATGGTAGTTTTGAAAATGATGTACCAGGAGGGAGGAGCCAAGATGGCCGAATAGGAACAGCTCCAGTCTATAGCTCCCAGTGTGAGCGACGCAGAAGACCGGTGATTTCTGCATTTCCATCTGAGGTAC
chr1	247249719	169932082	169932226	1	144,	0,	169932082,	AAGATGTGAAGGAAGATGGTAGTTTTGAAAATGATGTACCAGGAGGGAGGAGCCAAGATGGCCGAATAGGAACAGCTCCAGTCTATAGCTCCCAGTGTGAGCGACGCAGAAGACGGGTGATTTCTGCATTTCCATCTGAGGTAC
chr1	247249719	169932082	169932226	1	144,	0,	169932082,	AAGATGTGAAGGAAGATGGTAGTTTTGAAAATGATGTACCAGGAGGGAGGAGCCAAGATGGCCGAATAGGAACAGCTCCAGTCTATAGCTCCCAGTGTGAGCGACGCAGAAGACGGGTGATTTCTGCATTTCCATCTGAGGTAC
chr1	247249719	169932082	169932226	1	144,	0,	169932082,	AAGATGTGAAGGAAGATGGTAGTTTTGAAAATGATGTACCAGGAGGGAGGAGCCAAGATGGCCGAATAGGAACAGCTCCAGTCTATAGCTCCCAGTGTGAGCGACGCAGAAGACGGGTGATTTCTGCATTTCCATCTGAGGTAC
chr1	247249719	169932082	169932226	1	144,	0,	169932082,	AAGATGTGAAGGAAGATGGTAGTTTTGAAAATGATGTACCAGGAGGGAGGAGCCAAGATGGCCGAATAGGAACAGCTCCAGTCTATAGCTCCCAGTGTGAGCGACGCAGAAGACGGGTGATTTCTGCATTTCCATCTGAGGTAC
chr1	247249719	169932082	169932226	1	144,	0,	169932082,	AAGATGTGAAGGAAGATGGTAGTTTTGAAAATGATGTACCAGGAGGGAGGAGCCAAGATGGCCGAATAGGAACAGCTCCAGTCTATAGCTCCCAGTGTGAGCGACGCAGAAGACGGGTGATTTCTGCATTTCCATCTGAGGTAC
chr1	247249719	169932082	169932226	1	144,	0,	169932082,	AAGATGTGAAGGAAGATGGTAGTTTTGAAAATGATGTACCAGGAGGGAGGAGCCAAGATGGCCGAATAGGAACAGCTCCGGTCTATAGCTCCCAGTGTGAGCGACGCAGAAGACGGGTGATTTCTGCATTTCCATCTGAGGTAC
chr1	247249719	169932082	169932226	1	144,	0,	169932082,	AAGATGTGAAGGAAGATGGTAGTTTTGAAAATGATGTACCAGGAGGGAGGAGCCAAGATGGCCGAATAGGAACAGCTCCAGTCTATAGCTCCCAGTGTGAGCGACGCAGAAGACGGGTGATTTCTGCATTTCCATCTGAGGTAC
chr1	247249719	169932082	169932226	1	144,	0,	169932082,	AAGATGTGAAGGAAGATGGTAGTTTTGAAAATGATGTACCAGGAGGGAGGAGCCAAGATGGCCGAATAGGAACAGCTCCAGTCTATAGCTCCCAGTGTGAGCGACGCAGAAGACGGGTGATTTCTGCATTTCCATCTGAGGTAC
chr1	247249719	169932082	169932226	1	144,	0,	169932082,	AAGATGTGAAGGAAGATGGTAGTTTTGAAAATGATGTACCAGGAGGGAGGAGCCAAGATGGCCGAATAGGAACAGCTCCAGTCTATAGCTCCCAGTGTGAGCGACGCAGAAGACGGGTGATTTCTGCATTTCCATCTGAGGTAC
chr1	247249719	169932082	169932226	1	144,	0,	169932082,	AAGATGTGAAGGAAGATGGTAGTTTTGAAAATGATGTACCAGGAGGGAGGAGCCAAGATGGCCGAATAGGAACAGCTCCAGTCTATAGCTCCCAGTGTGAGCGACGCAGAAGACGGGTGATTTCTGCATTTCCATCTGAGGTAC
chr1	247249719	169932082	169932226	1	144,	0,	169932082,	AAGATGTGAAGGAAGATGGTAGTTTTGAAAATGATGTACCAGGAGGGAGGAGCCAAGATGGCCGAATAGGAACAGCTCCAGTCTATAGCTCCCAGTGTGAGCGACGCAGAAGACGGGTGATTTCTGCATTTCCATCTGAGGTAC
chr1	247249719	169932082	169932226	1	144,	0,	169932082,	AAGATGTGAAGGAAGATGGTAGTTTTGAAAATGATGTACCAGGAGGGAGGAGCCAAGATGGCCGAATAGGAACAGCTCCAGTCTATAGCTCCCAGTGTGAGCGACGCAGAAGACGGGTGATTTCTGCATTTCCATCTGAGGTAC
chr1	247249719	169932082	169932226	1	144,	0,	169932082,	AAGATGTGAAGGAAGATGGTAGTTTTGAAAATGATGTACCAGGAGGGAGGAGCCAAGATGGCCGAATAGGAACAGCTCCAGTCTATAGCTCCCAGTGTGAGCGACGCAGAAGACGGGTGATTTCTGCATTTCCATCTGAGGTAC
chr1	247249719	169932082	169932226	1	144,	0,	169932082,	AAGATGTGAAGGAAGATGGTAGTTTTGAAAATGATGTACCAGGAGGGAGGAGCCAAGATGGCCGAATAGGAACAGCTCCAGTCTATAGCTCCCAGTGTGAGCGACGCAGAAGACGGGTGATTTCTGCATTTCCATCTGAGGTAC
chr1	247249719	169932082	169932226	1	144,	0,	169932082,	AAGATGTGAAGGAAGATGGTAGTTTTGAAAATGATGTACCAGGAGGGAGGAGCCAAGATGGCCGAATAGGAACAGCTCCAGTCTATAGCTCCCAGTGTGAGCGACGCAGAAGACGGGTGATTTCTGCATTTCCATCTGAGGTAC
chr1	247249719	169932082	169932226	1	144,	0,	169932082,	AAGATGTGAAGGAAGATGGTAGTTTTGAAAATGATGTACCAGGAGGGAGGAGCCAAGATGGCCGAATAGGAACAGCTCCAGTCTATAGCTCCCAGTGTGAGCGACGCAGAAGACGGGTGATTTCTGCATTTCCATCTGAGGTAC
chr1	247249719	169932082	169932226	1	144,	0,	169932082,	AAGATGTGAAGGAAGATGGTAGTTTTGAAAATGATGTACCAGGAGGGAGGAGCCAAGATGGCCGAATAGGAACAGCTCCAGTCTATAGCTCCCAGTGTGAGCGACGCAGAAGACGGGTGATTTCTGCATTTCCATCTGAGGTAC
chr1	247249719	169932082	169932226	1	144,	0,	169932082,	AAGATGTGAAGGAAGATGGTAGTTTTGAAAATGATGTACCAGGAGGGAGGAGCCAAGATGGCCGAATAGGAACAGCTCCAGTCTACAGCTCCCAGTGTGAGCGACGCAGAAGACGGGTGATTTCTGCATTTCCATCTGAGGTAC
chr1	247249719	169932082	169932226	1	144,	0,	169932082,	AAGATGTGAAGGAAGATGGTAGTTTTGAAAATGATGTACCAGGAGGGAGGAGCCAAGATGGCCGAATAGGAACAGCTCCAGTCTATAGCTCCCAGTGTGAGCGACGCAGAAGACGGGTGATTTCTGCATTTCCATCTGAGGTAC
chr1	247249719	169932082	169932226	1	144,	0,	169932082,	AAGATGTGAAGGAAGATGGTAGTTTTGAAAATGATGTACCAGGAGGGAGGAGCCAAGATGGCCGAATAGGAACAGCTCCAGTCTATAGCTCCCAGTGTGAGCGACGCAGAAGACGGGTGATTTCTGCATTTCCATCTGAGGTAC
chr1	247249719	169932082	169932226	1	144,	0,	169932082,	AAGATGTGAAGGAAGATGGTAGTTTTGAAAATGATGTACCAGGAGGGAGGAGCCAAGATGGCCGAATAGGAACAGCTCCAGTCTATAGCTCCCAGTGTGAGCGACGCAGAAGACGGGTGATTTCTGCATTTCCATCTGAGGTAC
chr1	247249719	169932082	169932226	1	144,	0,	169932082,	AAGATGTGAAGGAAGATGGTAGTTTTGAAAATGATGTACCAGGAGGGAGGAGCCAAGATGGCCGAATAGGAACAGCTCCAGTCTATAGCTCCCAGTGTGAGCGACGCAGAAGACGGGTGATTTCTGCATTTCCATCTGAGGTAC
chr1	247249719	169932082	169932226	1	144,	0,	169932082,	AAGATGTGAAGGAAGATGGTAGTTTTGAAAATGATGTACCAGGAGGGAGGAGCCAAGATGGCCGAATAGGAACAGCTCCAGTCTATAGCTCCCAGTGTGAGCGACGCAGAAGACGGGTGATTTCTGCATTTCCATCTGAGGTAC
chr1	247249719	169932082	169932226	1	144,	0,	169932082,	AAGATGTGAAGGAAGATGGTAGTTTTGAAAATGATGTACCAGGAGGGAGGAGCCAAGATGGCCGAATAGGAACAGCTCCAGTCTATAGCTCCCAGTGTGAGCGACGCAGAAGACGGGTGATTTCTGCATTTCCATCTGAGGTAC
chr1	247249719	169932082	169932226	1	144,	0,	169932082,	AAGATGTGAAGGAAGATGGTAGTTTTGAAAATGATGTACCAGGAGGGAGGAGCCAAGATGGCCGAATAGGAACAGCTCCAGTCTATAGCTCCCAGTGTGAGCGACGCAGAAGACGGGTGATTTCTGCATTTCCATCTGAGGTAC
chr1	247249719	169932082	169932226	1	144,	0,	169932082,	AAGATGTGAAGGAAGATGGTAGTTTTGAAAATGATGTACCAGGAGGGAGGAGCCAAGATGGCCGAATAGGAACAGCTCCAGTCTATAGCTCCCAGTGTGAGCGACGCAGAAGACGGGTGATTTCTGCATTTCCATCTGAGGTAC
chr1	247249719	169932082	169932226	1	144,	0,	169932082,	AAGATGTGAAGGAAGATGGTAGTTTTGAAAATGATGTACCAGGAGGGAGGAGCCAAGATGGCCGAATAGGAACAGCTCCAGTCTATAGCTCCCAGTGTGAGCGACGCAGAAGACGGGTGATTTCTGCATTTCCATCTGAGGTAC
chr1	247249719	169932082	169932226	1	144,	0,	169932082,	AAGATGTGAAGGAAGATGGTAGTTTTGAAAATGATGTACCAGGAGGGAGGAGCCAAGATGGCCGAATAGGAACAGCTCCAGTCTATAGCTCCCAGTGTGAGCGACGCAGAGGACGGGTGATTTCTGCATTTCCATCTGAGGTAC
chr1	247249719	169932082	169932226	1	144,	0,	169932082,	AAGATGTGAAGGAAGATGGTAGTTTTGAAAATGATGTACCAGGAGGGAGGAGCCAAGATGGCCGAATAGGAACAGCTCCAGTCTATAGCTCCCAGTGTGAGCGACGCAGAAGACGGGTGATTTCTGCATTTCCATCTGAGGTAC
chr1	247249719	169932082	169932227	1	145,	0,	169932082,	GAAGATGTGAAGGAAGATGGTAGTTTTGAAAATGATGTACCAGGAGGGAGGAGCCAAGATGGCCGAATAGGAACAGCTCCAGTCTATAGCTCCCAGTGTGAGCGACGCAGAAGACGGGTGATTTCTGCATTTCCATCTGAGGTAC
chr1	247249719	169932082	169932226	1	144,	0,	169932082,	AAGATGTGAAGGAAGATGGTAGTTTTGAAAATGATGTACCAGGAGGGAGGAGCCAAGATGGCCGAATAGGAACAGCTCCAGTCTATAGCTCCCAGTGTGAGCGACGCAGAAGACGGGTGATTTCTGCATTTCCATCTGAGGTAC
chr1	247249719	169932082	169932226	1	144,	0,	169932082,	AAGATGTGAAGGAAGATGGTAGTTTTGAAAATGATGTACCAGGAGGGAGGAGCCAAGATGGCCGAATAGGAACAGCTCCAGTCTATAGCTCCCAGTGTGAGCGACGCAGAAGACGGGTGATTTCTGCATTTCCATCTGAGGTAC
chr1	247249719	169932082	169932226	1	144,	0,	169932082,	AAGATGTGAAGGAAGATGGTAGTTTTGAAAATGATGTACCAGGAGGGAGGAGCCAAGATGGCCGAATAGGAACAGCTCCAGTCTATAGCTCCCAGTGCGAGCGACGCAGAAGACGGGTGATTTCTGCATTTCCATCTGAGGTAC
chr1	247249719	169932082	169932226	1	144,	0,	169932082,	AAGATGCGAAGGAAGATGGTAGTTTTGAAAATGATGTACCAGGAGGGAGGAGCCAAGATGGCCGAATAGGAACAGCTCCAGTCTATAGCTCCCAGTGTGAGCGACGCAGAAGACGGGTGATTTCTGCATTTCCATCTGAGGTAC
chr1	247249719	169932082	169932226	1	144,	0,	169932082,	AAGATGTGAAGGAAGATGGTAGTTTTGAAAATGATGTACCAGGAGGGAGGAGCCAAGATGGCCGAATAGGAACAGCTCCAGTCTATAGCTCCCAGTGTGAGCGACGCAGAAGACGGATGATTTCTGCATTTCCATCTGAGGTAC
chr1	247249719	169932082	169932226	1	144,	0,	169932082,	AAGATGTGAAGGAAGATGGTAGTTTTGAAAATGATGTACCAGGAGGGAGGAGCCAAGATGGCCGAATAGGAACAGCTCCAGTCTATAGCTCCCAGTGTGAGCGACGCAGAAGACGGGTGATTTCTGCATTTCCATCTGAGGTAC
chr1	247249719	169932082	169932226	1	144,	0,	169932082,	AAGATGTGAAGGAAGATGGTAGTTTTGAAAATGATGTACCAGGAGGGAGGAGCCAAGATGGCCGAATAGGAACAGCTCCAGTCTATAGCTCCCAGTGTGAGCGACGCAGAAGACGGGTGATTTCTGCATTTCCATCTGAGGTAC
chr1	247249719	169932082	169932226	2	121,22,	0,121,	169932082,169932204,	AAGATGTGAAGGAAGATGGTAGTTTGAAAATGATGTACCAGGAGGGAGGAGCCAAGATGGCCGAATAGGAACAGCTCCAGTCTATAGCTCCCAGTGTGAGCGACGCAGAAGACGGGTGATTTCTGCATTTCCATCTGAGGTAC
chr1	247249719	169932082	169932226	1	144,	0,	169932082,	AAGATGTGAAGGAAGATGGTAGTTTTGAAAATGATGTACCAGGAGGGAGGAGCCAAGATGGCCGAATAGGAACAGCTCCAGTCTATAGCTCCCAGTGTGAGCGACGCAGAAGACGGGTGATTTCTGCATTTCCATCTGAGGTAC
chr1	247249719	169932082	169932226	1	144,	0,	169932082,	AAGATGTGAAGGAAGATGGTAGTTTTGAAAATGATGTACCAGGAGGGAGGAGCCAAGATGGCCGAATAGGAACAGCTCCAGTCTATAGCTCCCAGTGTGAGCGACGCAGAAGACGGGTGATTTCTGCATTTCCATCTGAGGTAC
chr1	247249719	169932082	169932226	2	9,134,	0,9,	169932082,169932092,	AAGATGTGAAGGAAGATGGTAGTTTTGAAAATGATGTACCAGGAGGGAGGAGCCAAGATGGCCGAATAGGAACAGCTCCAGTCTATAGCTCCCAGTGTGAGCGACGCAGAAGACGGATGATTTCTGCATTTCCACTGAGGTAC
chr1	247249719	169932082	169932226	1	144,	0,	169932082,	AAGATGTGAAGGAAGATGGTAGTTTTGAAAATGATGTACCAGGAGGGAGGAGCCAAGATGGCCGAATAGGAACAGCTCCAGTCTATAGCTCCCAGTGTGAGCGACGCAGAAGACGGGTGATTTCTGCATTTCCATCTGAGGTAC
chr1	247249719	169932082	169932226	1	144,	0,	169932082,	AAGATGTGAAGGAAGATGGTAGTTTTGAAAATGATGTACCAGGAGGGAGGAGCCAAGATGGCCGAATAGGAACAGCTCCAGTCTATAGCTCCCAGTGTGAGCGACGCAGAAGACGGGTGATTTCTGCATTTCCATCTGAGGTAC
chr1	247249719	169932082	169932226	1	144,	0,	169932082,	AAGATGTGAAGGAAGATGGTAGTTTTGAAAATGATGTACCAGGAGGGAGGAGCCAAGATGGCCGAATAGGAACAGCTCCAGTCTATAGCTCCCAGTGTGAGCGACGCAGAAGACGGGTGATTTCTGCATTTCCATCTGAGGTAC
chr1	247249719	169932082	169932226	1	144,	0,	169932082,	AAGATGTGAAGGAAGATGGTAGTTTTGAAAATGATGTACCAGGAGGGAGGAGCCAAGATGGCCGAATAGGAACAGCTCCAGTCTATAGCTCCCAGTGTGAGCGACGCAGAAGACGGGTGATTTCTGCATTTCCATCTGAGGTAC
chr1	247249719	169932082	169932226	1	144,	0,	169932082,	AAGATGTGAAGGAAGATGGTAGTTTTGAAAATGATGTACCAGGAGGGAGGAGCCAAGATGGCCGAATAGGAACAGCTCCAGTCTATAGCTCCCAGTGTGAGCGACGCAGAAGACGGGTGATTTCTGCATTTCCATCTGAGGTAC
chr1	247249719	169932082	169932226	1	144,	0,	169932082,	AAGATGTGAAGGAAGATGGTAGTTTTGAAAATGATGTACCAGGAGGGAGGAGCCAAGATGGCCGAATAGGAACAGCTCCAGTCTATAGCTCCCAGTGTGAGCGACGCAGAAGACGGGTGATTTCTGCATTTCCATCTGAGGTAC
chr1	247249719	169932082	169932226	1	144,	0,	169932082,	AAGATGTGAAGGAAGATGGTAGTTTTGAAAATGATGTACCAGGAGGGAGGAGCCAAGATGGCCGAATAGGAACAGCTCCAGTCTATAGCTCCCAGTGTGAGCGACGCAGAAGACGGGTGATTTCTGCATTTCCATCTGAGGTAC
chr1	247249719	169932082	169932226	1	144,	0,	169932082,	AAGATGTGAAGGAAGATGGTAGTTTTGAAAATGATGTACCAGGAGGGAGGAGCCAAGATGGCCGAATAGGAACAGCTCCAGTCTATAGCTCCCAGTGTGAGCGACGCAGAAGACGGGTGATTTCTGCATTTCCATCTGAGGTAC
chr1	247249719	169932082	169932226	1	144,	0,	169932082,	AAGATGTGAAGGAAGATGGTAGTTTTGAAAATGATGTACCAGGAGGGAGGAGCCAAGATGGCCGAATAGGAACAGCTCCAGTCTATAGCTCCCAGTGTGAGCGACGCAGAAGACGGGTGATTTCTGCATTTCCATCTGAGGTAC
chr1	247249719	169932082	169932226	1	144,	0,	169932082,	AAGATGTGAAGGAAGATGGTAGTTTTGAAAATGATGTACCAGGAGGGAGGAGCCAAGATGGCCGAGTAGGAACAGCTCCAGTCTATAGCTCCCAGTGTGAGCGACGCAGAAGACGGGTGATTTCTGCATTTCCATCTGAGGTAC
chr1	247249719	169932082	169932226	2	96,47,	0,96,	169932082,169932179,	AAGATGTGAAGGAAGATGGTAGTTTTGAAAATGATGTACCAGGAGGGGGAGCCAAGATGGCCGAATAGGAACAGCTCCAGTCTATAGCTCCCAGTGTGAGCGACGCAGAAGACGGGTGATTTCTGCATTTCCATCTGAGGTAC
chr1	247249719	169932082	169932226	1	144,	0,	169932082,	AAGATGTGAAGGAAGATGGTAGTTTTGAAAATGATGTACCAGGAGGGAGGAGCCAAGATGGCCGAATAGGAACAGCTCCAGTCTATAGCTCCCAGTGTGAGCGACGCAGAAGACGGGTGATTTCTGCATTTCCATCTGAGGTAC
chr1	247249719	169932082	169932226	1	144,	0,	169932082,	AAGATGTGAAGGAAGATGGTAGTTTTGAAAATGATGTACCAGGAGGGAGGAGCCAAGATGGCCGAATAGGAACAGCTCCAGTCTATAGCTCCCAGTGTGAGCGACGCAGAAGACGGGTGATTTCTGCATTTCCATCTGAGGTAC
chr1	247249719	169932082	169932226	1	144,	0,	169932082,	AAGATGTGAAGGAAGATGGTAGTTTTGAAAATGATGTACCAGGAGGGAGGAGCCAAGATGGCCGAATAGGAACAGCTCCAGTCTATAGCTCCCAGTGTGAGCGACGCAGAAGACGGGTGATTTCTGCATTTCCATCTGAGGTAC
chr1	247249719	169932082	169932226	1	144,	0,	169932082,	AAGATGTGAAGGAAGATGGTAGTTTTGAAAATGATGTACCAGGAGGGAGGAGCCAAGATGGCCGAATAGGAACAGCTCCAGTCTATAGCTCCCAGTGTGAGCGACGCAGAAGACGGGTGATTTCTGCATTTCCATCTGAGGTAC
chr1	247249719	169932082	169932226	1	144,	0,	169932082,	AAGATGTGAAGGAAGATGGTAGTTTTGAAAATGATGTACCAGGAGGGAGGAGCCAAGATGGCCGAATAGGAACAGCTCCAGTCTATAGCTCCCAGTGTGAGCGACGCAGAAGACGGGTGATTTCTGCATTTCCATCTGAGGTAC
chr1	247249719	169932082	169932226	1	144,	0,	169932082,	AAGATGTGAAGGAAGATGGTAGTTTTGAAAATGATGTACCAGGAGGGAGGAGCCAAGATGGCCGAATAGGAACAGCTCCAGTCTATAGCTCCCAGTGTGAGCGACGCAGAAGACGGGTGATTTCTGCATTTCCATCTGAGGTAC
chr1	247249719	169932082	169932226	1	144,	0,	169932082,	AAGATGTGAAGGAAGATGGTAGTTTTGAAAATGATGTACCAGGAGGGAGGAGCCAAGATGGCCGAATAGGAACAGCTCCAGTCTATAGCTCCCAGTGCGAGCGACGCAGAAGACGGGTGATTTCTGCATTTCCATCTGAGGTAC
chr1	247249719	169932082	169932226	2	15,128,	0,15,	169932082,169932098,	AAGATGTGAAGGAAGATGGTAGTTTTGAAAATGATGTACCAGGAGGGAGGAGCCAAGATGGCCGAATAGGAACAGCTCCGGTCTACAGCTCCCAGTGTGAGCGACGCAGAAGACGGGTGATTTCTGCATTCCATCTGAGGTAC
chr1	247249719	169932082	169932226	1	144,	0,	169932082,	AAGATGTGAAGGAAGATGGTAGTTTTGAAAATGATGTACCAGGAGGGAGGAGCCAAGATGGCCGAATAGGAACAGCTCCAGTCTATAGCTCCCAGTGTGAGCGACGCAGAAGACGGGTGATTTCTGCATTTCCATCTGAGGTAC
chr1	247249719	169932082	169932226	1	144,	0,	169932082,	AAGATGTGAAGGAAGATGGTAGTTTTGAAAATGATGTACCAGGAGGGAGGAGCCAAGATGGCCGAATAGGAACAGCTCCAGTCTATAGCTCCCAGTGTGAGCGACGCAGAAGACGGGTGATTTCTGCATTTCCATCTGAGGTAC
chr1	247249719	169932082	169932226	1	144,	0,	169932082,	AAGATGTGAAGGAAGATGGTAGTTTTGAAAATGATGTACCAGGAGGGAGGAGCCAAGATGGCCGAATAGGAACAGCTCCAGTCTATAGCTCCCAGTGTGAGCGACGCAGAAGACGGGTGATTTCTGCATTTCCATCTGAGGTAC
chr1	247249719	169932082	169932226	1	144,	0,	169932082,	AAGATGTGAAGGAAGATGGTAGTTTTGAAAATGATGTACCAGGAGGGAGGAGCCAAGATGGCCGAATAGGAACAGCTCCAGTCTATAGCTCCCAGTGTGAGCGACGCAGAAGACGGGTGATTTCTGCATTTCCATCTGAGGTAC
chr1	247249719	169932082	169932226	1	144,	0,	169932082,	AAGATGTGAAGGAAGATGGTAGTTTTGAAAATGATGTACCAGGAGGGAGGAGCCAAGATGGCCGAATAGGAACAGCTCCAGTCTATAGCTCCCAGTGTGAGCGACGCAGAAGACGGGTGATTTCTGCATTTCCATCTGAGGTAC
chr1	247249719	169932082	169932226	2	121,22,	0,121,	169932082,169932204,	AAGATGTGAAGGAAGATGGTAGTTTGAAAATGATGTACCAGGAGGGAGGAGCCAAGATGGCCGAATAGGAACAGCTCCAGTCTATAGCTCCCAGTGTGAGCGACGCAGAAGACGGGTGATTTCTGCATTTCCATCTGAGGTAC
chr1	247249719	169932082	169932226	1	144,	0,	169932082,	AAGATGTGAAGGAAGATGGTAGTTTTGAAAATGATGTACCAGGAGGGAGGAGCCAAGATGGCCGAATAGGAACAGCTCCAGTCTATAGCTCCCAGTGTGAGCGACGCAGAAGACGGGTGATTTCTGCATTTCCATCTGAGGTAC
chr1	247249719	169932082	169932226	1	144,	0,	169932082,	AAGATGTGAAGGAAGATGGTAGTTTTGAAAATGATGTACCAGGAGGGAGGAGCCAAGATGGCCGAATAGGAACAGCTCCAGTCTATAGCTCCCAGTGTGAGCGACGCAGAAGACGGGTGATTTCTGCATTTCCATCTGAGGTAC
chr1	247249719	169932082	169932226	1	144,	0,	169932082,	AAGATGTGAAGGAAGATGGTAGTTTTGAAAATGATGTACCAGGAGGGAGGAGCCAAGATGGCCGAATAGGAACAGCTCCAGTCTATAGCTCCCAGTGTGAGCGACGCAGAAGACGGGTGATTTCTGCATTTCCATCTGAGGTAC
chr1	247249719	169932082	169932226	1	144,	0,	169932082,	AAGATGTGAAGGAAGATGGTAGTTTTGAAAATGATGTACCAGGAGGGAGGAGCCAAGATGGCCGAATAGGAACAGCTCCAGTCTATAGCTCCCAGTGTGAGCGACGCAGAAGACGGGTGATTTCTGCATTTCCATCTGAGGTAC
chr1	247249719	169932082	169932226	2	135,8,	0,135,	169932082,169932218,	AAGATGTGAGGAAGATGGTAGTTTTGAAAATGATGTACCAGGAGGGAGGAGCCAAGATGGCCGAATAGGAACAGCTCCAGTCTATAGCTCCCAGTGTGAGCGACGCAGAAGACGGGTGATTTCTGCATTTCCATCTGAGGTAC
chr1	247249719	169932082	169932226	1	144,	0,	169932082,	AAGATGTGAAGGAAGATGGTAGTTTTGAAAATGATGTACCAGGAGGGAGGAGCCAAGATGGCCGAATAGGAACAGCTCCAGTCTATAGCTCCCAGTGTGAGCGACGCAGAAGACGGGTGATTTCTGCATTTCCATCTGAGGTAC
chr1	247249719	169932082	169932226	1	144,	0,	169932082,	AAGATGTGAAGGAAGATGGTAGTTTTGAAAATGATGTACCAGGAGGGAGGAGCCAAGATGGCCGAATAGGAACAGCTCCAGTCTATAGCTCCCAGTGTGAGCGACGCAGAAGACGGGTGATTTCTGCATTTCCATCTGAGGTAC
chr1	247249719	169932082	169932226	1	144,	0,	169932082,	AAGATGTGAAGGAAGATGGTAGTTTTGAAAATGATGTACCAGGAGGGAGGAGCCAAGATGGCCGAATAGGAACAGCTCCAGTCTATAGCTCCCAGTGTGAGCGACGCAGAAGACGGGTGATTTCTGCATTTCCATCTGAGGTAC
chr1	247249719	169932082	169932226	1	144,	0,	169932082,	AAGATGTGAAGGAAGATGGTAGTTTTGAAAATGATGTACCAGGAGGGAGGAGCCAAGATGGCCGAATAGGAACAGCTCCAGTCTATAGCTCCCAGTGTGAGCGACGCAGAAGACGGGTGATTTCTGCATTTCCATCTGAGGTAC
chr1	247249719	169932082	169932226	1	144,	0,	169932082,	AAGATGTGAAGGAAGATGGTAGTTTTGAAAATGATGTACCAGGAGGGAGGAGCCAAGATGGCCGAATAGGAACAGCTCCAGTCTATAGCTCCCAGTGTGAGCGACGCAGAAGACGGGTGATTTCTGCATTTCCATCTGAGGTAC
chr1	247249719	169932082	169932226	1	144,	0,	169932082,	AAGATGTGAAGGAAGATGGTAGTTTTGAAAATGATGTACCAGGAGGGAGGAGCCAAGATGGCCGAATAGGAACAGCTCCAGTCTATAGCTCCCAGTGTGAGCGACGCAGAAGACGGGTGATTTCTGCATTTCCATCTGAGGTAC
chr1	247249719	169932082	169932226	2	121,22,	0,121,	169932082,169932204,	AAGATGTGAAGGAAGATGGTAGTTTGAAAATGATGTACCAGGAGGGAGGAGCCAAGATGGCCGAATAGGAACAGCTCCAGTCTATAGCTCCCAGTGTGAGCGACGCAGAAGACGGGTGATTTCTGCATTTCCATCTGAGGTAC
chr1	247249719	169932082	169932226	1	144,	0,	169932082,	AAGATGTGAAGGAAGATGGTAGTTTTGAAAATGATGTACCAGGAGGGAGGAGCCAAGATGGCCGAATAGGAACAGCTCCAGTCTATAGCTCCCAGTGTGAGCGACGCAGAAGACGGGTGATTTCTGCATTTCCATCTGAGGTAC
chr1	247249719	169932082	169932226	1	144,	0,	169932082,	AAGATGTGAAGGAAGATGGTAGTTTTGAAAATGATGTACCAGGAGGGAGGAGCCAAGATGGCCGAATAGGAACAGCTCCAGTCTATAGCTCCCAGTGTGAGCGACGCAGAAGACGGGTGATTTCTGCATTTCCATCTGAGGTAC
chr1	247249719	169932082	169932226	1	144,	0,	169932082,	AAGATGTGAAGGAAGATGGTAGTTTTGAAAATGATGTACCAGGAGGGAGGAGCCAAGATGGCCGAATAGGAACAGCTCCAGTCTATAGCTCCCAGTGTGAGCGACGCAGAAGACGGGTGATTTCTGCATTTCCATCTGAGGTAC
chr1	247249719	169932082	169932226	1	144,	0,	169932082,	AAGATGTGAAGGAAGATGGTAGTTTTGAAAATGATGTACCAGGAGGGAGGAGCCAAGATGGCCGAATAGGAATAGCTCCAGTCTATAGCTCCCAGTGTGAGCGACGCAGAAGACGGGTGATTTCTGCATTTCCATCTGAGGTAC
chr1	247249719	169932082	169932226	1	144,	0,	169932082,	AAGATGTGAAGGAAGATGGTAGTTTTGAAAATGATGTACCAGGAGGGAGGAGCCAAGATGGCCGAATAGGAGCAGCTCCAGTCTATAGCTCCCAGTGTGAGCGACGCAGAAGACGGGTGATTTCTGCATTTCCATCTGAGGTAC
chr1	247249719	169932082	169932226	1	144,	0,	169932082,	AAGATGTGAAGGAAGATGGTAGTTTTGAAAATGATGTACCAGGAGGGAGGAGCCAAGATGGCCGAATAGGAACAGCTCCAGTCTATAGCTCCCAGTGTGAGCGACGCAGAAGACGGGTGATTTCTGCATTTCCATCTGAGGTAC
chr1	247249719	169932082	169932226	1	144,	0,	169932082,	AAGATGTGAAGGAAGATGGTAGTTTTGAAAATGATGTACCAGGAGGGAGGAGCCAAGATGGCCGAATAGGAACAGCTCCAGTCTATAGCTCCCAGTGTGAGCGACGCAGAAGACGGGTGATTTCTGCATTTCCATCTGAGGTAC
chr1	247249719	169932082	169932226	1	144,	0,	169932082,	AAGATGTGAAGGAAGATGGTAGTTTTGAAAATGATGTACCAGGAGGGAGGAGCCAAGATGGCCGAATAGGAACAGCTCCAGTCTATAGCTCCCAGTGTGAGCGACGCAGAAGACGGGTGATTTCTGCATTTCCATCTGAGGTAC
chr1	247249719	169932082	169932226	1	144,	0,	169932082,	AAGATGTGAAGGAAGATGGTAGTTTTGAAAATGATGTACCAGGAGGGAGGAGCCAAGATGGCCGAATAGGAACAGCTCCAGTCTATAGCTCCCAGTGTGAGCGACGCAGAAGACGGGTGATTTCTGCATTTCCATCTGAGGTAC
chr1	247249719	169932082	169932226	1	144,	0,	169932082,	AAGATGTGAAGGAAGATGGTAGTTTTGAAAATGATGTACCAGGAGAGAGGAGCCAAGATGGCCGAATAGGAACAGCTCCAGTCTATAGCTCCCAGTGTGAGCGACGCAGAAGACGGGTGATTTCTGCATTTCCATCTGAGGTAC
chr1	247249719	169932082	169932226	1	144,	0,	169932082,	AAGATGTGAAGGAAGATGGTAGTTTTGAAAATGATGTACCAGGAGGGAGGAGCCAAGATGGCCGAATAGGAACAGCTCCAGTCTATAGCTCCCAGTGTGAGCGACGCAGAAGACGGGTGATTTCTGCATTTCCATCTGAGGTAC
chr1	247249719	169932082	169932226	1	144,	0,	169932082,	AAGATGTGAAGGAAGATGGTAGTTTTGAAAATGATGTACCAGGAGGGAGGAGCCAAGATGGCCGAATAGGAACAGCTCCAGTCTATAGCTCCCAGTGTGAGCGACGCAGAAGACGGGTGATTTCTGCATTTCCATCTGAGGTAC
chr1	247249719	169932082	169932226	1	144,	0,	169932082,	AAGATGTGAAGGAAGATGGTAGTTTTGAAAATGATGTACCAGGAGGGAGGAGCCAAGATGGCCGAATAGGAACAGCTCCAGTCTATAGCTCCCAGTGTGAGCGACGCAGAAGACGGGTGATTTCTGCATTTCCATCTGAGGTAC
chr1	247249719	169932082	169932226	1	144,	0,	169932082,	AAGATGTGAAGGAAGATGGTAGTTTTGAAAATGATGTACCAGGAGGGAGGAGCCAAGATGGCCGAATAGGAACAGCTCCAGTCTATAGCTCCCAGTGTGAGCGACGCAGAAGACGGGTGATTTCTGCATTTCCATCTGAGGTAC
chr1	247249719	169932082	169932226	1	144,	0,	169932082,	AAGATGTGAAGGAAGATGGTAGTTTTGAAAATGATGTACCAGGAGGGAGGAGCCAAGATGGCCGAATAGGAACAGCTCCAGTCTATAGCTCCCAGTGTGAGCGACGCAGAAGACGGGTGATTTCTGCATTTCCATCTGAGGTAC
chr1	247249719	169932082	169932226	1	144,	0,	169932082,	AAGATGTGAAGGAAGATGGTAGTTTTGAAAATGATGTACCAGGAGGGAGGAGCCAAGATGGCCGAATAGGAACAGCTCCAGTCTATAGCTCCCAGTGTGAGCGACGCAGAAGACGGGTGATTTCTGCATTTCCATCTGAGGTAC
chr1	247249719	169932082	169932226	1	144,	0,	169932082,	AAGATGTGAAGGAAGATGGTAGTTTTGAAAATGATGTACCAGGAGGGAGGAGCCAAGATGGCCGAATAGGAACAGCTCCAGTCTATAGCTCCCAGTGTGAGCGACGCAGAAGACGGGTGATTTCTGCATTTCCATCTGAGGTAC
chr1	247249719	169932082	169932226	1	144,	0,	169932082,	AAGATGTGAAGGAAGATGGTAGTTTTGAAAATGATGTACCAGGAGGGAGGAGCCAAGATGGCCGAATAGGAACAGCTCCAGTCTATAGCTCCCAGTGTGAGCGACGCAGAAGACGGGTGATTTCTGCATTTCCATCTGAGGTAC
chr1	247249719	169932082	169932226	1	144,	0,	169932082,	AAGATGTGAAGGAAGATGGTAGTTTTGAAAATGATGTACCAGGAGGGAGGAGCCAAGATGGCCGAATAGGAACAGCTCCAGTCTATAGCTCCCAGTGTGAGCGACGCAGAAGACGGGTGATTTCTGCATTTCCATCTGAGGTAC
chr1	247249719	169932082	169932226	1	144,	0,	169932082,	AAGATGTGAAGGAAGATGGTAGTTTTGAAAATGATGTACCAGGAGGGAGGAGCCAAGATGGCCGAATAGGAACAGCTCCAGTCTATAGCTCCCAGTGTGAGCGACGCAGAAGACGGGTGATTTCTGCATTTCCATCTGAGGTAC
chr1	247249719	169932082	169932226	1	144,	0,	169932082,	AAGATGTGAAGGAAGATGGTAGTTTTGAAAATGATGTACCAGGAGGGAGGAGCCAAGATGGCCGAATAGGAACAGCTCCAGTCTATAGCTCCCAGTGTGAGCGACGCAGAAGACGGGTGATTTCTGCATTTCCATCTGAGGTAC
chr1	247249719	169932082	169932226	1	144,	0,	169932082,	AAGATGTGAAGGAAGATGGTAGTTTTGAAAATGATGTACCAGGAGGGAGGAGCCAAAATGGCCGAATAGGAACAGCTCCAGTCTATAGCTCCCAGTGTGAGCGACGCAGAAGACGGGTGATTTCTGCATTTCCATCTGAGGTAC
chr1	247249719	169932082	169932226	1	144,	0,	169932082,	AAGATGTGAAGGAAGATGGTAGTTTTGAAAATGATGTACCAGGAGGGAGGAGCCAAGATGGCCGAATAGGAACAGCTCCAGTCTATAGCTCCCAGTGTGAGCGACGCAGAAGACGGGTGATTTCTGCATTTCCATCTGAGGTAC
chr1	247249719	169932082	169932226	1	144,	0,	169932082,	AAGATGTGAAGGAAGATGGTAGTTTTGAAAATGATGTACCAGGAGGGAGGAGCCAAGATGGCCGAATAGGAACAGCTCCAGTCTATAGCTCCCAGTGTGAGCGACGCAGAAGACGGGTGATTTCTGCATTTCCATCTGAGGTAC
chr1	247249719	169932082	169932226	1	144,	0,	169932082,	AAGATGTGAAGGAAGATGGTAGTTTTGAAAATGATGTACCAGGAGGGAGGAGCCAAGATGGCCGAATAGGAACAGCTCCAGTCTATAGCTCCCAGTGTGAGCGACGCAGAAGACGGGTGATTTCTGCATTTCCATCTGAGGTAC
chr1	247249719	169932082	169932226	1	144,	0,	169932082,	AAGATGTGAAGGAAGATGGTAGTTTTGAAAATGATGTACCAGGAGGGAGGAGCCAAGATGGCCGAATAGGAACAGCTCCAGTCTATAGCTCCCAGTGTGAGCGACGCAGAAGACGGGTGATTTCTGCATTTCCATCTGAGGTAC
chr1	247249719	169932082	169932226	1	144,	0,	169932082,	AAGATGTGAAGGAAGATGGTAGTTTTGAAAATGATGTACCAGGAGGGAGGAGCCAAGATGGCCGAATAGGAACAGCTCCAGTCTATAGCTCCCAGTGTGAGCGACGCAGAAGACGGGTGATTTCTGCATTTCCATCTGAGGTAC
chr1	247249719	169932082	169932226	1	144,	0,	169932082,	AAGATGCGAAGGAAGATGGTAGTTTTGAAAATGATGTACCAGGAGGGAGGAGCCAAGATGGCCGAATAGGAACAGCTCCAGTCTATAGCTCCCAGTGTGAGCGACGCAGAAGACGGGTGATTTCTGCATTTCCATCTGAGGTAC
chr1	247249719	169932082	169932226	1	144,	0,	169932082,	AAGATGTGAAGGAAGATGGTAGTTTTGAAAATGATGTACCAGGAGGGAGGAGCCAAGATGGCCGAATAGGAACAGCTCCAGTCTATAGCTCCCAGTGTGAGCGACGCAGAAGACGGGTGATTTCTGCATTTCCATCTGAGGTAC
chr1	247249719	169932082	169932186	2	96,7,	0,96,	169932082,169932179,	AAGAGGGGGAGCCAAGACGGCCGAATAGGAACAGCTCCAGTCTATAGCTCCCAGTGTGAGCGACGCAGAAGACGGGTGATTTCTGCATTTCCATCTGAGGTAC
chr1	247249719	169932082	169932226	1	144,	0,	169932082,	AAGATGTGAAGGAAGATGGTAGTTTTGAAAATGATGTACCAGGAGGGAGGAGCCAAGATGGCCGAATAGGAACAGCTCCAGTCTATAGCTCCCAGTGTGAGCGACGCAGAAGACGGGTGATTTCTGCATTTCCATCTGAGGTAC
chr1	247249719	169932082	169932226	1	144,	0,	169932082,	AAGATGTGAAGGAAGATGGTAGTTTTGAAAATGATGTACCAGGAGGGAGGAGCCAAGATGGCCGAATAGGAACAGCTCCAGTCTATAGCTCCCAGTGTGAGCGACGCAGAAGACGGGTGATTTCTGCATTTCCATCTGAGGTAC
chr1	247249719	169932082	169932226	1	144,	0,	169932082,	AAGATGTGAAGGAAGATGGTAGTTTTGAAAATGATGTACCAGGAGGGAGGAGCCAAGATGGCCGAATAGGAACAGCTCCAGTCTATAGCTCCCAGTGTGAGCGACGCAGAAGACGGGTGATTTCTGCATTTCCATCTGAGGTAC
chr1	247249719	169932082	169932226	1	144,	0,	169932082,	AAGATGTGAAGGAAGATGGTAGTTTTGAAAATGATGTACCAGGAGGGAGGAGCCAAGATGGCCGAATAGGAACAGCTCCAGTCTATAGCTCCCAGTGTGAGCGACGCAGAAGACGGGTGATTTCTGCATTTCCATCTGAGGTAC
chr1	247249719	169932082	169932226	1	144,	0,	169932082,	AAGATGTGAAGGAAGATGGTAGTTTTGAAAATGATGTACCAGGAGGGAGGAGCCAAGATGGCCGAATAGGAACAGCTCCAGTCTATAGCTCCCAGTGTGAGCGACGCAGAAGACGGGTGATTTCTGCATTTCCATCTGAGGTAC
chr1	247249719	169932082	169932226	1	144,	0,	169932082,	AAGATGTGAAGGAAGATGGTAGTTTTGAAAATGATGTACCAGGAGGGAGGAGCCAAGATGGCCGAATAGGAACAGCTCCAGTCTATAGCTCCCAGTGTGAGCGACGCAGAAGACGGGTGATTTCTGCATTTCCATCTGAGGTAC
chr1	247249719	169932082	169932226	1	144,	0,	169932082,	AAGATGTGAAGGAAGATGGTAGTTTTGAAAATGATGTACCAGGAGGGAGGAGCCAAGATGGCCGAATAGGAACAGCTCCAGTCTATAGCTCCCAGTGTGAGCGACGCAGAAGACGGGTGATTTCTGCATTTCCATCTGAGGTAC
chr1	247249719	169932082	169932226	2	9,134,	0,9,	169932082,169932092,	AAGATGTGAAGGAAGATGGTAGTTTTGAAAATGATGTACCAGGAGGGAGGAGCCAAGATGGCCGAATAGGAACAGCTCCAGTCTATAGCTCCCAGTGTGAGCGACGCAGAAGACGGATGATTTCTGCATTTCCACTGAGGTAC
chr1	247249719	169932082	169932226	1	144,	0,	169932082,	AAGATGTGAAGGAAGATGGTAGTTTTGAAAATGATGTACCAGGAGGGAGGAGCCAAGATGGCCGAATAGGAACAGCTCCAGTCTATAGCTCCCAGTGTGAGCGACGCAGAAGACGGGTGATTTCTGCATTTCCATCTGAGGTAC
chr1	247249719	169932082	169932226	1	144,	0,	169932082,	AAGATGTGAAGGAAGATGGTAGTTTTGAAAATGATGTACCAGGAGGGAGGAGCCAAGATGGCCGAATAGGAACAGCTCCAGTCTATAGCTCCCAGTGTGAGCGACGCAGAAGACGGGTGATTTCTGCATTTCCATCTGAGGTAC
chr1	247249719	169932082	169932226	1	144,	0,	169932082,	AAGATGTGAAGGAAGATGGTAGTTTTGAAAATGATGTACCAGGAGGGAGGAGCCAAGATGGCCGAATAGGAACAGCTCCAGTCTATAGCTCCCAGTGTGAGCGACGCAGAAGACGGGTGATTTCTGCATTTCCATCTGAGGTAC
chr1	247249719	169932082	169932226	1	144,	0,	169932082,	AAGATGTGAAGGAAGATGGTAGTTTTGAAAATGATGTACCAGGAGGGAGGAGCCAAGATGGCCGAATAGGAACAGCTCCAGTCTATAGCTCCCCGTGTGAGCGACGCAGAAGACGGGTGATTTCTGCATTTCCATCTGAGGTAC
chr1	247249719	169932082	169932226	1	144,	0,	169932082,	AAGATGTGAAGGAAGATGGTAGTTTTGAAAATGATGTACCAGGAGGGAGGAGCCAAGATGGCCGAATAGGAACAGCTCCAGTCTATAGCTCCCAGTGTGAGCGACGCAGAAGACGGGTGATTTCTGCATTTCCATCTGAGGTAC
chr1	247249719	169932082	169932226	1	144,	0,	169932082,	AAGATGTGAAGGAAGATGGTAGTTTTGAAAATGATGTACCAGGAGGGAGGAGCCAAGATGGCCGAATAGGAACAGCTCCAGTCTATAGCTCCCAGTGTGAGCGACGCAGAAGACGGGTGATTTCTGCATTTCCATCTGAGGTAC
chr1	247249719	169932082	169932226	1	144,	0,	169932082,	AAGATGTGAAGGAAGATGGTAGTTTTGAAAATGATGTACCAGGAGGGAGGAGCCAAGATGGCCGAATAGGAACAGCTCCAGTCTATAGCTCCCAGTGTGAGCGACGCAGAAGACGGGTGATTTCTGCATTTCCATCTGAGGTAC
chr1	247249719	169932082	169932226	1	144,	0,	169932082,	AAGATGTGAAGGAAGATGGTAGTTTTGAAAATGATGTACCAGGAGGGAGGAGCCAAGATGGCCGAATAGGAACAGCTCCAGTCTATAGCTCCCAGTGTGAGCGACGCAGAAGACGGGTGATTTCTGCATTTCCATCTGAGGTAC
chr1	247249719	169932082	169932226	1	144,	0,	169932082,	AAGATGTGAAGGAAGATGGTAGTTTTGAAAATGATGTACCAGGAGGGAGGAGCCAAGATGGCCGAATAGGAACAGCTCCAGTCTATAGCTCCCAGTGTGAGCGACGCAGAAGACGGGTGATTTCTGCATTTCCATCTGAGGTAC
chr1	247249719	169932082	169932226	1	144,	0,	169932082,	AAGATGTGAAGGAAGATGGTAGTTTTGAAAATGATGTACCAGGAGGGAGGAGCCAAGATGGCCGAATAGGAACAGCTCCAGTCTATAGCTCCCAGTGTGAGCGACGCAGAAGACGGGTGATTTCTGCATTTCCATCTGAGGTAC
chr1	247249719	169932082	169932226	1	144,	0,	169932082,	AAGATGTGAAGGAAGATGGTAGTTTTGAAAATGATGTACCAGGAGGGAGGAGCCAAGATGGCCGAATAGGAACAGCTCCAGTCTATAGCTCCCAGTGTGAGCGACGCAGAAGACGGGTGATTTCTGCATTTCCATCTGAGGTAC
chr1	247249719	169932082	169932226	1	144,	0,	169932082,	AAGATGTGAAGGAAGATGGTAGTTTTGAAAATGATGTACCAGGAGGGAGGAGCCAAGATGGCCGAATAGGAACAGCTCCAGTCTATAGCTCCCAGTGTGAGCGACGCAGAAGACGGGTGATTTCTGCATTTCCATCTGAGGTAC
chr1	247249719	169932082	169932226	1	144,	0,	169932082,	AAGATGTGAAGGAAGATGGTAGTTTTGAAAATGATGTACCAGGAGGGAGGAGCCAAGATGGCCGAATAGGAACAGCTCCAGTCTATAGCTCCCAGTGTGAGCGACGCAGAAGACGGGTGATTTCTGCATTTCCATCTGAGGTAC
chr1	247249719	169932082	169932226	1	144,	0,	169932082,	AAGATGTGAAGGAAGATGGTAGTTTTGAAAATGATGTACCAGGAGGGAGGAGCCAAGATGGCCGAATAGGAACAGCTCCAGTCTATAGCTCCCAGTGTGAGCGACGCAGAAGACGGGTGATTTCTGCATTTCCATCTGAGGTAC
chr1	247249719	169932082	169932226	1	144,	0,	169932082,	AAGATGTGAAGGAAGATGGTAGTTTTGAAAATGATGTACCAGGAGGGAGGAGCCAAGATGGCCGAATAGGAACAGCTCCAGTCTATAGCTCCCAGTGTGAGCGACGCAGAAGACGGGTGATTTCTGCATTTCCATCTGAGGTAC
chr1	247249719	169932082	169932226	1	144,	0,	169932082,	AAGATGTGAAGGAAGATGGTAGTTTTGAAAATGATGTACCAGGAGGGAGGAGCCAAGATGGCCGAATAGGAACAGCTCCAGTCTATAGCTCCCAGTGTGAGCGACGCAGAAGACGGGTGATTTCTGCATTTCCATCTGAGGTAC
chr1	247249719	169932082	169932226	1	144,	0,	169932082,	AAGATGTGAAGGAAGATGGTAGTTTTGAAAATGATGTACCAGGAGGGAGGAGCCAAGATGGCCGAATAGGAACAGCTCCAGTCTATAGCTCCCAGTGTGAGCGACGCAGAAGACGGGTGATTTCTGCATTTCCATCTGAGGTAC
chr1	247249719	169932082	169932226	1	144,	0,	169932082,	AAGATGTGAAGGAAGATGGTAGTTTTGAAAATGATGTACCAGGAGGGAGGAGCCAAGATGGCCGAATAGGAACAGCTCCAGTCTATAGCTCCCAGTGTGAGCGGCGCAGAAGACGGGTGATTTCTGCATTTCCATCTGAGGTAC
chr1	247249719	169932082	169932226	1	144,	0,	169932082,	AAGATGTGAAGGAAGATGGTAGTTTTGAAAATGATGTACCAGGAGGGAGGAGCCAAGATGGCCGAATAGGAACAGCTCCAGTCTATAGCTCCCAGTGTGAGCGACGCAGAAGACGGGTGATTTCTGCATTTCCATCTGAGGTAC
chr1	247249719	169932082	169932226	2	121,22,	0,121,	169932082,169932204,	AAGATGTGAAGGAAGATGGTAGTTTGAAAATGATGTACCAGGAGGGAGGAGCCAAGATGGCCGAATAGGAACAGCTCCAGTCTACAGCTCCCAGNGTGAGCGACGCAGAAGACGGGTGATTTCTGCATTTCCATCTGAGGTAC
chr1	247249719	169932082	169932226	1	144,	0,	169932082,	AAGATGTGAAGGAAGATGGTAGTTTTGAAAATGATGTACCAGGAGGGAGGAGCCAAGATGGCCGAATAGGAACAGCTCCAGTCTATAGCTCCCAGTGTGAGCGACGCAGAAGACGGGTGATTTCTGCATTTCCATCTGAGGTAC
chr1	247249719	169932082	169932226	1	144,	0,	169932082,	AAGATGTGAAGGAAGATGGTAGTTTTGAAAATGATGTACCAGGAGGGAGGAGCCAAGATGGCCGAATAGGAACAGCTCCAGTCTATAGCTCCCAGTGTGAGCGACGCAGAAGACGGGTGATTTCTGCATTTCCATCTGAGGTAC
chr1	247249719	169932082	169932226	1	144,	0,	169932082,	AAGATGTGAAGGAAGATGGTAGTTTTGAAAATGATGTACCAGGAGGGAGGAGCCAAGATGGCCGAATAGGAACAGCTCCAGTCTATAGCTCCCAGTGTGAGCGACGCAGAAGACGGGTGATTTCTGCATTTCCATCTGAGGTAC
chr1	247249719	169932082	169932226	2	12,131,	0,12,	169932082,169932095,	AAGATGTGAAGGAAGATGGTAGTTTTGAAAATGATGTACCAGGAGGGAGGAGCCAAGATGGCCGAATAGGAACAGCTCCAGCCTATAGCTCCCAGTGTGAGCGACGCAGAAGACGGGTGATTTCTGCATTTCATCTGAGGTAC
chr1	247249719	169932082	169932226	1	144,	0,	169932082,	AAGATGTGAAGGAAGATGGTAGTTTTGAAAATGATGTACCAGGAGGGAGGAGCCAAGATGGCCGAATAGGAACAGCTCCAGTCTATAGCTCCCAGTGTGAGCGACGCAGAAGACGGGTGATTTCTGCATTTCCATCTGAGGTAC
chr1	247249719	169932082	169932226	1	144,	0,	169932082,	AAGATGTGAAGGAAGATGGTAGTTTTGAAAATGATGTACCAGGAGGGAGGAGCCAAGATGGCCGAATAGGAACAGCTCCAGTCTATAGCTCCCAGTGTGAGCGACGCAGAAGACGGGTGATTTCTGCATTTCCATCTGAGGTAC
chr1	247249719	169932082	169932226	1	144,	0,	169932082,	AAGATGTGAAGGAAGATGGTAGTTTTGAAAATGATGTACCAGGAGGGAGGAGCCAAGATGGCCGAATAGGAACAGCTCCAGTCTATAGCTCCCAGTGTGAGCGACGCAGAAGACGGGTGATTTCTGCATTTCCATCTGAGGTAC
chr1	247249719	169932082	169932226	1	144,	0,	169932082,	AAGATGTGAAGGAAGATGGTAGTTTTGAAAATGATGTACCAGGAGGGAGGAGCCAAGATGGCCGAATAGGAACAGCTCCAGTCTATAGCTCCCAGTGTGAGCGACGCAGAAGACGGGTGATTTCTGCATTTCCATCTGAGGTAC
chr1	247249719	169932082	169932226	1	144,	0,	169932082,	AAGATGTGAAGGAAGATGGTAGTTTTGAAAATGATGTACCAGGAGGGAGGAGCCAAGATGGCCGAATAGGAACAGCTCCAGTCTATAGCTCCCAGTGTGAGCGACGCAGAAGACGGGTGATTTCTGCATTTCCATCTGAGGTAC
chr1	247249719	169932082	169932226	1	144,	0,	169932082,	AAGATGTGAAGGAAGATGGTAGTTTTGAAAATGATGTACCAGGAGGGAGGAGCCAAGATGGCCGAATAGGAACAGCTCCAGTCTATAGCTCCCAGTGTGAGCGACGCAGAAGACGGGTGATTTCTGCATTTCCATCTGAGGTAC
chr1	247249719	169932082	169932226	1	144,	0,	169932082,	AAGATGTGAAGGAAGATGGTAGTTTTGAAAATGATGTACCAGGAGGGAGGAGCCAAGATGGCCGAATAGGAACAGCTCCAGTCTATAGCTCCCAGTGTGAGCGACGCAGAAGACGGGTGATTTCTGCATTTCCATCTGAGGTAC
chr1	247249719	169932082	169932226	2	29,114,	0,29,	169932082,169932112,	AAGATGTGAAGGAAGATGGTAGTTTTGAAAATGATGTACCAGGAGGGAGGAGCCAAGATGGCCGAATAGGAACAGCTCCAGTCTATAGCTCCCAGTGTGAGCGACGCAGAAGACGGTGATTTCTGCATTTCCATCTGAGGTAC
chr1	247249719	169932082	169932226	1	144,	0,	169932082,	AAGATGTGAAGGAAGATGGTAGTTTTGAAAATGATGTACCAGGAGGGAGGAGCCAAGATGGCCGAATAGGAACAGCTCCAGTCTATAGCTCCCAGTGTGAGCGACGCAGAAGACGGGTGATTTCTGCATTTCCATCTGAGGTAC
chr1	247249719	169932082	169932226	1	144,	0,	169932082,	AAGATGTGAAGGAAGATGGTAGTTTTGAAAATGATGTACCAGGAGGGAGGAGCCAAGATGGCCGAATAGGAACAGCTCCAGTCTATAGCTCCCAGTGTGAGCGACACAGAAGACGGGTGATTTCTGCATTTCCATCTGAGGTAC
chr1	247249719	169932082	169932226	1	144,	0,	169932082,	AAGATGTGAAGGAAGATGGTAGTTTTGAAAATGATGTACCAGGAGGGAGGAGCCAAGATGGCCGAATAGGAACAGCTCCAGTCTATAGCTCCCAGTGTGAGCGACGCAGAAGACGGGTGATTTCTGCATTTCCATCTGAGGTAC
chr1	247249719	169932082	169932226	1	144,	0,	169932082,	AAGATGTGAAGGAAGATGGTAGTTTTGAAAATGATGTACCAGGAGGGAGGAGCCAAGATGGCCGAATAGGAACAGCTCCAGTCTATAGCTCCCAGTGTGAGCGACGCAGAAGACGGGTGATTTCTGCATTTCCATCTGAGGTAC
chr1	247249719	169932082	169932226	1	144,	0,	169932082,	AAGATGTGAAGGAAGATGGTAGTTTTGAAAATGATGTACCAGGAGGGAGGAGCCAAGATGGCCGAATAGGAACAGCTCCAGTCTATAGCTCCCAGTGTGAGCGACGCAGAAGACGGGTGATTTCTGCATTTCCATCTGAGGTAC
chr1	247249719	169932082	169932226	1	144,	0,	169932082,	AAGATGTGAAGGAAGATGGTAGTTTTGAAAATGATGTACCAGGAGGGAGGAGCCAAGATGGCCGAATAGGAACAGCTCCAGTCTATAGCTCCCAGTGTGAGCGACGCAGAAGACGGGTGATTTCTGCATTTCCATCTGAGGTAC
chr1	247249719	169932082	169932226	1	144,	0,	169932082,	AAGATGTGAAGGAAGATGGTAGTTTTGAAAATGATGTACCAGGAGGGAGGAGCCAAGATGGCCGAATAGGAACAGCTCCAGTCTATAGCTCCCAGTGTGAGCGACGCAGAAGACGGGTGATTTCTGCATTTCCATCTGAGGTAC
chr1	247249719	169932082	169932226	1	144,	0,	169932082,	AAGATGTGAAGGAAGATGGTAGTTTTGAAAATGATGTACCAGGAGGGAGGAGCCAAGATGGCCGAATAGGAACAGCTCCAGTCTATAGCTCCCAGTGTGAGCGACGCAGAAGACGGGTGATTTCTGCATTTCCATCTGAGGTAC
chr1	247249719	169932082	169932226	1	144,	0,	169932082,	AAGATGTGAAGGAAGATGGTAGTTTTGAAAATGATGTACCAGGAGGGAGGAGCCAAGATGGCCGAATAGGAACAGCTCCAGTCTATAGCTCCCAGTGTGAGCGACGCAGAAGACGGATGATTTCTGCATTTCCATCTGAGGTAC
chr1	247249719	169932082	169932226	2	116,25,	0,117,	169932082,169932201,	AAGATGTGAAGGAAGATGGTAGTTTGAAATGATGTACCAGGAGGGAGGAGCCAAGATGGCCGAATAGGAACAGCTCCAGTCTATAGCTCCCAGTGTGAGCGACGCAGAAGACGGGTGATTTCTGCATTTCCATCTGAGGTAC
chr1	247249719	169932082	169932226	1	144,	0,	169932082,	AAGATGTGAAGGAAGATGGTAGTTTTGAAAATGATGTACCAGGAGGGAGGAGCCAAGATGGCCGAATAGGAACAGCTCCAGTCTATAGCTCCCAGTGTGAGCGACGCAGAAGACGGGTGATTTCTGCATTTCCATCTGAGGTAC
chr1	247249719	169932082	169932226	1	144,	0,	169932082,	AAGATGTGAAGGAAGATGGTAGTTTTGAAAATGATGTACCAGGAGGGAGGAGCCAAGATGGCCGAATAGGAACAGCTCCAGTCTATAGCTCCCAGTGTGAGCGACGCAGAAGACGGGTGATTTCTGCATTTCCATCTGAGGTAC
chr1	247249719	169932082	169932226	1	144,	0,	169932082,	AAGATGTGAAGGAAGATGGTAGTTTTGAAAATGATGTACCAGGAGGGAGGAGCCAAGATGGCCGAATAGGAACAGCTCCAGTCTATAGCTCCCAGTGTGAGCGACGCAGAAGACGGGTGATTTCTGCATTTCCATCTGAGGTAC
chr1	247249719	169932082	169932226	1	144,	0,	169932082,	AAGATGTGAAGGAAGATGGTAGTTTTGAAAATGATGTACCAGGAGGGAGGAGCCAAGATGGCCGAATAGGAACAGCTCCAGTCTATAGCTCCCAGTGTGAGCGACGCAGAAGACGGATGATTTCTGCATTTCCATCTGAGGTAC
chr1	247249719	169932082	169932226	1	144,	0,	169932082,	AAGATGTGAAGGAAGATGGTAGTTTTGAAAATGATGTACCAGGAGGGAGGAGCCAAGATGGCCGAATAGGAACAGCTCCAGTCTATAGCTCCCAGTGTGAGCGACGCAGAAGACGGGTGATTTCTGCATTTCCATCTGAGGTAC
chr1	247249719	169932082	169932226	1	144,	0,	169932082,	AAGATGTGAAGGAAGATGGTAGTTTTGAAAATGATGTACCAGGAGGGAGGAGCCAAGATGGCCGAATAGGAACAGCTCCAGTCTATAGCTCCCAGTGTGAGCGACGCAGAAGACGGGTGATTTCTGCATTTCCATCTGAGGTAC
chr1	247249719	169932082	169932226	2	121,22,	0,121,	169932082,169932204,	AAGATGTGAAGGAAGATGGTAGTTTGAAAATGATGTACCAGGAGGGAGGAGCCAAGATGGCCGAATAGGAACAGCTCCAGTCTATAGCTCCCAGTGTGAGCGACGCAGAAGACGGGTGATTTCTGCATTTCCATCTGAGGTAC
chr1	247249719	169932082	169932226	2	121,22,	0,121,	169932082,169932204,	AAGATGTGAAGGAAGATGGTAGTTTGAAAATGATGTACCAGGAGGGAGGAGCCAAGATGGCCGAATAGGAACAGCTCCAGTCTATAGCTCCCAGTGTGAGCGACGCAGAAGACGGGTGATTTCTGCATTTCCATCTGAGGTAC
chr1	247249719	169932082	169932226	1	144,	0,	169932082,	AAGATGTGAAGGAAGATGGTAGTTTTGAAGATGATGTACCAGGAGGGAGGAGCCAAGATGGCCGAATAGGAACAGCTCCAGTCTATAGCTCCCAGTGTGAGCGACGCAGAAGACGGGTGATTTCTGCATTTCCATCTGAGGTAC
chr1	247249719	169932082	169932226	1	144,	0,	169932082,	AAGATGTGAAGGAAGATGGTAGTTTTGAAAATGATGTACCAGGAGGGAGGAGCCAAGATGGCCGAATAGGAACAGCTCCAGTCTATAGCTCCCAGTGTGAGCGACGCAGAAGACGGGTGATTTCTGCATTTCCATCTGAGGTAC
chr1	247249719	169932082	169932226	1	144,	0,	169932082,	AAGATGTGAAGGAAGATGGTAGTTTTGAAAATGATGTACCAGGAGGGAGGAGCCAAGATGGCCGAATAGGAACAGCTCCAGTCTATAGCTCCCAGTGTGAGTGACGCAGAAGACGGGTGATTTCTGCATTTCCATCTGAGGTAC
chr1	247249719	169932082	169932226	2	121,22,	0,121,	169932082,169932204,	AAGATGTGAAGGAAGATGGTAGTTTGAAAATGATGTACCAGGAGGGAGGAGCCAAGATGGCCGAATAGGAACAGCTCCAGTCTATAGCTCCCAGTGTGAGCGACGCAGAAGACGGGTGATTTCTGCATTTCCATCTGAGGTAC
chr1	247249719	169932082	169932226	1	144,	0,	169932082,	AAGATGTGAAGGAAGATGGTAGTTTTGAAAATGATGTACCAGGAGGGAGGAGCCAAGATGGCCGAATAGGAACAGCTCCAGTCTATAGCTCCCAGTGTGAGCGACGCAGAAGACGGGTGATTTCTGCATTTCCATCTGAGGTAC
chr1	247249719	169932082	169932226	1	144,	0,	169932082,	AAGATGTGAAGGAAGATGGTAGTTTTGAAAATGATGTACCAGGAGGGAGGAGCCAAGATGGCCGAATAGGAACAGCTCCAGTCTANAGCTCCCAGNGTGAGCGACGCAGAAGACGGGTGATTTCTGCATTTCCATCTGAGGTAC
chr1	247249719	169932082	169932226	1	144,	0,	169932082,	AAGATGTGAAGGAAGATGGTAGTTTTGAAAATGATGTACCAGGAGGGAGGAGCCAAGATGGCCGAATAGGAACAGCTCCAGTCTATAGCTCCCAGTGTGAGCGACGCAGAAGACGGGTGATTTCTGCATTTCCATCTGAGGTAC
chr1	247249719	169932082	169932226	2	116,25,	0,117,	169932082,169932201,	AAGATGTGAAGGAAGATGGTAGTTTGAAATGATGTACCAGGAGGGAGGAGCCAAGATGGCCGAATAGGAACAGCTCCAGTCTATAGCTCCCAGTGTGAGCGACGCAGAAGACGGGTGATTTCTGCATTTCCATCTGAGGTAC
chr1	247249719	169932082	169932225	1	143,	0,	169932082,	GAGATGTGAAGGAAGATGGTAGTTTTGAAAATGATGTACCAGGAGGGAGGAGCCAAGATGGCCGAATAGGAACAGCTCCAGTCTATAGCTCCCAGTGTGAGCGACGCAGAAGACGGGTGATTTCTGCATTTCCATCTGAGGTAC
chr1	247249719	169932082	169932226	1	144,	0,	169932082,	AAGATGTGAAGGAAGATGGTAGTTTTGAAAATGATGTACCAGGAGGGAGGAGCCAAGATGGCCGAATAGGAACAGCTCCAGTCTATAGCTCCCAGTGTGAGCGACGCAGAAGACGGGTGATTTCTGCATTTCCATCTGAGGTAC
chr1	247249719	169932082	169932226	1	144,	0,	169932082,	AAGGTGTGAAGGAAGATGGTAGTTTTGAAAATGATGTACCAGGAGGGAGGAGCCAAGATGGCCGAATAGGAACAGCTCCAGTCTATAGCTCCCAGTGTGAGCGACGCAGAAGACGGGTGATTTCTGCATTTCCATCTGAGGTAC
chr1	247249719	169932082	169932226	2	23,120,	0,23,	169932082,169932106,	AAGATGTGAAGGAAGATGGTAGTTTTGAAAATGATGTACCAGGAGGGAGGAGCCAAGATGGCCGAATAGGAACAGCTCCAGTCTATAGCTCCCAGTGTGAGCGACGCAGAAGACGGGTGATTCTGCATTTCCATCTGAGGTAC
chr1	247249719	169932082	169932226	1	144,	0,	169932082,	AAGATGTGAAGGAAGATGGTAGTTTTGAAAATGATGTACCAGGAGGGAGGAGCCAAGATGGCCGAATAGGAACAGCTCCAGTCTATAGCTCCCAGTGTGAGCGACGCAGAAGACGGGTGATTTCTGCATTTCCATCTGAGGTAC
chr1	247249719	169932082	169932226	1	144,	0,	169932082,	AAGATGTGAAGGAAGATGGTAGTTTTGAAAATGATGTACCAGGAGGGAGGAGCCAAGATGGCCGAATAGGAACAGCTCCAGTCTATAGCTCCCAGTGTGAGCGACGCAGAAGACGGGTGATTTCTGCATTTCCATCTGAGGTAC
chr1	247249719	169932082	169932226	1	144,	0,	169932082,	AAGATGTGAAGGAAGATGGTAGTTTTGAAAATGATGTACCAGGAGGGAGGAGCCAAGATGGCCGAATAGGAACAGCTCCAGTCTATAGCTCCCAGTGTGAGCGACGCAGAAGACGGGTGATTTCTGCATTTCCATCTGAGGTAC
chr1	247249719	169932082	169932226	1	144,	0,	169932082,	AAGATGTGAAGGAAGATGGTAGTTTTGAAAATGATGTACCAGGAGGGAGGAGCCAAGATGGCCGAATAGGAACAGCTCCAGTCTATAGCTCCCAGTGTGAGCGACGCAGAAGACGGGTGATTTCTGCATTTCCATCTGAGGTAC
chr1	247249719	169932082	169932226	1	144,	0,	169932082,	AAGATGTGAAGGAAGATGGTAGTTTTGAAAATGATGTACCAGGAGGGAGGAGCCAAGATGGCCGAATAGGAACAGCTCCAGTCTATAGCTCCCAGTGTGAGCGACGCAGAAGACAGGTGATTTCTGCATTTCCATCTGAGGTAC
chr1	247249719	169932082	169932226	2	121,22,	0,121,	169932082,169932204,	AAGATGTGAAGGAAGATGGTAGTTTGAAAATGATGTACCAGGAGGGAGGAGCCAAGATGGCCGAATAGGAACAGCTCCAGTCTATAGCTCCCAGTGTGAGCGACGCAGAAGACGGGTGATTTCTGCATTTCCATCTGAGGTAC
chr1	247249719	169932082	169932226	1	144,	0,	169932082,	AAGATGTGAAGGAAGATGGTAGTTTTGAAAATGATGTACCAGGAGGGAGGAGCCAAGATGGCCGAATAGGAACAGCTCCAGTCTATAGCTCCCAGTGTGAGCGACGCAGAAGACGGGTGATTTCTGCATTTCCATCTGAGGTAC
chr1	247249719	169932082	169932226	1	144,	0,	169932082,	AAGATGTGAAGGAAGATGGTAGTTTTGAAAATGATGTACCAGGAGGGAGGAGCCAAGATGGCCGAATAGGAACAGCTCCAGTCTATAGCTCCCAGTGTGAGCGACGCAGAAGACGGGTGATTTCTGCATTTCCATCTGAGGTAC
chr1	247249719	169932082	169932226	1	144,	0,	169932082,	AAGATGTGAAGGAAGATGGTAGTTTTGAAAATGATGTACCAGGAGGGAGGAGCCAAGATGGCCGAATAGGAACAGCTCCAGTCTATAGCTCCCAGTGTGAGCGACGCAGAAGACGGGTGATTTCTGCATTTCCATCTGAGGTAC
chr1	247249719	169932082	169932226	2	29,114,	0,29,	169932082,169932112,	AAGATGTGAAGGAAGATGGTAGTTTTGAAAATGATGTACCAGGAGGGAGGAGCCAAGATGGCCGAATAGGAACAGCTCCAGTCTGTAGCTCCCAGTGTGAGCGACGCAGAAGACGGTGATTTCTGCATTTCCATCTGAGGTAC
chr1	247249719	169932082	169932226	2	20,123,	0,20,	169932082,169932103,	AAGATGTGAAGGAAGATGGTAGTTTTGAAAATGATGTACCAGGAGGGAGGAGCCAAGATGGCCGAATAGGAACAGCTCCAGTCTATAGCTCCCAGTGTGAGCGACGCAGAAGACGGGTGATTTTGCATTTCCATCTGAGGTAC
chr1	247249719	169932082	169932226	1	144,	0,	169932082,	AGGATGTGAAGGAAGATGGTAGTTTTGAAAATGATGTACCAGGAGGGAGGAGCCAAGATGGCCGAATAGGAACAGCTCCAGTCTATAGCTCCCAGTGTGAGCGACGCAGAAGACGGGTGATTTCTGCATTTCCATCTGAGGTAC
chr1	247249719	169932082	169932226	1	144,	0,	169932082,	AAGATGTGAAGGAAGATGGTAGTTTTGAAAATGATGTACCAGGAGGGAGGAGCCAAGATGGCCGAATAGGAACAGCTCCAGTCTATAGCTCCCAGTGTGAGCGACGCAGAAGACGGGTGATTTCTGCATTTCCATCTGAGGTAC
chr1	247249719	169932082	169932226	1	144,	0,	169932082,	AAGATGTGAAGGAAGATGGTAGTTTTGAAAATGATGTACCAGGAGGGAGGAGCCAAGATGGCCGAATAGGAACAGCTCCAGTCTATAGCTCCCAGTGTGAGCGACGCAGAAGACGGGTGATTTCTGCATTTCCATCTGAGGTAC
chr1	247249719	169932082	169932226	1	144,	0,	169932082,	AAGATGTGAAGGAAGATGGTAGTTTTGAAAATGATGTACCAGGAGGGAGGAGCCAAGATGGCCGAATAGGAACAGCTCCAGTCTATAGCTCCCAGTGTGAGCGACGCAGAAGACGGGTGATTTCTGCATTTCCATCTGAGGTAC
chr1	247249719	169932082	169932226	1	144,	0,	169932082,	AAGATGTGAAGGAAGATGGTAGTTTTGAAAATGATGTACCAGGAGGGAGGAGCCAAGATGGCCGAATAGGAACAGCTCCAGTCTATAGCTCCCAGTGTGAGCGACGCAGAAGACGGGTGATTTCTGCATTTCCATCTGAGGTAC
chr1	247249719	169932082	169932226	1	144,	0,	169932082,	AAGATGTGAAGGAAGATGGTAGTTTTGAAAATGATGTACCAGGAGGGAGGAGCCAAGATGGCCGAATAGGAACAGCTCCAGTCTATAGCTCCCAGTGTGAGCGACGCAGAAGACGGGTGATTTCTGCATTTCCATCTGAGGTAC
chr1	247249719	169932082	169932226	1	144,	0,	169932082,	AAGATGTGAAGGAAGATGGTAGTTTTGAAAATGATGTACCAGGAGGGAGGAGCCAAGATGGCCGAATAGGAACAGCTCCAGTCTATAGCTCCCAGTGTGAGCGACGCAGAAGACGGGTGATTTCTGCATTTCCATCTGAGGTAC
chr1	247249719	169932082	169932226	1	144,	0,	169932082,	AAGATGTGAAGGAAGATGGTAGTTTTGAAAATGATGTACCAGGAGGGAGGAGCCAAGATGGCCGAATAGGAACAGCTCCAGTCTATAGCTCCCAGTGTGAGCGACGCAGAAGACGGGTGATTTCTGCATTTCCATCTGAGGTAC
chr1	247249719	169932082	169932226	1	144,	0,	169932082,	AAGATGTGAAGGAAGATGGTAGTTTTGAAAATGATGTACCAGGAGGGAGGAGCCAAGATGGCCGAATAGGAACAGCTCCAGTCTATAGCTCCCAGTGTGAGCGACGCAGAAGACGGGTGATTTCTGCATTTCCATCTGAGGTAC
chr1	247249719	169932082	169932226	1	144,	0,	169932082,	AAGATGTGAAGGAAGATGGTAGTTTTGAAAATGATGTACCAGGAGGGAGGAGCCAAGATGGCCGAATAGGAACAGCTCCAGTCTATAGCTCCCAGTGTGAGCGACGCAGAAGACGGGTGATTTCTGCATTTCCATCTGAGGTAC
chr1	247249719	169932082	169932226	1	144,	0,	169932082,	AAGATGTGAAGGAAGATGGTAGTTTTGAAAATGATGTACCAGGAGGGAGGAGCCAAGATGGCCGAATAGGAACAGCTCCAGTCTATAGCTCCCAGTGTGAGCGACGCAGAAGACGGGTGATTTCTGCATTTCCATCTGAGGTAC
chr1	247249719	169932082	169932226	1	144,	0,	169932082,	AAGATGTGAAGGAAGATGGTAGTTTTGAAAATGATGTACCAGGAGGGAGGAGCCAAGATAGCCGAATAGGAACAGCTCCAGTCTATAGCTCCCAGTGTGAGCGACGCAGAAGACGGGTGATTTCTGCATTTCCATCTGAGGTAC
chr1	247249719	169932082	169932226	1	144,	0,	169932082,	AAGATGTGAAGGAAGATGGTAGTTTTGAAAATGATGTACCAGGAGGGAGGAGCCAAGATGGCCGAATAGGAACAGCTCCAGTCTATAGCTCCCAGTGTGAGCGACGCAGAAGACGGGTGATTTCTGCATTTCCATCTGAGGTAC
chr1	247249719	169932082	169932226	1	144,	0,	169932082,	AAGATGTGAAGGAAGATGGTAGTTTTGAAAATGATGTACCAGGAGGGAGGAGCCAAGATGGCCGAATAGGAACAGCTCCAGTCTATAGCTCCCAGTGTGAGCGACGCAGAAGACGGGTGATTTCTGCATTTCCATCTGAGGTAC
chr1	247249719	169932082	169932226	2	121,22,	0,121,	169932082,169932204,	AAGATGTGAAGGAAGATGGTAGTTTGAAAATGATGTACCAGGAGGGAGGAGCCAAGATGGCCGAATAGGAACAGCTCCAGTCTATAGCTCCCAGTGTGAGCGACGCAGAAGACGGGTGATTTCTGCATTTCCATCTGAGGTAC
chr1	247249719	169932082	169932226	1	144,	0,	169932082,	AAGATGTGAAGGAAGATGGTAGTTTTGAAAATGATGTACCAGGAGGGAGGAGCCAAGATGGCCGAATAGGAACAGCTCCAGTCTATAGCTCCCAGTGTGAGCGACGCAGAAGACGGGTGATTTCTGCATTTCCATCTGAGGTAC
chr1	247249719	169932082	169932226	1	144,	0,	169932082,	AAGATGTGAAGGAAGATGGTAGTTTTGAAAATGATGTACCAGGAGGGAGGAGCCAAGATGGCCGAATAGGAACAGCTCCAGTCTATAGCTCCCAGTGTGAGCGACGCAGAAGACGGGTGATTTCTGCATTTCCATCTGAGGTAC
chr1	247249719	169932082	169932226	1	144,	0,	169932082,	AAGATGTGAAGGAAGATGGTAGTTTTGAAAATGATGTACCAGGAGGGAGGAGCCAAGATGGCCGAATAGGAACAGCTCCAGTCTATAGCTCCCAGTGTGAGCGACGCAGAAGACGGGTGATTTCTGCATTTCCATCTGAGGTAC
chr1	247249719	169932082	169932226	1	144,	0,	169932082,	AAGATGTGAAGGAAGATGGTAGTTTTGAAAATGATGTACCAGGAGGGAGGAGCCAAGATGGCCGAATAGGAACAGCTCCAGTCTATAGCTCCCAGTGTGAGCGACGCAGAAGACGGGTGATTTCTGCATTTCCATCTGAGGTAC
chr1	247249719	169932082	169932226	1	144,	0,	169932082,	AAGATGTGAAGGAAGATGGTAGTTTTGAAAATGATGTACCAGGAGGGAGGAGCCAAGATGGCCGAATAGGAACAGCTCCAGTCTATAGCTCCCAGTGTGAGCGACGCAGAAGACGGGTGATTTCTGCATTTCCATCTGAGGTAC
chr1	247249719	169932082	169932226	1	144,	0,	169932082,	AAGATGTGAAGGAAGATGGTAGTTTTGAAAATGATGTACCAGGAGGGAGGAGCCAAGATGGCCGAATAGGAACAGCTCCAGTCTATAGCTCCCAGTGTGAGCGACGCAGAAGACGGGTGATTTCTGCATTTCCATCTGAGGTAC
chr1	247249719	169932082	169932226	1	144,	0,	169932082,	AAGATGTGAAGGAAGATGGTAGTTTTGAAAATGATGTACCAGGAGGGAGGAGCCAAGATGGCCGAATAGGAACAGCTCCAGTCTATAGCTCCCAGTGTGAGCGACGCAGAAGACGGGTGATTTCTGCATTTCCATCTGAGGTAC
chr1	247249719	169932082	169932226	1	144,	0,	169932082,	AAGATGTGAAGGAAGATGGTAGTTTTGAAAATGATGTACCAGGAGGGAGGAGCCAAGATGGCCGAATAGGAACAGCTCCAGTCTATAGCTCCCAGTGTGAGCGACGCAGAAGACGGGTGATTTCTGCATTTCCATCTGAGGTAC
chr1	247249719	169932082	169932226	1	144,	0,	169932082,	AAGATGTGAAGGAAGATGGTAGTTTTGAAAATGATGTACCAGGAGGGAGGAGCCAAGATGGCCGAATAGGAACAGCTCCAGTCTATAGCTCCCAGTGTGAGCGACGCAGAAGACGGGTGATTTCTGCATTTCCATCTGAGGTAC
chr1	247249719	169932082	169932226	1	144,	0,	169932082,	AAGATGTGAAGGAAGATGGTAGTTTTGAAAATGATGTACCAGGAGGGAGGAGCCAAGATGGCCGAATAGGAACAGCTCCAGTCTATAGCTCCCAGTGTGAGCGACGCAGAAGACGGGTGATTTCTGCATTTCCATCTGAGGTAC
chr1	247249719	169932082	169932226	1	144,	0,	169932082,	AAGATGTGAAGGAAGATGGTAGTTTTGAAAATGATGTACCAGGAGGGAGGAGCCAAGATGGCCGAATAGGAACAGCTCCAGTCTATAGCTCCCAGTGTGAGCGACGCAGAAGACGGGTGATTTCTGCATTTCCATCTGAGGTAC
chr1	247249719	169932082	169932226	1	144,	0,	169932082,	AAGATGTGAAGGAAGATGGTAGTTTTGAAAATGATGTACCAGGAGGGAGGAGCCAAGATGGCCGAATAGGAACAGCTCCAGTCTATAGCTCCCAGTGTGAGCGACGCAGAAGACGGGTGATTTCTGCATTTCCATCTGAGGTAC
chr1	247249719	169932082	169932226	1	144,	0,	169932082,	AAGATGTGAAGGAAGATGGTAGTTTTGAAAATGATGTACCAGGAGGGAGGAGCCAAGATGGCCGAATAGGAACAGCTCCAGTCTATAGCTCCCAGTGTGAGCGACGCAGAAGACGGGTGATTTCTGCATTTCCATCTGAGGTAC
chr1	247249719	169932082	169932226	1	144,	0,	169932082,	AAGATGTGAAGGAAGATGGTAGTTTTGAAAATGATGTACCAGGAGGGAGGAGCCAAGATGGCCGAATAGGAACAGCTCCAGTCTATAGCTCCCAGTGTGAGCGACGCAGAAGACGGGTGATTTCTGCATTTCCATCTGAGGTAC
chr1	247249719	169932082	169932226	1	144,	0,	169932082,	AAGATGTGAAGGAAGATGGTAGTTTTGAAAATGATGTACCAGGAGGGAGGAGCCAAGATGGCCGAATAGGAACAGCTCCAGTCTATAGCTCCCAGTGTGAGCGACGCAGAAGACGGGTGATTTCTGCATTTCCATCTGAGGTAC
chr1	247249719	169932082	169932226	1	144,	0,	169932082,	AAGATGTGAAGGAAGATGGTAGTTTTGAAAATGATGTACCAGGAGGGAGGAGCCAAGATGGCCGAATAGGAACAGCTCCAGTCTATAGCTCCCAGTGTGAGCGACGCAGAAGACGGGTGATTTCTGCATTTCCATCTGAGGTAC
chr1	247249719	169932082	169932226	1	144,	0,	169932082,	AAGATGTGAAGGAAGATGGTAGTTTTGAAAATGATGTACCAGGAGGGAGGAGCCAAGATGGCCGAATAGGAACAGCTCCAGTCTATAGCTCCCAGTGTGAGCGACGCAGAAGACGGGTGATTTCTGCATTTCCATCTGAGGTAC
chr1	247249719	169932082	169932226	1	144,	0,	169932082,	AAGATGTGAAGGAAGATGGTAGTTTTGAAAATGATGTACCAGGAGGGAGGAGCCAAGATGGCCGAATAGGAACAGCTCCAGTCTATAGCTCCCAGTGTGAGCGACGCAGAAGACGGGTGATTTCTGCATTTCCATCTGAGGTAC
chr1	247249719	169932082	169932226	1	144,	0,	169932082,	AAGATGTGAAGGAAGATGGTAGTTTTGAAAATGATGTACCAGGAGGGAGGAGCCAAGATGGCCGAATAGGAACAGCTCCAGTCTATAGCTCCCAGTGTGAGCGACGCAGAAGACGGGTGATTTCTGCATTTCCATCTGAGGTAC
chr1	247249719	169932082	169932226	1	144,	0,	169932082,	AAGATGTGAAGGAAGATGGTAGTTTTGAAAATGATGTACCAGGAGGGAGGAGCCAAGATGGCCGAATAGGAACAGCTCCAGTCTATAGCTCCCAGTGTGAGCGGCGCAGAAGACGGGTGATTTCTGCATTTCCATCTGAGGTAC
chr1	247249719	169932082	169932226	1	144,	0,	169932082,	AAGATGTGAAGGAAGATGGTAGTTTTGAAAATGATGTACCAGGAGGGAGGAGCCAAGATGGCCGAATAGGAACAGCTCCAGTCTATAGCTCCCAGTGTGAGCGACGCAGAAGACGGGTGATTTCTGCATTTCCATCTGAGGTAC
chr1	247249719	169932082	169932226	1	144,	0,	169932082,	AAGATGTGAAGGAAGATGGTAGTTTTGAAAATGATGTACCAGGAGGGAGGAGCCAAGATGGCCGAATAGGAACAGCTCCAGTCTATAGCTCCCAGTGTGAGCGACGCAGAAGACGGGTGATTTCTGCATTTCCATCTGAGGTAC
chr1	247249719	169932082	169932226	1	144,	0,	169932082,	AAGATGTGAAGGAAGATGGTAGTTTTGAAAATGATGTACCAGGAGGGAGGAGCCAAGATGGCCGAATAGGAACAGCTCCAGTCTATAGCTCCCAGTGTGAGCGGCGCAGAAGACGGGTGATTTCTGCATTTCCATCTGAGGTAC
chr1	247249719	169932082	169932226	1	144,	0,	169932082,	AAGATGTGAAGGAAGATGGTAGTTTTGAAAATGATGTACCAGGAGGGAGGAGCCAAGATGGCCGAATAGGAACAGCTCCAGTCTATAGCTCCCAGTGTGAGCGACGCAGAAGACGGGTGATTTCTGCATTTCCATCTGAGGTAC
chr1	247249719	169932082	169932226	1	144,	0,	169932082,	AAGATGTGAAGGAAGATGGTAGTTTTGAAAATGATGTACCAGGAGGGAGGAGCCAAGATGGCCGAATAGGAACAGCTCCAGTCTATAGCTCCCAGTGCGAGCGACGCAGAAGACGGGTGATTTCTGCATTTCCATCTGAGGTAC
chr1	247249719	169932082	169932226	1	144,	0,	169932082,	AAGATGTGAAGGAAGATGGTAGTTTTGAAAATGATGTACCAGGAGGGAGGAGCCAAGATGGCCGAATAGGAACAGCTCCAGTCTATAGCTCCCAGTGTGAGCGACGCAGAAGACGGGTGATTTCTGCATTTCCATCTGAGGTAC
chr1	247249719	169932082	169932226	1	144,	0,	169932082,	AAGATGTGAAGGAAGATGGTAGTTTTGAAAATGATGTACCAGGAGGGAGGAGCCAAGATGGCCGAATAGGAACAGCTCCAGTCTATAGCTCCCAGTGTGAGCGACGCAGAAGACGGGTGATTTCTGCATTTCCATCTGAGGTAC
chr1	247249719	169932082	169932226	1	144,	0,	169932082,	AAGATGTGAAGGAAGATGGTAGTTTTGAAAATGATGTACCAGGAGGGAGGAGCCAAGATGGCCGAATAGGAACAGCTCCAGTCTATAGCTCCCAGTGTGAGCGACGCAGAAGACGGGTGATTTCTGCATTTCCATCTGAGGTAC
chr1	247249719	169932082	169932226	1	144,	0,	169932082,	AAGATGTGAAGGAAGATGGTAGTTTTGAAAATGATGTACCAGGAGGGAGGAGCCAAGGTGGCCGAATAGGAACAGCTCCAGTCTATAGCTCCCAGTGTGAGCGACGCAGAAGACGGGTGATTTCTGCATTTCCATCTGAGGTAC
chr1	247249719	169932082	169932226	1	144,	0,	169932082,	AAGATGTGAAGGAAGATGGTAGTTTTGAAAATGATGTACCAGGAGGGAGGAGCCAAGATGGCCGAATAGGAACAGCTCCAGTCTATAGCTCCCAGTGTGAGCGACGCAGAAGACGGGTGATTTCTGCATTTCCATCTGAGGTAC
chr1	247249719	169932082	169932226	1	144,	0,	169932082,	AAGATGTGAAGGAAGATGGTAGTTTTGAAAATGATGTACCAGGAGGGAGGAGCCAAGATGGCCGAATAGGAACAGCTCCAGTCTATAGCTCCCAGTGTGAGCGACGCAGAAGACGGGTGATTTCTGCATTTCCATCTGAGGTAC
chr1	247249719	169932082	169932226	1	144,	0,	169932082,	AAGATGTGAAGGAAGATGGTAGTTTTGAAAATGATGTACCAGGAGGGAGGAGCCAAGATGGCCGAATAGGAACAGCTCCAGTCTATAGCTCCCAGTGTGAGCGACGCAGAAGACGGGTGATTTCTGCATTTCCATCTGAGGTAC
chr1	247249719	169932082	169932226	1	144,	0,	169932082,	AAGATGTGAAGGAAGATGGTAGTTTTGAAAATGATGTACCAGGAGGGAGGAGCCAAGATGGCCGAATAGGAACAGCTCCAGTCTATAGCTCCCAGTGTGAGCGACGCAGAAGACGGGTGATTTCTGCATTTCCATCTGAGGTAC
chr1	247249719	169932082	169932226	1	144,	0,	169932082,	AAGATGTGAAGGAAGATGGTAGTTTTGAAAATGATGTACCAGGAGGGAGGAGCCAAGATGGCCGAATAGGAACAGCTCCAGTCTATAGCTCCCAGTGTGAGCGACGCAGAAGACGGGTGATTTCTGCATTTCCATCTGAGGTAC
chr1	247249719	169932082	169932226	1	144,	0,	169932082,	AAGATGTGAAGGAAGATGGTAGTTTTGAAAATGATGTACCAGGAGGGAGGAGCCAAGATGGCCGAATAGGAACAGCTCCAGTCTATAGCTCCCAGTGTGAGCGACGCAGAAGACGGGTGATTTCTGCATTTCCATCTGAGGTAC
chr1	247249719	169932082	169932226	1	144,	0,	169932082,	AAGATGTGAAGGAAGATGGTAGTTTTGAAAATGATGTACCAGGAGGGAGGAGCCAAGATGGCCGAATAGGAACAGCTCCAGTCTATAGCTCCCAGTGTGAGCGACGCAGAAGACGGGTGATTTCTGCATTTCCATCTGAGGTAC
chr1	247249719	169932082	169932226	2	75,68,	0,75,	169932082,169932158,	AAGATGTGAAGGAAGATGGTAGTTTTGAAAATGATGTACCAGGAGGGAGGAGCCAAGATGGCCGAATAGAACAGCTCCAGTCTATAGCTCCCAGTGTGAGCGACGCAGAAGACGGGTGATTTCTGCATTTCCATCTGAGGTAC
chr1	247249719	169932082	169932226	1	144,	0,	169932082,	AAGATGTGAAGGAAGATGGTAGTTTTGAAAATGATGTACCAGGAGGGAGGAGCCAAGATGGCCGAATAGGAACAGCTCCAGTCTATAGCTCCCAGTGTGAGCGACGCAGAAGACGGGTGATTTCTGCATTTCCATCTGAGGTAC
chr1	247249719	169932082	169932226	2	121,22,	0,121,	169932082,169932204,	AAGATGCGAAGGAAGATGGTAGTTTGAAAATGATGTACCAGGAGGGAGGAGCCAAGATGGCCGAATAGGAACAGCTCCAGTCTATAGCTCCCAGTGTGAGCGACGCAGAAGACGGGTGATTTCTGCATTTCCATCTGAGGTAC
chr1	247249719	169932082	169932226	1	144,	0,	169932082,	AAGATGTGAAGGAAGATGGTAGTTTTGAAAATGATGTACCAGGAGGGAGGAGCCAAGATGGCCGAATAGGAACAGCTCCAGTCTATAGCTCCCAGTGTGAGCGACGCAGAAGACGGGTGATTTCTGCATTTCCATCTGAGGTAC
chr1	247249719	169932082	169932226	2	95,48,	0,95,	169932082,169932178,	AAGATGTGAAGGAGGATGGTAGTTTTGAAAATGATGTACCAGGAGGGAGAGCCAAGATGGCCGAATAGGAACAGCTCCAGTCTATAGCTCCCAGTGTGAGCGACGCAGAAGACGGGTGATTTCTGCATTTCCATCTGAGGTAC
chr1	247249719	169932082	169932226	1	144,	0,	169932082,	AAGATGTGAAGGAAGATGGTAGTTTTGAAAATGATGTACCAGGAGGGAGGAGCCAAGATGGCCGAATAGGAACAGCTCCAGTCTATAGCTCCCAGTGTGAGCGACGCAGAAGACGGGTGATTTCTGCATTTCCATCTGAGGTAC
chr1	247249719	169932082	169932226	2	12,131,	0,12,	169932082,169932095,	AAGATGTGAAGGAAGATGGTAGTTTTGAAAATGATGTACCAGGAGGGAGGAGCCAAGATGGCCGAATAGGAACAGCTCCAGTCTATAGCTCCCAGTGTGAGCGACGCAGAAGACGGGTGATTTCTGCATTTCATCTGAGGTAC
chr1	247249719	169932082	169932226	1	144,	0,	169932082,	AAGATGTGAAGGAAGATGGTAGTTTTGAAAATGATGTACCAGGAGGGAGGAGCCAAGATGGCCGAATAGGAACAGCTCCAGTCTATAGCTCCCAGCGTGAGCGACGCAGAAGACGGGTGATTTCTGCATTTCCATCTGAGGTAC
chr1	247249719	169932082	169932226	1	144,	0,	169932082,	AAGATGTGAAGGAAGATGGTAGTTTTGAAAATGATGTACCAGGAGGGAGGAGCCAAGATGGCCGAATAGGAACAGCTCCAGTCTATAGCTCCCAGTGTGAGCGACGCAGAAGACGGGTGATTTCTGCATTTCCATCTGAGGTAC
chr1	247249719	169932082	169932226	1	144,	0,	169932082,	AAGATGTGAAGGAAGATGGTAGTTTTGAAAATGATGTACCAGGAGGGAGGAGCCAAGATGGCCGAATAGGAACAGCTCCAGTCTATAGCTCCCAGTGTGAGCGACGCAGAAGACGGGTGATTTCTGCATTTCCATCTGAGGTAC
chr1	247249719	169932082	169932226	1	144,	0,	169932082,	AAGATGTGAAGGAAGATGGTAGTTTTGAAAATGATGTACCAGGAGGGAGGAGCCAAGATGGCCGAATAGGAACAGCTCCAGTCTATAGCTCCCAGTGTGAGCGACGCAGAAGACGGGTGATTTCTGCATTTCCATCTGAGGTAC
chr1	247249719	169932082	169932226	2	19,124,	0,19,	169932082,169932102,	AAGATGTGAAGGAAGATGGTAGTTTTGAAAATGATGTACCAGGAGGGAGGAGCCAAGATGGCCGAATAGGAACAGCTCCAGTCTATAGCTCCCAGTGTGAGCGACGCAGAAGACGGGTGATTTCGCATTTCCATCTGAGGTAC
chr1	247249719	169932082	169932226	1	144,	0,	169932082,	AAGATGTGAAGGAAGATGGTAGTTTTGAAAATGATGTACCAGGAGGGAGGAGCCAAGATGGCCGAATAGGAACAGCTCCAGTCTATAGCTCCCAGTGTGACCGACGCAGAAGACGGGTGATTTCTGCATTTCCATCTGAGGTAC
chr1	247249719	169932082	169932226	1	144,	0,	169932082,	AAGATGTGAAGGAAGATGGTAGTTTTGAAAATGATGTACCAGGAGGGAGGAGCCAAGATGGCCGAATAGGAACAGCTCCAGTCTATAGCTCCCAGTGTGAGCGACGCAGAAGACGGGTGATTTCTGCATTTCCATCTGAGGTAC
chr1	247249719	169932082	169932226	1	144,	0,	169932082,	AAGATGTGAAGGAAGATGGTAGTTTTGAAAATGATGTACCAGGAGGGAGGAGCCAAGATGGCCGAATAGGAACAGCTCCAGTCTATAGCTCCCAGTGTGAGCGACGCAGAAGACGGGTGATTTCTGCATTTCCATCTGAGGTAC
chr1	247249719	169932082	169932226	1	144,	0,	169932082,	AAGATGTGAAGGAAGATGGTAGTTTTGAAAATGATGTACCAGGAGGGAGGAGCCAAGATGGCCGAATAGGAACAGCTCCAGTCTATAGCTCCCAGTGTGAGCGACGCAGAAGACGGGTGATTTCTGCATTTCCATCTGAGGTAC
chr1	247249719	169932082	169932226	1	144,	0,	169932082,	AAGATGTGAAGGAAGATGGTAGTTTTGAAAATGATGTACCAGGAGGGAGGAGCCAAGATGGCCGAATAGGAACAGCTCCAGTCTATAGCTCCCAGTGTGAGCGACGCAGAAGACGGGTGATTTCTGCATTTCCATCTGAGGTAC
chr1	247249719	169932082	169932226	1	144,	0,	169932082,	AAGATGTGAAGGAAGATGGTAGTTTTGAAAATGATGTACCAGGAGGGAGGAGCCAAGATGGCCGAATAGGAACAGCTCCAGTCTATAGCTCCCAGCCTGAGCGACGCAGAAGACGGGTGATTTCTGCATTTCCATCTGAGGTAC
chr1	247249719	169932082	169932226	2	116,25,	0,117,	169932082,169932201,	AAGATGTGAAGGAAGATGGTAGTTTGAAATGATGTACCAGGAGGGAGGAGCCAAGATGGCCGAATAGGAACAGCTCCAGTCTATAGCTCCCAGTGTGAGCGACGCAGAAGACGGGTGATTTCTGCATTTCCATCTGAGGTAC
chr1	247249719	169932082	169932226	1	144,	0,	169932082,	AAGATGTGAAGGAAGATGGTAGTTTTGAAAATGATGTACCAGGAGGGAGGAGCCAAGATGGCCGAATAGGAACAGCTCCAGTCTATAGCTCCCAGTGTGAGCGACGCAGAAGACGGGTGATTTCTGCATTTCCATCTGAGGTAC
chr1	247249719	169932082	169932226	1	144,	0,	169932082,	AAGATGTGAAGGAAGATGGTAGTTTTGAAAATGATGTACCAGGAGGGAGGAGCCAAGATGGCCGAATAGGAACAGCTCCAGTCTATAGCTCCCAGTGTGAGCGACGCAGAAGACTGGTGATTTCTGCATTTCCATCTGAGGTAC
chr1	247249719	169932082	169932226	1	144,	0,	169932082,	AAGATGTGAAGGAAGATGGTAGTTTTGAAAATGATGTACCAGGAGGGAGGAGCCAAGATGGCCGAATAGGAACAGCTCCAGTCTATAGCTCCCAGTGTGAGCGACGCAGAAGACGGGTGATTTCTGCATTTCCATCTGAGGTAC
chr1	247249719	169932082	169932226	1	144,	0,	169932082,	AAGATGTGAAGGAAGATGGTAGTTTTGAAAATGATGTACCAGGAGGGAGGAGCCAAGATGGCCGAATAGGAACAGCTCCAGTCTATAGCTCCCAGTGTGAGCGACGCAGAAGACGGGTGATTTCTGCATTTCCATCTGAGGTAC
chr1	247249719	169932082	169932226	1	144,	0,	169932082,	AAGATGTGAAGGAAGATGGTAGTTTTGAAAATGATGTACCAGGAGGGAGGAGCCAAGATGGCCGAATAGGAACAGCTCCAGTCTATAGCTCCCAGTGTGAGCGACGCAGAAGACGGGTGATTTCTGCATTTCCATCTGAGGTAC
chr1	247249719	169932082	169932226	1	144,	0,	169932082,	AAGATGTGAAGGAAGATGGTAGTTTTGAAAATGATGTACCAGGAGGGAGGAGCCAAGATGGCCGAATAGGAACAGCTCCAGTCTATAGCTCCCAGTGTGAGCGACGCAGAAGACGGGTGATTTCTGCATTTCCATCTGAGGTAC
chr1	247249719	169932082	169932226	1	144,	0,	169932082,	AAGATGTGAAGGAAGATGGTAGTTTTGAAAATGATGTACCAGGAGGGAGGAGCCAAGATGGCCGAATAGGAACAGCTCCAGTCTATAGCTCCCAGCGTGAGCGACGCAGAAGACGGGTGATTTCTGCATTTCCATCTGAGGTAC
chr1	247249719	169932082	169932226	1	144,	0,	169932082,	AAGATGTGAAGGAAGATGGTAGTTTTGAAAATGATGTACCAGGAGGGAGGAGCCAAGATGGCCGAATAGGAACAGCTCCAGTCTATAGCTCCCAGTGTGAGCGACGCAGAAGACGGGTGATTTCTGCATTTCCATCTGAGGTAC
chr1	247249719	169932082	169932226	1	144,	0,	169932082,	AAGATGTGAAGGAAGATGGTAGTTTTGAAAATGATGTACCAGGAGGGAGGAGCCAAGATGGCCGAATAGGAACAGCTCCAGTCTATAGCTCCCAGTGTGAGCGACGCAGAAGACGGGTGATTTCTGCATTTCCATCTGAGGTAC
chr1	247249719	169932082	169932226	1	144,	0,	169932082,	AAGATGTGAAGGAAGATGGTAGTTTTGAAAATGATGTACCAGGAGGGAGGAGCCAAGATGGCCGAATAGGAACAGCTCCAGTCTATAGCTCCCAGTGTGACCGACGCAGAAGACGGGTGATTTCTGCATTTCCATCTGAGGTAC
chr1	247249719	169932082	169932226	1	144,	0,	169932082,	AAGATGTGAAGGAAGATGGTAGTTTTGAAAATGATGTACCAGGAGGGAGGAGCCAAGATGGCCGAATAGGAACAGCTCCAGTCTATAGCTCCCAGTGTGAGCGACGCAGAAGACGGGTGATTTCTGCATTTCCATCTGAGGTAC
chr1	247249719	169932082	169932226	2	57,86,	0,57,	169932082,169932140,	AAGATGTGAAGGAAGATGGTAGTTTTGAAAATGATGTACCAGGAGGGAGGAGCCAAGATGGCCGAATAGGAACAGCTCCAGTCTATGCTCCCAGTGTGAGCGACGCAGAAGACGGGTGATTTCTGCATTTCCATCTGAGGTAC
chr1	247249719	169932082	169932226	1	144,	0,	169932082,	AAGATGTGAAGGAAGATGGTAGTTTTGAAAATGATGTACCAGGAGGGAGGAGCTAAGATGGCCGAATAGGAACAGCTCCAGTCTATAGCTCCCAGTGTGAGCGACGCAGAAGACGGGTGATTTCTGCATTTCCATCTGAGGTAC
chr1	247249719	169932082	169932226	1	144,	0,	169932082,	AAGATGTGAAGGAAGATGGTAGTTTTGAAAATGATGTACCAGGAGGGAGGAGCCAAGATGGCCGAATAGGAACAGCTCCAGTCTATAGCTCCCAGTGTGAGCGACGCAGAAGACGGGTGATTTCTGTATTTCCATCTGAGGTAC
chr1	247249719	169932082	169932226	1	144,	0,	169932082,	AAGATGTGAAGGAAGATGGTAGTTTTGAAAATGATGTACCAGGAGGGAGGAGCCAAGATGGCCGAATAGGAACAGCTCCAGTCTATAGCTCCCAGTGTGAGCGACGCAGAAGACGGGTGATTTCTGCATTTCCATCTGAGGTAC
chr1	247249719	169932082	169932226	1	144,	0,	169932082,	AAGATGTGAAGGAAGATGGTAGTTTTGAAAATGATGTACCAGGAGGGAGGAGCCAAGATGGCCGAATAGGAACAGCTCCAGTCTATAGCTCCCAGTGTGAGCGACGCAGAAGACGGGTGATTTCTGCATTTCCATCTGAGGTAC
chr1	247249719	169932082	169932226	1	144,	0,	169932082,	AAGATGTGAAGGAAGATGGTAGTTTTGAAAATGATGTACCAGGAGGGAGGAGCCAAGATGGCCGAATAGGAACAGCTCCAGTCTATAGCTCCCAGTGTGAGCGACGCAGAAGACGGGTGATTTCTGCATTTCCATCTGAGGTAC
chr1	247249719	169932082	169932226	2	5,138,	0,5,	169932082,169932088,	AAGATGTGAAGGAAGATGGTAGTTTTGAAAATGATGTACCAGGAGGGAGGAGCCAAGATGGCCGAATAGGAACAGCTCCAGTCTATAGCTCCCAGTGTGAGCGACGCAGAAGACGGGTGATTTCTGCATTTCCATCTGGGTAC
chr1	247249719	169932082	169932226	1	144,	0,	169932082,	AAGATGTGAAGGAAGATGGTAGTTTTGAAAATGATGTACCAGGAGGGAGGAGCCAAGATGGCCGAATAGGAACAGCTCCAGTCTATAGCTCCCAGTGTGAGCGACGCAGAAGACGGGTGATTTCTGCATTTCCATCTGAGGTAC
chr1	247249719	169932082	169932226	1	144,	0,	169932082,	AAGATGTGAAGGAAGATGGTAGTTTTGAAAATGATGTACCAGGAGGGAGGAGCCAAGATGGCCGAATAGGAACAGCTCCAGTCTATAGCTCCCAGTGTGAGCGACGCAGAAGACGGGTGATTTCTGCATTTCCATCTGAGGTAC
chr1	247249719	169932082	169932226	1	144,	0,	169932082,	AAGATGTGAAGGAAGATGGTAGTTTTGAAAATGATGTACCAGGAGGGAGGAGCCAAGATGGCCGAATAGGAACAGCTCCAGTCTATAGCTCCCAGTGTGAGCGACGCAGAAGACGGGTGATTTCTGCATTTCCATCTGAGGTAC
chr1	247249719	169932082	169932226	1	144,	0,	169932082,	AAGATGTGAAGGAAGATGGTAGTTTTGAAAATGATGTACCAGGAGGGAGGAGCCAAGATGGCCGAATAGGAACAGCTCCAGTCTATAGCTCCCAGTGTGAGCGACGCAGAAGACGGGTGATTTCTGCATTTCCATCTGAGGTAC
chr1	247249719	169932082	169932226	1	144,	0,	169932082,	AAGATGTGAAGGAAGATGGTAGTTTTGAAAATGATGTACCGGGAGGGAGGAGCCAAGATGGCCGAATAGGAACAGCTCCAGTCTATAGCTCCCAGTGTGAGCGACGCAGAAGACGGGTGATTTCTGCATTTCCATCTGAGGTAC
chr1	247249719	169932082	169932226	1	144,	0,	169932082,	AAGATGTGAAGGAAGATGGTAGTTTTGAAAATGATGTACCAGGAGGGAGGAGCCAAGATGGCCGAATAGGAACAGCTCCAGTCTATAGCTCCCAGTGTGAGCGACGCAGAAGACGGGTGATTTCTGCATTTCCATCTGAGGTAC
chr1	247249719	169932082	169932226	1	144,	0,	169932082,	AAGATGTGAAGGAAGATGGTAGTTTTGAAAATGATGTACCAGGAGGGAGGAGCCAAGATGGCCGAATAGGAACAGCTCCAGTCTATAGCTCCCAGTGTGAGCGACGCAGAAGACGGGTGATTTCTGCATTTCCATCTGAGGTAC
chr1	247249719	169932082	169932226	1	144,	0,	169932082,	AAGATGTGAAGGAAGATGGTAGTTTTGAAAATGATGTACCAGGAGGGAGGAGCCAAGATGGCCGAATAGGAACAGCTCCAGTCTATAGCTCCCAGTGTGAGCGACGCAGAAGACGGGTGATTTCTGCATTTCCATCTGAGGTAC
chr1	247249719	169932082	169932226	1	144,	0,	169932082,	AAGATGTGAAGGAAGATGGTAGTTTTGAAAATGATGTACCAGGAGGGAGGAGCCAAGATGGCCGAATAGGAACAGCTCCAGTCTATAGCTCCCAGTGTGAGCGACGCAGAAGACGGGTGATTTCTGCATTTCCATCTGAGGTAC
chr1	247249719	169932082	169932226	1	144,	0,	169932082,	AAGATGTGAAGGAAGATGGTAGTTTTGAAAATGATGTACCAGGAGGGAGGAGCCAAGATGGCCGAATAGGAACAGCTCCAGTCTATAGCTCCCAGTGTGAGCGACGCAGAAGACGGGTGATTTCTGCATTTCCATCTGAGGTAC
chr1	247249719	169932082	169932226	1	144,	0,	169932082,	AAGATGTGAAGGAAGATGGTAGTTTTGAAAATGATGTACCAGGAGGGAGGAGCCAAGATAGCCGAATAGGAACAGCTCCAGTCTATAGCTCCCAGTGTGAGCGACGCAGAAGACGGGTGATTTCTGCATTTCCATCTGAGGTAC
chr1	247249719	169932082	169932226	1	144,	0,	169932082,	AAGATGTGAAGGAAGATGGTAGTTTTGAAAATGATGTACCAGGAGGGAGGAGCCAAGATGGCCGAATAGGAACAGCTCCAGTCTATAGCTCCCAGTGTGAGCGACGCAGAAGACGGGTGATTTCTGCATTTCCATCTGAGGTAC
chr1	247249719	169932082	169932226	1	144,	0,	169932082,	AAGATGTGAAGGAAGATGGTAGTTTTGAAAATGATGTACCAGGAGGGAGGAGCCAAGATGGCCGAATAGGAACAGCTCCAGTCTATAGCTCCCAGTGTGAGCGACGCAGAAGACGGGTGATTTCTGCATTTCCATCTGAGGTAC
chr1	247249719	169932082	169932226	1	144,	0,	169932082,	AAGATGTGAAGGAAGATGGTAGTTTTGAAAATGATGTACCAGGAGGGAGGAGCCAAGATGGCCGAATAGGAACAGCTCCAGTCTATAGCTCCCAGTGTGAGCGACGCAGAAGATGGGTGATTTCTGCATTTCCATCTGAGGTAC
chr1	247249719	169932082	169932226	2	116,25,	0,117,	169932082,169932201,	AAGATGTGAAGGAAGATGGTAGTTTGAAATGATGTACCAGGAGGGAGGAGCCAAGATGGCCGAATAGGAACAGCTCCAGTCTATAGCTCCCAGTGTGAGCGACGCAGAAGACGGGTGATTTCTGCATTTCCATCTGAGGTAC
chr1	247249719	169932082	169932226	2	121,22,	0,121,	169932082,169932204,	AAGATGTGAAGGAAGATGGTAGTTTGAAAATGATGTACCAGGAGGGAGGAGCCAAGATGGCCGAATAGGAACAGCTCCAGTCTATAGCTCCCAGTGTGAGCGACGCAGAAGACGGGTGATTTCTGCATTTCCATCTGAGGTAC
chr1	247249719	169932082	169932226	1	144,	0,	169932082,	AAGATGTGAAGGAAGATGGTAGTTTTGAAAATGATGTACCAGGAGGGAGGAGCCAAGATGGCCGAATAGGAACAGCTCCAGTCTATAGCTCCCAGTGTGAGCGACGCAGAAGACGGGTGATTTCTGCATTTCCATCTGAGGTAC
chr1	247249719	169932082	169932226	1	144,	0,	169932082,	AAGATGTGAAGGAAGATGGTAGTTTTGAAAATAATGTACCAGGAGGGAGGAGCCAAGATGGCCGAATAGGAACAGCTCCAGTCTATAGCTCCCAGTGTGAGCGACGCAGAAGACGGGTGATTTCTGCATTTCCATCTGAGGTAC
chr1	247249719	169932082	169932226	1	144,	0,	169932082,	AAGATGTGAAGGAAGATGGTAGTTTTGAAAATGATGTACCAGGAGGGAGGAGCCAAGATGGCCGAATAGGAACAGCTCCAGTCTATAGCTCCCAGTGTGAGCGACGCAGAAGACGGGTGATTTCTGCATTTCCATCTGAGGTAC
chr1	247249719	169932082	169932226	1	144,	0,	169932082,	AAGATGTGAAGGAAGATGGTAGTTTTGAGAATGATGTACCAGGAGGGAGGAGCCAAGATGGCCGAATAGGAACAGCTCCAGTCTATAGCTCCCAGTGTGAGCGACGCAGAAGACGGGTGATTTCTGCATTTCCATCTGAGGTAC
chr1	247249719	169932082	169932226	1	144,	0,	169932082,	AAGATGTGAAGGAAGATGGTAGTTTTGAAAATGATGTACCAGGAGGGAGGAGCCAAGATGGCCGAATAGGAACAGCTCCAGTCTATAGCTCCCAGTGTGAGCGACGCAGAAGACGGGTGATTTCTGCATTTCCATCTGAGGTAC
chr1	247249719	169932082	169932226	1	144,	0,	169932082,	AAGATGTGAAGGAAGATGGTAGTTTTGAAAATGATGTACCAGGAGGGAGGAGCCAAGATGGCCGAATAGGAACAGCTCCAGTCTATAGCTCCCAGTGTGAGCGACGCAGAAGACGGGTGATTTCTGCATTTCCATCTGAGGTAC
chr1	247249719	169932082	169932226	1	144,	0,	169932082,	AAGATGTGAAGGAAGATGGTAGTTTTGAAAATGATGTACCAGGAGGGAGGAGCCAAGATGGCCGAATAGGAACAGCTCCAGTCTATAGCTCCCAGTGTGAGCGACGCAGAAGACGGGTGATTTCTGCATTTCCATCTGAGGTAC
chr1	247249719	169932082	169932226	1	144,	0,	169932082,	AAGATGTGAAGGAAGATGGTAGTTTTGAACATGATGTACCAGGAGGGAGGAGCCAAGATGGCCGAATAGGAACAGCTCCAGTCTATAGCTCCCAGTGTGAGCGACGCAGAAGACGGGTGATTTCTGCATTTCCATCTGAGGTAC
chr1	247249719	169932082	169932226	1	144,	0,	169932082,	AAGATGTGAAGGAAGATGGTAGTTTTGAAAATGATGTACCAGGAGGGAGGAGCCAAGATGGCCGAATAGGAACAGCTCCAGTCTATAGCTCCCAGTGTGAGCGACGCAGAAGACGGGTGATTTCTGCATTTCCATCTGAGGTAC
chr1	247249719	169932082	169932226	1	144,	0,	169932082,	AAGATGTGAAGGAAGATGGTAGTTTTGAAAATGATGTACCAGGAGGGAGGAGCCAAGATGGCCGAATAGGAACAGCTCCAGTCTATAGCTCCCAGTGTGAGCGACGCAGAAGACGGGTGATTTCTGCATTTCCATCTGAGGTAC
chr1	247249719	169932082	169932226	1	144,	0,	169932082,	AAGATGTGAAGGAAGATGGTAGTTTTGAAAATGATGTACCAGGAGGGAGGAGCCAAGATGGCCGAATAGGAACAGCTCCAGTCTATAGCTCCCAGTGTGAGCGACGCAGAAGACGGGTGATTTCTGCATTTCCATCTGAGGTAC
chr1	247249719	169932082	169932226	1	144,	0,	169932082,	AAGATGTGAAGGAAGATGGTAGTTTTGAAAATGATGTACCAGGAGGGAGGAGCCAAGATGGCCGAATAGGAACAGCTCCAGTCTATAGCTCCCAGTGTGAGCGACGCAGAAGACGGGTGATTTCTGCATTTCCATCTGAGGTAC
chr1	247249719	169932082	169932226	1	144,	0,	169932082,	AAGATGTGAAGGAAGATGGTAGTTTTGAAAATGATGTACCAGGAGGGAGGAGCCAAGATGGCCGAATAGGAACAGCTCCAGTCTATAGCTCCCAGTGTGAGCGACGCAGAAGACGGGTGATTTCTGCATTTCCATCTGAGGTAC
chr1	247249719	169932082	169932226	1	144,	0,	169932082,	AAGATGTGAAGGAAGATGGTGGTTTTGAAAATGATGTACCAGGAGGGAGGAGCCAAGATGGCCGAATAGGAACAGCTCCAGTCTATAGCTCCCAGTGTGAGCGACGCAGAAGACGGGTGATTTCTGCATTTCCATCTGAGGTAC
chr1	247249719	169932082	169932226	1	144,	0,	169932082,	AAGATGTGAAGGAAGATGGTAGTTTTGAAAATGATGTACCAGGAGGGAGGAGCCAAGATGGCCGAATAGGAACAGCTCCAGTCTATAGCTCCCAGTGTGAGCGACGCAGAAGACGGGTGATTTCTGCATTTCCATCTGAGGTAC
chr1	247249719	169932082	169932226	1	144,	0,	169932082,	AAGATGTGAAGGAAGATGGTAGTTTTGAAAATGATGTACCAGGAGGGAGGAGCCAAGATGGCCGAATAGGAACAGCTCCAGTCTATAGCTCCCAGTGTGAGCGACGCAGAAGACGGGTGATTTCTGCATTTCCATCTGAGGTAC
chr1	247249719	169932082	169932226	1	144,	0,	169932082,	AAGATGTGAAGGAAGATGGTAGTTTTGAAAATGATGTACCAGGAGGGAGGAGCCAAGATGGCCGAATAGGAACAGCTCCAGTCTATAGCTCCCAGTGTGAGCGACGCAGAAGACGGGTGATTTCTGCATTTCCATCTGAGGTAC
chr1	247249719	169932082	169932226	1	144,	0,	169932082,	AAGATGTGAAGGAAGATGGTAGTTTTGAAAATGATGTACCAGGAGGGAGGAGCCAAGATGGCCGAATAGGAACAGCTCCAGTCTATAGCTCCCAGTGTGAGCGACGCAGAAGACGGGTGATTTCTGCATTTCCATCTGAGGTAC
chr1	247249719	169932082	169932226	1	144,	0,	169932082,	AAGATGTGAAGGAAGATGGTAGTTTTGAAAATGATGTACCAGGAGGGAGGAGCCAAGATGGCCGAATAGGAACAGCTCCAGTCTATAGCTCCCAGTGTGAGCGACGCAGAAGACGGGTGATTTCTGCATTTCCATCTGAGGTAC
chr1	247249719	169932082	169932226	1	144,	0,	169932082,	AAGATGTGAAGGAAGATGGTAGTTTTGAAAATGATGTACCAGGAGGGAGGAGCCAAGATGGCCGAATAGGAACAGCTCCAGTCTATAGCTCCCAGTGTGAGCGACGCAGAAGACTGGTGATTTCTGCATTTCCATCTGAGGTAC
chr1	247249719	169932082	169932226	1	144,	0,	169932082,	AAGATGTGAAGGAAGATGGTAGTTTTGAAAATGATGTACCAGGAGGGAGGAGCCAAGATGGCCGAATAGGAACAGCTCCAGTCTATAGCTCCCAGTGTGAGCGACGCAGAAGACGGGTGATTTCTGCATTTCCATCTGAGGTAC
chr1	247249719	169932082	169932226	1	144,	0,	169932082,	AAGATGTGAAGGAAGATGGTAGTTTTGAAAATGATGTACCAGGAGGGAGGAGCCAAGATGGCCGAATAGGAACAGCTCCAGTCTATAGCTCCCAGTGTGAGCGACGCAGAAGACGGGTGATTTCTGCATTTCCATCTGAGGTAC
chr1	247249719	169932082	169932226	1	144,	0,	169932082,	AAGATGTGAAGGAAGATGGTAGTTTTGAAAATGATGTACCAGGAGGGAGGAGCCAAGATGGCCGAATAGGAACAGCTCCAGTCTATAGCTCCCAGTGTGAGCGACGCAGAAGACGGGTGATTTCTGCATTTCCATCTGAGGTAC
chr1	247249719	169932082	169932226	1	144,	0,	169932082,	AAGATGTGAAGGAAGATGGTAGTTTTGAAAATGATGTACCAGGAGGGAGGAGCCAAGATGGCCGAATAGGAACAGCTCCAGTCTATAGCTCCCAGTGTGAGCGACGCAGAAGACGGGTGATTTCTGCATTTCCATCTGAGGTAC
chr1	247249719	169932082	169932226	1	144,	0,	169932082,	AAGATGTGAAGGAAGATGGTAGTTTTGAAAATGATGTACCAGGAGGGAGGAGCCAAGATGGCCGAATAGGAACAGCTCCAGTCTATAGCTCCCAGTGTGAGCGACGCAGAAGACGGGTGATTTCTGCATTTCCATCTGAGGTAC
chr1	247249719	169932082	169932226	1	144,	0,	169932082,	AAGATGTGAAGGAAGATGGTAGTTTTGAAAATGATGTACCAGGAGGGAGGAGCCAAGATGGCCGAATAGGAACAGCTCCAGTCTATAGCTCCCAGTGTGAGCGACGCAGAAGACGGGTGATTTCTGCATTTCCATCTGAGGTAC
chr1	247249719	169932082	169932226	1	144,	0,	169932082,	AAGATGTGAAGGAAGATGGTAGTTTTGAAAATGATGTACCAGGAGGGAGGAGCCAAGATGGCCGAATAGGAACAGCTCCAGTCTATAGCTCCCAGTGTGAGCGACGCAGAAGACAGGTGATTTCTGCATTTCCATCTGAGGTAC
chr1	247249719	169932082	169932226	1	144,	0,	169932082,	AAGATGTGAAGGAAGATGGTAGTTTTGAAAATGATGTACCAGGAGGGAGGAGCCAAGATGGCCGAATAGGAACAGCTCCAGTCTATAGCTCCCAGTGTGAGCGGCGCAGAAGACGGGTGATTTCTGCATTTCCATCTGAGGTAC
chr1	247249719	169932082	169932226	1	144,	0,	169932082,	AAGATGTGAAGGAAGATGGTAGTTTTGAAAATGATGTACCAGGAGGGAGGAGCCAAGATGGCCGAATAGGAACAGCTCCAGTCTATAGCTCCCAGTGTGAGCGACGCAGAAGACGGGTGATTTCTGCATTTCCATCTGAGGTAC
chr1	247249719	169932082	169932226	1	144,	0,	169932082,	AAGATGTGAAGGAAGATGGTAGCTTTGAAAATGATGTACCAGGAGGGAGGAGCCAAGATGGCCGAATAGGAACAGCTCCAGTCTATAGCTCCCAGTGTGAGCGACGCAGAAGACGGGTGATTTCTGCATTTCCATCTGAGGTAC
chr1	247249719	169932082	169932226	1	144,	0,	169932082,	AAGATGTGAAGGAAGATGGTAGTTTTGAAAATGATGTACCAGGAGGGAGGAGCCAAGATGGCCGAATAGGAACAGCTCCAGTCTATAGCTCCCAGTGTGAGCGACGCAGAAGACGGGTGATTTCTGCATTTCCATCTGAGGTAC
chr1	247249719	169932082	169932226	1	144,	0,	169932082,	AAGATGTGAAGGAAGATGGTAGTTTTGAAAATGATGTACCAGGAGGGAGGAGCCAAGATGGCCGAATAGGAACAGCTCCAGTCTATAGCTCCCAGTGTGAGCGACGCAGAAGACGGGTGATTTCTGCATTTCCATCTGAGGTAC
chr1	247249719	169932082	169932226	1	144,	0,	169932082,	AAGATGTGAAGGAAGATGGTAGTTTTGAAAATGATGTACCAGGAGGGAGGAGCCAAGATGGCCGAATAGGAACAGCTCCAGTCTATAGCTCCCAGTGTGAGCGACGCAGAAGACGGGTGATTTCTGCATTTCCATCTGAGGTAC
chr1	247249719	169932082	169932226	1	144,	0,	169932082,	AAGATGTGAAGGAAGATGGTAGTTTTGAAAATGATGTACCAGGAGGGAGGAGCCAAGATGGCCGAATAGGAACAGCTCCAGTCTATAGCTCCCAGTGTGAGCGACGCAGAAGACGGGTGATTTCTGCATTTCCATCTGAGGTAC
chr1	247249719	169932082	169932226	1	144,	0,	169932082,	AAGATGTGAAGGAAGATGGTAGTTTTGAAAATGATGTACCAGGAGGGAGGAGCCAAGATGGCCGAATAGGAACAGCTCCAGTCTATAGCTCCCAGTGTGAGCGACGCAGAAGACGGGTGATTTCTGCATTTCCATCTGAGGTAC
chr1	247249719	169932082	169932226	2	125,18,	0,127,	169932082,169932208,	AAGATGTGAAGGAAGATGTATAGTTTTGAAAATGATGTACCAGGAGGGAGGAGCCAAGATGGCCGAATAGGAACAGCTCCAGTCTATAGCTCCCAGTGTGAGCGACGCAGAAGACGGGTGATTTCTGCATTTCCATCTGAGGTAC
chr1	247249719	169932082	169932226	1	144,	0,	169932082,	AAGATGTGAAGGAAGATGGTAGTTTTGAAAATGATGTACCAGGAGGGAGGAGCCAAGATGGCCGAATAGGAACAGCTCCAGTCTATAGCTCCCAGTGTGAGCGACGCAGAAGACGGGTGATTTCTGCATTTCCATCTGAGGTAC
chr1	247249719	169932082	169932226	1	144,	0,	169932082,	AAGATGTGAAGGAAGATGGTAGTTTTGAAAATGATGTACCAGGAGGGAGGAGCCAAGATGGCCGAATAGGAACAGCTCCAGTCTATAGCTCCCAGCGTGAGCGACGCAGAAGACGGGTGATTTCTGCATTTCCATCTGAGGTAC
chr1	247249719	169932082	169932226	1	144,	0,	169932082,	AAGATGTGAAGGAAGATGGTAGTTTTGAAAATGATGTACCAGGAGGGAGGAGCCAAGATGGCCGAATAGGAACAGCTCCAGTCTATAGCTCCCAGTGTGAGCGACGCAGAAGACGGGTGATTTCTGCATTTCCATCTGAGGTAC
chr1	247249719	169932082	169932226	1	144,	0,	169932082,	AAGATGTGAAGGAAGATGGTAGTTTTGAAAATGATGTACCAGGAGGGAGGAGCCAAGATGGCCGAATAGGAACAGCTCCAGTCTATAGCTCCCAGTGTGAGCGACGCAGAAGACGGGTGATTTCTGCATTTCCATCTGAGGTAC
chr1	247249719	169932082	169932226	1	144,	0,	169932082,	AAGATGTGAAGGAAGATGGTAGTTTTGAAAATGATGTACCAGGAGGGAGGAGCCAAGATGGCCGAATAGGAACAGCTCCAGTCTATAGCTCCCAGTGTGAGCGACGCAGAAGACGGGTGATTTCTGCATTTCCATCTGAGGTAC
chr1	247249719	169932082	169932226	1	144,	0,	169932082,	AAGATGTGAAGGAAGATGGTAGTTTTGAAAATGATGTACCAGGAGGGAGGAGCCAAGATGGCCGAATAGGAACAGCTCCAGTCTATAGCTCCCAGTGTGAGCGACGCAGAAGACGGGTGATTTCTGCATTTCCATCTGAGGTAC
chr1	247249719	169932082	169932226	1	144,	0,	169932082,	AAGATGTGAAGGAAGATGGTAGTTTTGAAAATGATGTACCAGGAGGGAGGAGCCAAGATGGCCGAATAGGAACAGCTCCAGTCTATAGCTCCCAGTGTGAGCGACGCAGAAGACGGGTGATTTCTGCATTTCCATCTGAGGTAC
chr1	247249719	169932082	169932226	3	23,92,27,	0,23,115,	169932082,169932106,169932199,	AAGATGTGAAGGAAGATGGTAGTTTTGAAATGATGTACCAGGAGGGAGGAGCCAAGATGGCCGAATAGGAACAGCTCCAGTCTATAGCTCCCAGTGTGAGCGACGCAGAAGACGGGTGATTCTGCATTTCCATCTGAGGTAC
chr1	247249719	169932082	169932226	1	144,	0,	169932082,	AAGATGTGAAGGAAGATGGTAGTTTTGAAAATGATGTACCAGGAGGGAGGAGCCAAGATGGCCGAATAGGAACAGCTCCAGTCTATAGCTCCCAGTGTGAGCGACGCAGAAGACGGGTGATTTCTGCATTTCCATCTGAGGTAC
chr1	247249719	169932082	169932226	1	144,	0,	169932082,	AAGATGTGAAGGAAGATGGTAGTTTTGAAAATGATGTACCAGGAGGGAGGAGCCAAGATGGCCGAATAGGAACAGCTCCAGTCTATAGCTCCCAGTGTGAGCGACGCAGAAGACGGGTGATTTCTGCATTTCCATCTGAGGTAC
chr1	247249719	169932082	169932226	1	144,	0,	169932082,	AAGATGTGAAGGAAGATGGTAGTTTTGAAAATGATGTACCAGGAGGGAGGAGCCAAGATGGCCGAATAGGAACAGCTCCAGTCTATAGCTCCCAGTGTGAGCGACGCAGAAGACGGGTGATTTCTGCATTTCCATCTGAGGTAC
chr1	247249719	169932082	169932226	1	144,	0,	169932082,	AAGATGTGAAGGAAGATGGTAGTTTTGAAAATGATGTACCAGGAGGGAGGAGCCAAGATGGCCGAATAGGAACAGCTCCAGTCTATAGCTCCCAGTGTGAGCGACGCAGAAGACTGGTGATTTCTGCATTTCCATCTGAGGTAC
chr1	247249719	169932082	169932226	1	144,	0,	169932082,	AAGATGTGAAGGAAGATGGTAGTTTTGAAAATGATGTACCAGGAGGGAGGAGCCAAGATGGCCGAATAGGAACAGCTCCAGTCTATAGCTCCCAGTGTGAGCGACGCAGAAGACGGGTGATTTCTGCATTTCCATCTGAGGTAC
chr1	247249719	169932082	169932226	1	144,	0,	169932082,	AAGATGTGAAGGAAGATGGTAGTTTTGAAAATGATGTACCAGGAGGGAGGAGCCAAGATGGCCGAATAGGAACAGCTCCAGTCTATAGCTCCCAGTGTGAGCGACGCAGAAGACGGGTGATTTCTGCATTTCCATCTGAGGTAC
chr1	247249719	169932082	169932226	1	144,	0,	169932082,	AAGATGTGAAGGAAGATGGTAGTTTTGAAAATGATGTACCAGGAGGGAGGAGCCAAGATGGCCGAATAGGAACAGCTCCAGTCTATAGCTCCCAGTGTGAGCGACGCAGAAGACGGGTGATTTCTGCATTTCCATCTGAGGTAC
chr1	247249719	169932082	169932226	1	144,	0,	169932082,	AAGATGTGAAGGAAGATGGTAGTTTTGAAAATGATGTACCAGGAGGGAGGAGCCAAGATGGCCGAATAGGAACAGCTCCAGTCTATAGCTCCCAGCGTGAGCGACGCAGAAGACGGGTGATTTCTGCATTTCCATCTGAGGTAC
chr1	247249719	169932082	169932226	1	144,	0,	169932082,	AAGATGTGAAGGAAGATGGTAGTTTTGAAAATGATGTACCAGGAGGGAGGAGCCATGATGGCCGAATAGGAACAGCTCCAGTCTATAGCTCCCAGTGTGAGCGACGCAGAAGACGGGTGATTTCTGCATTTCCATCTGAGGTAC
chr1	247249719	169932082	169932226	1	144,	0,	169932082,	AAGATGTGAAGGAAGATGGTAGTTTTGAAAATGATGTACCAGGAGGGAGGAGCCAAGATGGCCGAATAGGAACAGCTCCAGTCTATAGCTCCCAGTGTGAGCGACGCAGAAGATGGGTGATTTCTGCATTTCCATCTGAGGTAC
chr1	247249719	169932082	169932226	1	144,	0,	169932082,	AAGATGTGAAGGAAGATGGTAGTTTTGAAAATGATGTACCAGGAGGGAGGAGCCAAGATGGCCGAATAGGAACAGCTCCAGTCTATAGCTCCCAGTGTGAGCGACGCAGAAGACGGGTGATTTCTGCATTTCCATCTGAGGTAC
chr1	247249719	169932082	169932226	1	144,	0,	169932082,	AAGATGTGAAGGAAGATGGTAGTTTTGAAAATGATGTACCAGGAGGGAGGAGCCAAGATGGCCGAATAGGAACAGCTCCAGTCTATAGCTCCCAGTGTGAGCGACGCAGAAGACGGGTGATTTCTGCATTTCCATCTGAGGTAC
chr1	247249719	169932082	169932226	1	144,	0,	169932082,	AAGATGTGAAGGAAGATGGTAGTTTTGAAAATGATGTACCAGGAGGGAGGAGCCAAGATGGCCGAATAGGAACAGCTCCAGTCTATAGCTCCCAGTGTGAGCGACGCAGAAGACGGGTGATTTCTGCATTTCCATCTGAGGTAC
chr1	247249719	169932082	169932226	1	144,	0,	169932082,	AAGATGTGAAGGAAGATGGTAGTTTTGAAAATGATGTACCAGGAGGGAGGAGCCAAGATGGCCGAATAGGAACAGCTCCAGTCTATAGCTCCCAGTGTGAGCGACGCAGAAGACGGGTGATTTCTGCATTTCCATCTGAGGTAC
chr1	247249719	169932082	169932226	2	121,22,	0,121,	169932082,169932204,	AAGATGTGAAGGAAGATGGTAGTTTGAAAATGATGTACCAGGAGGGAGGAGCCAAGATGGCCGAATAGGAACAGCTCCAGTCTATAGCTCCCAGTGTGAGCGACGCAGAAGACGGGTGATTTCTGCATTTCCATCTGAGGTAC
chr1	247249719	169932082	169932226	1	144,	0,	169932082,	AAGATGTGAAGGAAGATGGTAGTTTTGAAAATGATGTACCAGGAGGGAGGAGCCAAGATGGCCGAATAGGAACAGCTCCAGTCTATAGCTCCCAGTGTGAGCGACGCAGAAGACGGGTGATTTCTGCATTTCCATCTGAGGTAC
chr1	247249719	169932082	169932226	1	144,	0,	169932082,	AAGATGTGAAGGAAGATGGTAGTTTTGAAAATGATGTACCAGGAGGGAGGAGCCAAGATGGCCGAATAGGAACAGCTCCAGTCTATAGCTCCCAGTGTGAGCGACGCAGAAGACGGGTGATTTCTGCATTTCCATCTGAGGTAC
chr1	247249719	169932082	169932226	1	144,	0,	169932082,	AAGATGTGAAGGAAGATGGTAGTTTTGAAAATGGTGTACCAGGAGGGAGGAGCCAAGATGGCCGAATAGGAACAGCTCCAGTCTATAGCTCCCAGTGTGAGCGACGCAGAAGACGGGTGATTTCTGCATTTCCATCTGAGGTAC
chr1	247249719	169932082	169932226	1	144,	0,	169932082,	AAGATGTGAAGGAAGATGGTAGTTTTGAAAATGATGTACCAGGAGGGAGGAGCCAAGATGGCCGAATAGGAACAGCTCCAGTCTATAGCTCCCAGTGTGAGCGACGCAGAAGACGGGTGATTTCTGCATTTCCATCTGAGGTAC
chr1	247249719	169932082	169932226	1	144,	0,	169932082,	AAGATGTGAAGGAAGATGGTAGTTTTGAAAATGATGTACCAGGAGGGAGGAGCCAAGATGGCCGAATAGGAACAGCTCCAGTCTATAGCTCCCAGTGTGAGCGACGCAGAAGACGGGTGATTTCTGCATTTCCATCTGAGGTAC
chr1	247249719	169932082	169932226	1	144,	0,	169932082,	AAGATGTGAAGGAAGATGGTAGTTTTGAAAATGATGTACCAGGAGGGAGGAGCCAAGATGGCCGAATAGGAACAGCTCCAGTCTATAGCTCCCAGTGTGAGCGACGCAGAAGACGGGTGATTTCTGCATTTCCATCTGAGGTAC
chr1	247249719	169932082	169932226	1	144,	0,	169932082,	AAGATGTGAAGGAAGATGGTAGTTTTGAAAATGATGTACCAGGAGGGAGGAGCCAAGATGGCCGAATAGGAACAGCTCCAGTCTATAGCTCCCAGTGTGAGCGACGCAGAAGACGGGTGATTTCTGCATTTCCATCTGAGGTAC
chr1	247249719	169932082	169932226	2	11,133,	0,12,	169932082,169932093,	AAGATGTGAAGGAAGATGGTAGTTTTGAAAATGATGTACCAGGAGGGAGGAGCCAAGATGGCCGAATAGGAACAGCTCCAGTCTATAGCTCCCAGTGTGAGCGACGCAGAAGACGGGTGATTTCTGCATTTCCAATCTGAGGTAC
chr1	247249719	169932082	169932226	2	121,22,	0,121,	169932082,169932204,	AAGATGCGAAGGAAGATGGTAGTTTGAAAATGATGTACCAGGAGGGAGGAGCCAAGATGGCCGAATAGGAACAGCTCCAGTCTATAGCTCCCAGTGTGAGCGACGCAGAAGACGGGTGATTTCTGCATTTCCATCTGAGGTAC
chr1	247249719	169932082	169932226	1	144,	0,	169932082,	AAGATGTGAAGGAAGATGGTAGTTTTGAAAATGATGTACCAGGAGGGAGGAGCCAAGATGGCCGAATAGGAACAGCTCCAGTCTATAGCTCCCAGTGTGAGCAACGCAGAAGACGGGTGATTTCTGCATTTCCATCTGAGGTAC
chr1	247249719	169932082	169932226	1	144,	0,	169932082,	AAGATGTGAAGGAAGATGGTAGTTTTGAAAATGATGTACCAGGAGGGAGGAGCCAAGATGGCCGAATAGGAACAGCTCCAGTCTATAGCTCCCAGTGTGAGCGACGCAGAAGACGGGTGATTTCTGCATTTCCATCTGAGGTAC
chr1	247249719	169932082	169932226	1	144,	0,	169932082,	AAGATGTGAAGGAAGATGGTAGTTTTGAAAATGATGTACCAGGAGGGAGGAGCCAAGATGGCCGAATAGGAACAGCTCCAGTCTATAGCTCCCAGTGTGAGCGACGCAGAAGACGGGTGATTTCTGCATTTCCATCTGAGGTAC
chr1	247249719	169932082	169932226	1	144,	0,	169932082,	AAGATGTGAAGGAAGATGGTAGTTTTGAAAATGATGTACCAGGAGGGAGGAGCCAAGATGGCCGAATAGGAACAGCTCCAGTCTATAGCTCCCAGTGTGAGCGACGCAGAAGACGGGTGATTTCTGCATTTCCATCTGAGGTAC
chr1	247249719	169932082	169932226	1	144,	0,	169932082,	AAGATGTGAAGGAAGATGGTAGTTTTGAAAATGATGTACCAGGAGGGAGGAGCCAAGATGGCCGAATAGGAACAGCTCCAGTCTATAGCTCCCAGTGTGAGCGACGCAGAAGACGGGTGATTTCTGCATTTCCATCTGAGGTAC
chr1	247249719	169932082	169932226	1	144,	0,	169932082,	AAGATGTGAAGGAAGATGGTAGTTTTGAAAATGATGTACCAGGAGGGAGGAGCCAAGATGGCCGAATAGGAACAGCTCCAGTCTATAGCTCCCAGTGTGAGCGACGCAGAAGACGGGTGATTTCTGCATTTCCATCTGAGGTAC
chr1	247249719	169932082	169932226	2	29,114,	0,29,	169932082,169932112,	AAGATGTGAAGGAAGATGGTAGTTTTGAAAATGATGTACCAGGAGGGAGGAGCCAAGATGGCCGAATAGGAACAGCTCCAGTCTATAGCTCCCAGTGTGAGCGACGCAGAAGACGGTGATTTCTGCATTTCCATCTGAGGTAC
chr1	247249719	169932082	169932226	1	144,	0,	169932082,	AAGATGTGAAGGAAGATGGTAGTTTTGAAAATGATGTACCAGGAGGGAGGAGCCAAGATGGCCGAATAGGAACAGCTCCAGTCTATAGCTCCCAGTGTGAGCGACGCAGAAGACGGGTGATTTCTGCATTTCCATCTGAGGTAC
chr1	247249719	169932082	169932226	2	121,22,	0,121,	169932082,169932204,	AAGATGTGAAGGAAGATGGTAGTTTGAAAATGATGTACCAGGAGGGAGGAGCCAAGATGGCCGAATAGGAACAGCTCCAGTCTATAGCTCCCAGTGTGAGCGACGCAGAAGACGGGTGATTTCTGCATTTCCATCTGAGGTAC
chr1	247249719	169932082	169932226	1	144,	0,	169932082,	AAGATGTGAAGGAAGATGGTAGTTTTGAAAATGATGTACCAGGAGGGAGGAGCCAAGATGGCCGAATAGGAACAGCTCCAGTCTATAGCTCCCAGTGTGAGCGACGCAGAAGACAGGTGATTTCTGCATTTCCATCTGAGGTAC
chr1	247249719	169932082	169932226	1	144,	0,	169932082,	AAGATGTGAAGGAAGATGGTAGTTTTGAAAATGATGTACCAGGAGGGAGGAGCCAAGATGGCCGAATAGGAACAGCTCCAGTCTATAGCTCCCAGTGTGAGCGACGCAGAAGACGGGTGATTTCTGCATTTCCATCTGAGGTAC
chr1	247249719	169932082	169932226	1	144,	0,	169932082,	AAGATGTGAAGGAAGATGGTAGTTTTGAAAATGATGTACCAGGAGGGAGGAGCCAAGATGGCCGAATAGGAACAGCTCCAGTCTATAGCTCCCAGTGTGACCGACGCAGAAGACGGGTGATTTCTGCATTTCCATCTGAGGTAC
chr1	247249719	169932082	169932226	2	82,61,	0,82,	169932082,169932165,	AAGATGTGAAGGAAGATGGTAGTTTTGAAAATGATGTACCAGGAGGGAGGAGCCAAGATGGCGAATAGGAACAGCTCCAGTCTATAGCTCCCAGTGTGAGCGACGCAGAAGACGGGTGATTTCTGCATTTCCATCTGAGGTAC
chr1	247249719	169932082	169932226	1	144,	0,	169932082,	AAGATGTGAAGGAAGATGGTAGTTTTGAAAATGATGTACCAGGAGGGAGGAGCCAAGATGGCCGAATAGGAACAGCTCCAGTCTATAGCTCCCAGTGTGAGCGACGCAGAAGACGGGTGATTTCTGCATTTCCATCTGAGGTAC
chr1	247249719	169932082	169932226	1	144,	0,	169932082,	AAGATGTGAAGGAAGATGGTAGTTTTGAAAATGATGTACCGGGAGGGAGGAGCCAAGATGGCCGAATAGGAACAGCTCCAGTCTATAGCTCCCAGTGTGAGCGACGCAGAAGACGGGTGATTTCTGCATTTCCATCTGAGGTAC
chr1	247249719	169932082	169932226	1	144,	0,	169932082,	AAGATGTGAAGGAAGATGGTAGTTTTGAAAATGATGTACCAGGAGGGAGGAGCCAAGATGGCCGAATAGGAACAGCTCCAGTCTATAGCTCCCAGTGTGAGCGACGCAGAAGACGGGTGATTTCTGCATTTCCATCTGAGGTAC
chr1	247249719	169932082	169932226	1	144,	0,	169932082,	AAGATGTGAAGAAAGATGGTAGTTTTGAAAATGATGTACCAGGAGGGAGGAGCCAAGATGGCCGAATAGGAACAGCTCCAGTCTATAGCTCCCAGTATGAGCGACGCAGAAGACGGGTGATTTCTGCATTTCCATCTGAGGTAC
chr1	247249719	169932082	169932226	1	144,	0,	169932082,	AAGATGTGAAGGAAGATGGTAGTTTTGAAAATGATGTACCAGGAGGGAGGAGCCAAGATGGCCGAATAGGAACAGCTCCAGTCTATAGCTCCCAGTGTGAGCGACGCAGAAGACGGGTGATTTCTGCATTTCCATCTGAGGTAC
chr1	247249719	169932082	169932226	1	144,	0,	169932082,	AAGATGTGAAGGAAGATGGTAGTTTTGAAAATGATGTACCAGGAGGGAGGAGCCAAGATGGCCGAATAGGAACAGCTCCAGTCTATAGCTCCCAGTGTGAGCGACGCAGAAGACGGGTGATTTCTGCATTTCCATCTGAGGTAC
chr1	247249719	169932082	169932226	1	144,	0,	169932082,	AGGATGTGAAGGAAGATGGTAGTTTTGAAAATGATGTACCAGGAGGGAGGAGCCAAGATGGCCGAATAGGAACAGCTCCAGTCTATAGCTCCCAGTGTGAGCGACGCAGAAGACGGGTGATTTCTGCATTTCCATCTGAGGTAC
chr1	247249719	169932082	169932226	1	144,	0,	169932082,	AAGATGTGAAGGAAGATGGTAGTTTTGAAAATGATGTACCAGGAGGGAGGAGCCAAGATGGCCGAATAGGAACAGCTCCAGTCTATAGCTCCCAGTGTGAGCGACGCAGAAGACGGGTGATTTCTGCATTTCCATCTGAGGTAC
chr1	247249719	169932082	169932226	1	144,	0,	169932082,	AAGATGTGAAGGAAGATGGTAGTTTTGAAAATGATGTACCAGGAGGGAGGAGCCAAGATGGCCGAATAGGAACAGCTCCAGTCTATAGCTCCCAGTGTGAGCGACGCAGAAGACGGGTGATTTCTGCATTTCCATCTGAGGTAC
chr1	247249719	169932082	169932226	1	144,	0,	169932082,	AAGATGTGAAGGAAGATGGTAGTTTTGAAAATGATGTACCAGGAGGGAGGAGCCAAGATGGCCGAATAGGAACAGCTCCAGTCTATAGCTCCCAGTGTGAGCGACGCAGAAGACGGGTGATTTCTGCATTTCCATCTGAGGTAC
chr1	247249719	169932082	169932226	1	144,	0,	169932082,	AAGATGTGAAGGAAGATGGTAGTTTTGAAAATGATGTACCAGGAGGGAGGAGCCAAGATGGCCGAATAGGAACAGCTCCAGTCTATAGCTCCCAGTGTGAGCGACGCAGAAGACGGGTGATTTCTGCATTTCCATCTGAGGTAC
chr1	247249719	169932082	169932226	1	144,	0,	169932082,	AAGATGTGAAGGAAGATGGTAGTTTTGAAAATGATGTACTAGGAGGGAGGAGCCAAGATGGCCGAATAGGAACAGCTCCAGTCTATAGCTCCCAGTGTGAGCGACGCAGAAGACGGGTGATTTCTGCATTTCCATCTGAGGTAC
chr1	247249719	169932082	169932226	1	144,	0,	169932082,	AAGATGTGAAGGAAGATGGTAGTTTTGAAAATGATGTACCAGGAGGGAGGAGCCAAGATGGCCGAATAGGAACAGCTCCAGTCTATAGCTCCCAGTGTGAGCGACGCAGAAGACGGGTGATTTCTGCATTTCCATCTGAGGTAC
chr1	247249719	169932082	169932226	1	144,	0,	169932082,	AAGATGTGAAGGAAGATGGTAGTTTTGAAAATGATGTACCAGGAGGGAGGAGCCAAGATGGCCGAATAGGAACAGCTCCAGTCTATAGCTCCCAGTGTGAGCGACGCAGAAGACGGGTGATTTCTGCATTTCCATCTGAGGTAC
chr1	247249719	169932082	169932226	2	116,25,	0,117,	169932082,169932201,	AAGGTGTGAAGGAAGATGGTAGTTTGAAATGATGTACCAGGAGGGAGGAGCCAAGATGGCCGAATAGGAACAGCTCCAGTCTATAGCTCCCAGTGTGAGCGACGCAGAAGACGGGTGATTTCTGCATTTCCATCTGAGGTAC
chr1	247249719	169932082	169932226	1	144,	0,	169932082,	AAGATGTGAAGGAAGATGGTAGTTTTGAAAATGATGTACCAGGAGGGAGGAGCCAAGATGGCCGAATAGGAACAGCTCCAGTCTATAGCTCCCAGTGTGAGCGACGCAGAAGACGGGTGATTTCTGCATTTCCATCTGAGGTAC
chr1	247249719	169932082	169932226	1	144,	0,	169932082,	AAGATGTGAAGGAAGATGGTAGTTTTGAAAATGATGTACCAGGAGGGAGGAGCCAAGATGGCCGAATAGGAACAGCTCCAGTCTATAGCTCCCAGTGTGAGCGACGCAGAAGACGGGTGATTTCTGCATTTCCATCTGAGGTAC
chr1	247249719	169932082	169932226	1	144,	0,	169932082,	AAGATGTGAAGGAAGATGGTAGTTTTGAAAATGATGTACCAGGAGGGAGGAGCCAAGATGGCCGAATAGGAACAGCTCCAGTCTATAGCTCCCAGTGTGAGCGACGCAGAAGACGGGTGATTTCTGCATTTCCATCTGAGGTAC
chr1	247249719	169932082	169932226	1	144,	0,	169932082,	AAGATGTGAAGGAAGATGGTAGTTTTGAAAATGATGTACCAGGAGGGAGGAGCCAAGATGGCCGAATAGGAACAGCTCCAGTCTATAGCTCCCAGTGTGAGCGACGCAGAAGACGGGTGATTTCTGCATTTCCATCTGAGGTAC
chr1	247249719	169932082	169932226	1	144,	0,	169932082,	AAGATGTGAAGGAAGATGGTAGTTTTGAAAATGATGTACCAGGAGGGAGGAGCCAAGATGGCCGAATAGGAACAGCTCCAGTCTATAGCTCCCAGTGTGAGCGACGCAGAAGACGGGTGATTTCTGCATTTCCATCTGAGGTAC
chr1	247249719	169932082	169932226	1	144,	0,	169932082,	AAGATGTGAAGGAAGATGGTAGTTTTGAAAATGATGTACCAGGAGGGAGGAGCCAAGATGGCCGAATAGGAACAGCTCCAGTCTATAGCTCCCAGTGTGAGCGACGCAGAAGACGGGTGATTTCTGCATTTCCATCTGAGGTAC
chr1	247249719	169932082	169932226	1	144,	0,	169932082,	AAGATGTGAAGGAAGATGGTAGTTTTGAAAATGATGTACCAGGAGGGAGGAGCCAAGATGGCCGAATAGGAACAGCTCCAGTCTATAGCTCCCAGTGTGAGCGACGCAGAAGACGGGTGATTTCTGCATTTCCATCTGAGGTAC
chr1	247249719	169932082	169932226	1	144,	0,	169932082,	AAGATGTGAAGGAAGATGGTAGTTTTGAAAATGATGTACCAGGAGGGAGGAGCCAAGATGGCCGAATAGGAACAGCTCCAGTCTATAGCTCCCAGTGTGAGCGACGCAGAAGACGGGTGATTTCTGCATTTCCATCTGAGGTAC
chr1	247249719	169932082	169932226	1	144,	0,	169932082,	AAGATGTGAAGGAAGATGGTAGTTTTGAAAATGATGTACCAGGAGGGAGGAGCCAAGATGGCCGAATAGGAACAGCTCCAGTCTATAGCTCCCAGTGTGAGCGACGCAGAAGACGGGTGATTTCTGCATTTCCATCTGAGGTAC
chr1	247249719	169932082	169932226	1	144,	0,	169932082,	AAGATGTGAAGGAAGATGGTAGTTTTGAAAATGATGTACCAGGAGGGAGGAGCCAAGATGGCCGAATAGGAACAGCTCCAGTCTATAGCTCCCAGTGTGAGCGACGCAGAAGACGGGTGATTTCTGCATTTCCATCTGAGGTAC
chr1	247249719	169932082	169932226	1	144,	0,	169932082,	AAGATGTGAAGGAAGATGGTAGTTTTGAAAATGATGTACCAGGAGGGAGGAGCCAAGATGGCCGAATAGGAACAGCTCCAGTCTATAGCTCCCAGTGTGAGCGACGCAGAAGACGGGTGATTTCTGCATTTCCATCTGAGGTAC
chr1	247249719	169932082	169932226	1	144,	0,	169932082,	AAGATGTGAAGGAAGATGGTAGTTTTGAAAATGATGTACCAGGAGGGAGGAGCCAAGATGGCCGAATAGGAACAGCTCCAGTCTATAGCTCCCAGTGTGAGCGACGCAGAAGACGGGTGATTTCTGCATTTCCATCTGAGGTAC
chr1	247249719	169932082	169932226	1	144,	0,	169932082,	AAGATGTGAAGGAAGATGGTAGTTTTGAAAATGATGTACCAGGAGGGAGGAGCCAAGATGGCCGAATAGGAACAGCTCCAGTCTATAGCTCCCAGTGTGAGCGACGCAGAAGACGGGTGATTTCTGCATTTCCATCTGAGGTAC
chr1	247249719	169932082	169932226	1	144,	0,	169932082,	AAGATGTGAAGGAAGATGGTAGTTTTGAAAATGATGTACCAGGAGGGAGGAGCCAAGATGGCCGAATAGGAACAGCTCCAGTCTATAGCTCCCAGTGTGAGCGACGCAGAAGACGGGTGATTTCTGCATTTCCATCTGAGGTAC
chr1	247249719	169932082	169932226	1	144,	0,	169932082,	AAGATGTGAAGGAAGATGGTAGTTTTGAAAATGATGTACCAGGAGGGAGGAGCCAAGATGGCCGAATAGGAACAGCTCCAGTCTATAGCTCCCAGTGTGAGCGACGCAGAAGACGGGTGATTTCTGCATTTCCATCTGAGGTAC
chr1	247249719	169932082	169932226	1	144,	0,	169932082,	AAGATGTGAAGGAAGATGGTAGTTTTGAAAATGATGTACCAGGAGGGAGGAGCCAAGGTGGCCGAATAGGAACAGCTCCAGTCTATAGCTCCCAGTGTGAGCGACGCAGAAGACGGGTGATTTCTGCATTTCCATCTGAGGTAC
chr1	247249719	169932082	169932226	1	144,	0,	169932082,	AAGATGTGAAGGAAGATGGTAGTTTTGAAAATGATGTACCAGGAGGGAGGAGCCAAGATGGCCGAATAGGAACAGCTCCAGTCTATAGCTCCCAGTGTGAGCGACGCAGAAGACGGGTGATTTCTGCATTTCCATCTGAGGTAC
chr1	247249719	169932082	169932226	2	116,25,	0,117,	169932082,169932201,	AAGATGTGAAGGAAGATGGTAGTTTGAAATGATGTACCAGGAGGGAGGAGCCAAGACGGCCGAATAGGAACAGCTCCAGTCTATAGCTCCCAGTGTGAGCGACGCAGAAGACGGGTGATTTCTGCATTTCCATCTGAGGTAC
chr1	247249719	169932082	169932226	2	121,22,	0,121,	169932082,169932204,	AAGATGTGAAGGAAGATGGTAGTTTGAAAATGATGTACCAGGAGGGAGGAGCCAAGATGGCCGAATAGGAACAGCTCCAGTCTATAGCTCCCAGTGTGAGCGACGCAGAAGACGGGTGATTTCTGCATTTCCATCTGAGGTAC
chr1	247249719	169932082	169932226	1	144,	0,	169932082,	AAGATGTGAAGGAAGATGGTAGTTTTGAAAATGATGTACCAGGAGGGAGGAGCCAAGATGGCCGAATAGGAACAGCTCCAGTCTATAGCTCCCAGTGTGAGCGACGCAGAAGACGGGTGATTTCTGCATTTCCATCTGAGGTAC
chr1	247249719	169932082	169932226	1	144,	0,	169932082,	AAGATGTGAAGGAAGATGGTAGTTTTGAAAATGATGTACCAGGAGGGAGGAGCCAAGATGGCCGAATAGGAACAGCTCCAGTCTATAGCTCCCAGTGTGAGCGACGCAGAAGACGGGTGATTTCTGCATTTCCATCTGAGGTAC
chr1	247249719	169932082	169932226	1	144,	0,	169932082,	AAGATGTGAAGGAAGATGGTAGTTTTGAAAATGATGTACCAGGAGGGAGGAGCCAAGATGGCCGAATAGGAACAGCTCCAGTCTATAGCTCCCAGTGTGAGCGACGCAGAAGACGGGTGATTTCTGCATTTCCATCTGAGGTAC
chr1	247249719	169932082	169932226	1	144,	0,	169932082,	AAGATGTGAAGGAAGATGGTAGTTTTGAAAATGATGTACCAGGAGGGAGGAGCCAAGATGGCCGAATAGGAACAGCTCCAGTCTATAGCTCCCAGTGTGAGCGACACAGAAGACGGGTGATTTCTGCATTTCCATCTGAGGTAC
chr1	247249719	169932082	169932226	1	144,	0,	169932082,	AAGATGTGAAGGAAGATGGTAGTTTTGAAAATGATGTACCAGGAGGGAGGAGCCAAGATGGCCGAATAGGAACAGCTCCAGTCTATAGCTCCCAGTGTGAGCGACGCAGAAGACGGGTGATTTCTGCATTTCCATCTGAGGTAC
chr1	247249719	169932082	169932226	1	144,	0,	169932082,	AAGATGTGAAGGAAGATGGTAGTTTTGAAAATGATGTACCAGGAGGGAGGAGCCAAGATGGCCGAATAGGAACAGCTCCAGTCTATAGCTCCCAGTGTGAGCGACGCAGAAGACGGGTGATTTCTGCATTTCCATCTGAGGTAC
chr1	247249719	169932082	169932226	2	121,22,	0,121,	169932082,169932204,	AAGATGTGAAGGAAGATGGTAGTTTGAAAATGATGTACCAGGAGGGAGGAGCCAAGATGGCCGAATAGGAACAGCTCCAGTCTATAGCTCCCAGTGTGAGCGACGCAGAAGACGGGTGATTTCTGCATTTCCATCTGAGGTAC
chr1	247249719	169932082	169932226	1	144,	0,	169932082,	AAGATGTGAAGGAAGATGGTAGTTTTGAAAATGATGTACCAGGAGGGAGGAGCCAAGATGGCCGAATAGGAACAGCTCCAGTCTATAGCTCCCAGTGTGAGCGACGCAGAAGACGGGTGATTTCTGCATTTCCATCTGAGGTAC
chr1	247249719	169932082	169932226	2	121,22,	0,121,	169932082,169932204,	AAGATGTGAAGGAAGATGGTAGTTTGAAAATGATGTACCAGGAGGGAGGAGCCAAGATGGCCGAATAGGAACAGCTCCAGTCTATAGCTCCCAGTGTGAGCGACGCAGAAGACGGGTGATTTCTGCATTTCCATCTGAGGTAC
chr1	247249719	169932082	169932226	1	144,	0,	169932082,	AAGATGTGAAGGAAGATGGTAGTTTTGAAAATGATGTACCAGGAGGGAGGAGCCAAGATGGCCGAATAGGAACAGCTCCAGTCTATAGCTCCCAGTGTGAGCGACGCAGAAGACGGGTGATTTCTGCATTTCCATCTGAGGTAC
chr1	247249719	169932082	169932226	1	144,	0,	169932082,	AAGATGTGAAGGAAGATGGTAGTTTTGAAAATGATGTACCAGGAGGGAGGAGCCAAGATGGCCGAATAGGAACAGCTCCAGTCTATAGCTCCCAGTGTGAGCGACGCAGAAGACGGGTGATTTCTGCATTTCCATCTGAGGTAC
chr1	247249719	169932082	169932226	2	121,22,	0,121,	169932082,169932204,	AAGATGTGAAGGAAGATGGTAGTTTGAAAATGATGTACCAGGAGGGAGGAGCCAAGATGGCCGAATAGGAACAGCTCCAGTCTATAGCTCCCAGTGTGAGCGACGCAGAAGACGGGTGATTTCTGCATTTCCATCTGAGGTAC
chr1	247249719	169932082	169932226	1	144,	0,	169932082,	AAGATGTGAAGGAAGATGGTAGTTTTGAAAATGATGTACCAGGAGGGAGGAGCCAAGATGGCCGAATAGGAACAGCTCCAGTCTATAGCTCCCAGTGTGAGCGACGCAGAAGACGGGTGATTTCTGCATTTCCATCTGAGGTAC
chr1	247249719	169932082	169932226	1	144,	0,	169932082,	AAGATGTGAAGGAAGATGGTAGTTTTGAAAATGATGTACCAGGAGGGAGGAGCCAAGATGGCCGAATAGGAACAGCTCCAGTCTATAGCTCCCAGTGTGAGCGACGCAGAAGACGGGTGATTTCTGCATTTCCATCTGAGGTAC
chr1	247249719	169932082	169932226	1	144,	0,	169932082,	AAGATGTGAAGGAAGATGGTAGTTTTGAAAATGATGTACCAGGAGGGAGGAGCCAAGATGGCCGAATAGGAACAGCTCCAGTCTATAGCTCCCAGTGTGAGCGACGCAGAAGACGGGTGATTTCTGCATTTCCATCTGAGGTAC
chr1	247249719	169932082	169932226	1	144,	0,	169932082,	AAGATGTGAAGGAAGATGGTAGTTTTGAAAATGATGTACCAGGAGGGAGGAGCCAAGATGGCCGAATAGGAACAGCTCCAGTCTATAGCTCCCAGTGTGAGCGACGCAGAAGACGGGTGATTTCTGCATTTCCATCTGAGGTAC
chr1	247249719	169932082	169932226	1	144,	0,	169932082,	AAGATGTGAAGGAAGATGGTAGTTTTGAAAATGATGTACCAGGAGGGAGGAGCCAAGATGGCCGAATAGGAACAGCTCCAGTCTATAGCTCCCAGTGTGAGCGACGCAGAAGACGGGTGATTTCTGCATTTCCATCTGAGGTAC
chr1	247249719	169932082	169932226	1	144,	0,	169932082,	AAGATGTGAAGGAAGATGGTAGTTTTGAAAATGATGTACCAGGAGGGAGGAGCCAAGATGGCCGAATAGGAACAGCTCCAGTCTATAGCTCCCAGTGTGAGCGACGCAGAAGACGGGTGATTTCTGCATTTCCATCTGAGGTAC
chr1	247249719	169932082	169932226	2	95,48,	0,95,	169932082,169932178,	AAGATGTGAAGGAAGATGGTAGTTTTGAAAATGATGTACCAGGAGGGAGAGCCAAGATGGCCGAATAGGAACAGCTCCAGTCTATAGCTCCCAGTGTGAGCGACGCAGAAGACGGGTGATTTCTGCATTTCCATCTGAGGTAC
chr1	247249719	169932082	169932226	1	144,	0,	169932082,	AAGATGTGAAGGAAGATGGTAGTTTTGAAAATGATGTACCAGGAGGGAGGAGCCAAGATGGCCGAATAGGAACAGCTCCAGTCTATAGCTCCCAGTGTGAGCGACGCAGAAGACGGGTGATTTCTGCATTTCCATCTGAGGTAC
chr1	247249719	169932082	169932226	1	144,	0,	169932082,	AAGATGTGAAGGAAGATGGTAGTTTTGAAAATGATGTACCAGGAGGGAGGAGCCAAGATGGCCGAATAGGAACAGCTCCAGTCTATAGCTCCCAGTGTGAGCGACGCAGAAGACGGGTGATTTCTGCATTTCCATCTGAGGTAC
chr1	247249719	169932082	169932226	1	144,	0,	169932082,	AAGATGTGAAGGAAGATGGTAGTTTTGAAAATGATGTACCAGGAGGGAGGAGCCAAGATGGCCGAATAGGAACAGCTCCAGTCTATAGCTCCCAGTGTGAGCGACGCAGAAGACGGGTGATTTCTGCATTTCCATCTGAGGTAC
chr1	247249719	169932082	169932226	1	144,	0,	169932082,	AAGATGTGAAGGAAGATGGTAGTTTTGAAAATGATGTACCAGGAGGGAGGAGCCAAGATGGCCGAATAGGAACAGCTCCAGTCTATAGCTCCCAGTGTGAGCGACGCAGAAGACGGGTGATTTCTGCATTTCCATCTGAGGTAC
chr1	247249719	169932082	169932226	1	144,	0,	169932082,	AAGATGTGAAGGAAGATGGTAGTTTTGAAAATGATGTACCAGGAGGGAGGAGCCAAGATGGCCGAATAGGAACAGCTCCAGTCTATAGCTCCCAGTGTGAGCGACGCAGAAGACGGGTGATTTCTGCATTTCCATCTGAGGTAC
chr1	247249719	169932082	169932226	1	144,	0,	169932082,	AAGATGTGAAGGAAGATGGTAGTTTTGAAAATGATGTACCAGGAGGGAGGAGCCAAGATGGCCGAATAGGAACAGCTCCAGTCTATAGCTCCCAGTGTGAGCGACGCAGAAGACGGGTGATTTCTGCATTTCCATCTGAGGTAC
chr1	247249719	169932082	169932226	1	144,	0,	169932082,	AAGATGTGAAGGAAGATGGTAGTTTTGAAAATGATGTACCAGGAGGGAGGAGCCAAGATGGCCGAATAGGAACAGCTCCAGTCTATAGCTCCCAGTGTGAGCGACGCAGAAGACGGGTGATTTCTGCATTTCCATCTGAGGTAC
chr1	247249719	169932082	169932226	1	144,	0,	169932082,	AAGATGTGAAGGAAGATGGTAGTTTTGAAAATGATGTACCAGGAGGGAGGAGCCAAGATGGCCGAATAGGAACAGCTCCAGTCTATAGCTCCCAGTGTGAGCGACGCAGAAGACGGGTGATTTCTGCATTTCCATCTGAGGTAC
chr1	247249719	169932082	169932226	1	144,	0,	169932082,	AAGATGTGAAGGAAGATGGTAGTTTTGAAAATGATGTACCAGGAGGGAGGAGCCAAGATGGCCGAATAGGAACAGCTCCAGTCTATAGCTCCCAGTGTGAGCGACGCAGAAGACGGGTGATTTCTGCATTTCCATCTGAGGTAC
chr1	247249719	169932082	169932226	1	144,	0,	169932082,	AAGATGTGAAGGAAGATGGTAGTTTTGAAAATGATGTACCAGGAGGGAGGAGCCAAGATGGCCGAATAGGAACAGCTCCAGTCTATAGCTCCCAGTGTGAGCGACGCAGAAGACGGGTGATTTCTGCATTTCCATCTGAGGTAC
chr1	247249719	169932082	169932226	1	144,	0,	169932082,	AAGATGTGAAGGAAGATGGTAGTTTTGAAAATGATGTACCAGGAGGGAGGAGCCAAGATGGCCGAATAGGAACAGCTCCAGTCTATAGCTCCCAGTGTGAGCGACGCAGAAGACGGGTGATTTCTGCATTTCCATCTGAGGTAC
chr1	247249719	169932082	169932226	1	144,	0,	169932082,	AAGATGTGAAGGAAGATGGTAGTTTTGAAAATGATGTACCAGGAGGGAGGAGCCAAGATGGCCGAATAGGAACAGCTCCAGTCTATAGCTCCCAGTGTGAGCGACGCAGAAGACGGGTGATTTCTGCATTTCCATCTGAGGTAC
chr1	247249719	169932082	169932226	1	144,	0,	169932082,	AAGATGTGAAGGAAGATGGTAGTTTTGAAAATGATGTACCAGGAGGGAGGAGCCAAGATGGCCGAATAGGAACAGCTCCAGTCTATAGCTCCCAGTGTGAGCGACGCAGAAGACGGGTGATTTCTGCATTTCCATCTGAGGTAC
chr1	247249719	169932082	169932226	1	144,	0,	169932082,	AAGATGTGAAGGAAGATGGTAGTTTTGAAAATGATGTACCAGGAGGGAGGAGCCAAGATGGCCGAATAGGAACAGCTCCAGTCTATAGCTCCCAGTGTGAGCGACGCAGAAGACGGGTGATTTCTGCATTTCCATCTGAGGTAC
chr1	247249719	169932082	169932226	1	144,	0,	169932082,	AAGATGTGAAGGAAGATGGTAGTTTTGAAAATGATGTACCAGGAGGGAGGAGCCAAGATGGCCGAATAGGAACAGCTCCAGTCTATAGCTCCCAGTGTGAGCGACGCAGAAGACAGGTGATTTCTGCATTTCCATCTGAGGTAC
chr1	247249719	169932082	169932226	1	144,	0,	169932082,	AAGATGTGAAGGAAGATGGTAGTTTTGAAAATGATGTACCAGGAGGGAGGAGCCAAGATGGCCGAATAGGAACAGCTCCAGTCTATAGCTCCCAGTGTGAGCGACGCAGAAGACGGGTGATTTCTGCATTTCCATCTGAGGTAC
chr1	247249719	169932082	169932226	1	144,	0,	169932082,	AAGATGTGAAGGAAGATGGTAGTTTTGAAAATGATGTACCAGGAGGGAGGAGCCAAGATGGCCGAATAGGAACAGCTCCAGTCTATAGCTCCCAGTGTGAGCGGCGCAGAAGACGGGTGATTTCTGCATTTCCATCTGAGGTAC
chr1	247249719	169932082	169932226	2	94,50,	0,95,	169932082,169932176,	AAGATGTGAAGGAAGATGGTAGTTTTGAAAATGATGTACCAGGAGGGAGGAAGCCAAGATGGCCGAATAGGAACAGCTCCAGTCTATAGCTCCCAGTGTGAGCGACGCAGAAGACGGGTGATTTCTGCATTTCCATCTGAGGTAC
chr1	247249719	169932082	169932226	1	144,	0,	169932082,	AAGATGTGAAGGAAGATGGTAGTTTTGAAAATGATGTACCAGGAGGGAGGAGCCAAGATGGCCGAATAGGAACAGCTCCAGTCTATAGCTCCCAGTGTGAGCGACGCAGAAGACGGGTGATTTCTGCATTTCCATCTGAGGTAC
chr1	247249719	169932082	169932226	1	144,	0,	169932082,	AAGATGTGAAGGAAGATGGTAGTTTTGAAAATGATGTACCAGGAGGGAGGAGCCAAGATGGCCGAATAGGAACAGCTCCAGTCTATAGCTCCCAGTGTGAGCGACGCAGAAGACGGGTGATTTCTGCATTTCCATCTGAGGTAC
chr1	247249719	169932082	169932226	2	5,138,	0,5,	169932082,169932088,	AAGATGTGAAGGAAGATGGTAGTTTTGAAAATGATGTACCAGGAGGGAGGAGCCAAGATGGCCGAATAGGAACAGCTCCAGTCTATAGCTCCCAGTGTGAGCGACGCAGAAGACGGGTGATTTCTGCATTTCCATCTGGGTAC
chr1	247249719	169932082	169932226	1	144,	0,	169932082,	AAGATGTGAAGGAAGATGGTAGTTTTGAAAATGATGTACCAGGAGGGAGGAGCCAAGATGGCCGAATAGGAACAGCTCCAGTCTATAGCTCCCAGTGTGACCGACGCAGAAGACGGGTGATTTCTGCATTTCCATCTGAGGTAC
chr1	247249719	169932082	169932226	1	144,	0,	169932082,	AAGATGTGAAGGAAGATGGTAGTTTTGAAAATGATGTACCAGGAGGGAGGAGCCAAGATGGCCGAATAGGAACAGCTCCAGTCTATAGCTCCCAGTGTGAGCGACGCAGAAGACGGGTGATTTCTGCATTTCCATCTGAGGTAC
chr1	247249719	169932082	169932226	1	144,	0,	169932082,	AAGATGTGAAGGAAGATGGTAGTTTTGAAAATGATGTACCAGGAGGGAGGAGCCAAGATGGCCGAATAGGAACAGCTCCAGTCTATAGCTCCCAGTGTGAGCGACGCAGAAGACGGGTGATTTCTGCATTTCCATCTGAGGTAC
chr1	247249719	169932082	169932226	2	82,61,	0,82,	169932082,169932165,	AAGATGTGAAGGAAGATGGTAGTTTTGAAAATGATGTACCAGGAGGGAGGAGCCAAGATGGCGAATAGGAACAGCTCCAGTCTATAGCTCCCAGTGTGAGCGACGCAGAAGACGGGTGATTTCTGCATTTCCATCTGAGGTAC
chr1	247249719	169932082	169932226	1	144,	0,	169932082,	AAGATGTGAAGGAAGATGGTAGTTTTGAAAATGATGTACCAGGAGGGAGGAGCCAAGATGGCCGAATAGGAACAGCTCCAGTCTATAGCTCCCAGTGTGAGCGACGCAGAAGACGGGTGATTTCTGCATTTCCATCTGAGGTAC
chr1	247249719	169932082	169932226	1	144,	0,	169932082,	AAGATGTGAAGGAAGATGGTAGTTTTGAAAATGATGTACCAGGAGGGAGGAGCCAAGATGGCCGAATAGGAACAGCTCCAGTCTATAGCTCCCAGTGTGAGCGACGCAGAAGACGGGTGATTTCTGCATTTCCATCTGAGGTAC
chr1	247249719	169932082	169932226	1	144,	0,	169932082,	AAGATGTGAAGGAAGATGGTAGTTTTGAAAATGATGTACCAGGAGGGAGGAGCCAAGATGGCCGAATAGGAACAGCTCCAGTCTATAGCTCCCAGTGTGAGCGACGCAGAAGACGGGTGATTTTTGCATTTCCATCTGAGGTAC
chr1	247249719	169932082	169932226	1	144,	0,	169932082,	AAGATGTGAAGGAAGATGGTAGTTTTGAAAATGATGTACCAGGAGGGAGGAGCCAAGATGGCCGAATAGGAACAGCTCCAGTCTATAGCTCCCAGTGTGAGCGACGCAGAAGACGGGTGATTTCTGCATTTCCATCTGAGGTAC
chr1	247249719	169932082	169932226	1	144,	0,	169932082,	AAGATGTGAAGGAAGATGGTAGTTTTGAAAATGATGTACCAGGAGGGAGGAGCCAAGATGGCCGAATAGGAACAGCTCCAGTCTATAGCTCCCAGTGTGAGCGACGCAGAAGACGGGTGATTTCTGCATTTCCATCTGAGGTAC
chr1	247249719	169932082	169932226	1	144,	0,	169932082,	AAGATGTGAAGGAAGATGGTAGTTTTGAAAATGATGTACCAGGAGGGAGGAGCCAAGATGGCCGAATAGGAACAGCTCCAGTCTATAGCTCCCAGTGTGAGCGACGCAGAAGACGGGTGATTTCTGCATTTCCATCTGAGGTAC
chr1	247249719	169932082	169932226	2	90,54,	0,91,	169932082,169932172,	AAGATGTGAAGGAAGATGGTAGTTTTGAAAATGATGTACCAGGAGGGAGGAGCCTAAGATGGCCGAATAGGAACAGCTCCAGTCTATAGCTCCCAGTGTGAGCGACGCAGAAGACGGGTGATTTCTGCATTTCCATCTGAGGTAC
chr1	247249719	169932082	169932226	1	144,	0,	169932082,	AAGATGTGAAGGAAGATGGTAGTTTTGAAAATGATGTACCAGGAGGGAGGAGCCAAGATGGCCGAATAGGAACAGCTCCAGTCTATAGCTCCCAGTGTGAGCGACGCAGAAGACGGGTGATTTCTGCATTTCCATCTGAGGTAC
chr1	247249719	169932082	169932226	1	144,	0,	169932082,	AAGATGTGAAGGAAGATGGTAGTTTTGAAAATGATGTACCAGGAGGGAGGAGCCAAGATGGCCGAATAGGAACAGCTCCAGTCTATAGCTCCCAGTGTGAGCGACGCAGAAGACGGGTGATTTCTGCATTTCCATCTGAGGTAC
chr1	247249719	169932082	169932226	1	144,	0,	169932082,	AAGATGTGAAGGAAGATGGTAGTTTTGAAAATGATGTACCAGGAGGGAGGAGCCAAGATGGCCGAATAGGAACAGCTCCAGTCTATAGCTCCCAGTGTGAGCGACGCAGAAGACGGGTGATTTCTGCATTTCCATCTGAGGTAC
chr1	247249719	169932082	169932226	1	144,	0,	169932082,	AAGATGTGAAGGAAGATGGTAGTTTTGAAAATGATGTACCAGGAGGGAGGAGCCAAGATGGCCGAATAGGAACAGCTCCAGTCTATAGCTCCCAGTGTGAGCGACGCAGAAGACGGGTGATTTCTGCATTTCCATCTGAGGTAC
chr1	247249719	169932082	169932226	1	144,	0,	169932082,	AAGATGTGAAGGAAGATGGTAGTTTTGAAAATGATGTACCAGGAGGGAGGAGCCAAGATGGCCGAATAGGAACAGCTCCAGTCTATAGCTCCCAGTGTGAGCGACGCAGAAGACGGGTGATTTCTGCATTTCCATCTGAGGTAC
chr1	247249719	169932082	169932226	1	144,	0,	169932082,	AAGATGTGAAGGAAGATGGTAGTTTTGAAAATGATGTACCAGGAGGGAGGAGCCAAGATGGCCGAATAGGAACAGCTCCAGTCTATAGCTCCCAGTGTGAGCGACGCAGAAGACGGGTGATTTCTGCATTTCCATCTGAGGTAC
chr1	247249719	169932082	169932226	1	144,	0,	169932082,	AAGATGTGAAGGAAGATGGTAGTTTTGAAAATGATGTACCAGGAGGGAGGAGCCAAGATGGCCGAATAGGAACAGCTCCAGTCTATAGCTCCCAGTGTGAGCGACGCAGAAGACGGGTGATTTCTGCATTTCCATCTGAGGTAC
chr1	247249719	169932082	169932226	1	144,	0,	169932082,	AAGATGTGAAGGAAGATGGTAGTTTTGAAAATGATGTACCAGGAGGGAGGAGCCAAGATGGCCGAATAGGAACAGCTCCAGTCTATAGCTCCCAGTGTGAGCGACGCAGAAGACGGGTGATTTCTGCATTTCCATCTGAGGTAC
chr1	247249719	169932082	169932226	1	144,	0,	169932082,	AGGATGTGAAGGAAGATGGTAGTTTTGAAAATGATGTACCAGGAGGGAGGAGCCAAGATGGCCGAATAGGAACAGCTCCAGTCTATAGCTCCCAGTGTGAGCGACGCAGAAGACGGGTGATTTCTGCATTTCCATCTGAGGTAC
chr1	247249719	169932082	169932226	1	144,	0,	169932082,	AAGATGTGAAGGAAGATGGTAGTTTTGAAAATGATGTACCAGGAGGGAGGAGCCAAGATGGCCGAATAGGAACAGCTCCAGTCTATAGCTCCCAGTGTGAGCGACGCAGAAGACGGGTGATTTCTGCATTTCCATCTGAGGTAC
chr1	247249719	169932082	169932226	1	144,	0,	169932082,	AAGATGTGAAGGAAGATGGTAGTTTTGAAAATGATGTACCAGGAGGGAGGAGCCAAGATGGCCGAATAGGAACAGCTCCAGTCTATAGCTCCCAGTGTGAGCGACGCAGAAGACGGGTGATTTCTGCATTTCCATCTGAGGTAC
chr1	247249719	169932082	169932226	1	144,	0,	169932082,	AAGATGTGAAGGAAGATGGTAGTTTTGAAAATGATGTACCAGGAGGGAGGAGCCAAGATGGCCGAATAGGAACAGCTCCAGTCTATAGCTCCCAGTGTGAGCGACGCAGAAGACGGGTGATTTCTGCATTTCCATCTGAGGTAC
chr1	247249719	169932082	169932226	1	144,	0,	169932082,	AAGATGTGAAGGAAGATGGTAGTTTTGAAAATGATGTACCAGGAGGGAGGAGCCAAGATGGCCGAATAGGAACAGCTCCAGTCTATAGCTCCCAGTGTGAGCGACGCAGAAGACGGGTGATTTCTGCATTTCCATCTGAGGTAC
chr1	247249719	169932082	169932226	1	144,	0,	169932082,	AAGATGTGAAGGAAGATGGTAGTTTTGAAAATGATGTACCAGGAGGGAGGAGCCAAGATGGCCGAATAGGAACAGCTCCAGTCTATAGCTCCCAGTGTGAGCGACGCAGAAGACGGGTGATTTCTGCATTTCCATCTGAGGTAC
chr1	247249719	169932082	169932226	1	144,	0,	169932082,	AAGATGTGAAGGAAGATGGTAGTTTTGAAAATGATGTACCAGGAGGGAGGAGCCAAGATGGCCGAATAGGAACAGCTCCAGTCTATAGCTCCCAGTGTGAGCGACGCAGAAGACGGGTGATTTCTGCATTTCCATCTGAGGTAC
chr1	247249719	169932082	169932226	1	144,	0,	169932082,	AAGATGTGAAGGAAGATGGTAGTTTTGAAAATGATGTACCAGGAGGGAGGAGCCAAGATGGCCGAATAGGAACAGCTCCAGTCTATAGCTCCCTGTGTGAGCGACGCAGAAGACGGGTGATTTCTGCATTTCCATCTGAGGTAC
chr1	247249719	169932082	169932226	3	77,44,22,	0,78,122,	169932082,169932159,169932204,	AAGATGTGAAGGAAGATGGTAGTTTGAAAATGATGTACCAGGAGGGAGGAGCCAAGATGGCCGAATAAGGAACAGCTCCAGTCTATAGCTCCCAGTGTGAGCGACGCAGAAGACGGGTGATTTCTGCATTTCCATCTGAGGTAC
chr1	247249719	169932082	169932226	1	144,	0,	169932082,	AAGATGTGAAGGAAGATGGTAGTTTTGAAAATGATGTACCAGGAGGGAGGAGCCAAGATGGCCGAATAGGAACAGCTCCAGTCTATAGCTCCCAGTGTGAGCGACGCAGAAGACGGGTGATTTCTGCATTTCCATCTGAGGTAC
chr1	247249719	169932082	169932226	2	116,25,	0,117,	169932082,169932201,	AAGATGTGAAGGAAGATGGTAGTTTGAAATGATGTACCAGGAGGGAGGAGCCAAGATGGCCGAATAGGAACAGCTCCAGTCTATAGCTCCCAGTGTGAGCGACGCAGAAGACGGGTGATTTCTGCATTTCCATCTGAGGTAC
chr1	247249719	169932082	169932226	1	144,	0,	169932082,	AAGATGTGAAGGAAGATGGTAGTTTTGAAAATGATGTACCAGGAGGGAGGAGCCAAGATGGCCGAATAGGAACAGCTCCAGTCTATAGCTCCCAGTGTGAGCGACGCAGAAGACGGGTGATTTCTGCATTTCCATCTGAGGTAC
chr1	247249719	169932082	169932226	2	27,117,	0,28,	169932082,169932109,	AAGATGTGAAGGAAGATGGTAGTTTTGAAAATGATGTACCAGGAGGGAGGAGCCAAGATGGCCGAATAGGAACAGCTCCAGTCTATAGCTCCCAGTGTGAGCGACGCAGAAGACGGGTTGATTTCTGCATTTCCATCTGAGGTAC
chr1	247249719	169932082	169932226	1	144,	0,	169932082,	AAGATGTGAAGGAAGATAGTAGTTTTGAAAATGATGTACCAGGAGGGAGGAGCCAAGATGGCCGAATAGGAACAGCTCCAGTCTATAGCTCCCAGTGTGAGCGACGCAGAAGACGGGTGATTTCTGCATTTCCATCTGAGGTAC
chr1	247249719	169932082	169932226	1	144,	0,	169932082,	AAGATGTGAAGGAAGATGGTAGTTTTGAAAATGATGTACCAGGAGGGAGGAGCCAAGATGGCTGAATAGGAACAGCTCCAGTCTATAGCTCCCAGTGTGAGCGACGCAGAAGACGGGTGATTTCTGCATTTCCATCTGAGGTAC
chr1	247249719	169932082	169932226	1	144,	0,	169932082,	AAGATGTGAAGGAAGATGGTAGTTTTGAAAATGATGTACCAGGAGGGAGGAGCCAAGATGGCCGAATAGGAACAGCTCCAGTCTATAGCTCCCAGTGTGAGCGACGCAGAAGACGGGTGATTTCTGCATTTCCATCTGAGGTAC
chr1	247249719	169932082	169932226	1	144,	0,	169932082,	AAGATGTGAAGGAAGATGGTAGTTTTGAAAATGATGTACCAGGAGGGAGGAGCCAAGATGGCCGAATAGGAACAGCTCCAGTCTATAGCTCCCAGTGTGAGCGACGCAGAAGACGGGTGATTTCTGCATTTCCATCTGAGGTAC
chr1	247249719	169932082	169932226	1	144,	0,	169932082,	AAGATGTGAAGGAAGATGGTAGTTTTGAAAATGATGTACCAGGAGGGAGGAGCCAAGATGGCCGAATAGGAACAGCTCCAGTCTATAGCTCCCAGTGTGAGCGACGCAGAAGACGGGTGATTTCTGCATTTCCATCTGAGGTAC
chr1	247249719	169932082	169932226	1	144,	0,	169932082,	AAGATGTGAAGGAAGATGGTAGTTTTGAAAATGATGTACCAGGAGGGAGGAGCCAAGATGGCCGAATAGGAACAGCTCCAGTCTATAGCTCCCAGTGTGAGCGACGCAGAAGACGGGTGATTTCTGCATTTCCATCTGAGGTAC
chr1	247249719	169932082	169932226	1	144,	0,	169932082,	AAGATGTGAAGGAAGATGGTAGTTTTGAAAATGATGTACCAGGAGGGAGGAGCCAAGATGGCCGAATAGGAACAGCTCCAGTCTATAGCTCCCAGTGTGAGCGACGCAGAAGACGGGTGATTTCTGCATTTCCATCTGAGGTAC
chr1	247249719	169932082	169932226	1	144,	0,	169932082,	AAGATGTGAAGGAAGATGGTAGTTTTGAAAATGATGTACCAGGAGGGAGGAGCCATGATGGCCGAATAGGAACAGCTCCAGTCTATAGCTCCCAGTGTGAGCGACGCAGAAGACGGGTGATTTCTGCATTTCCATCTGAGGTAC
chr1	247249719	169932082	169932226	1	144,	0,	169932082,	AAGATGTGAAGGAAGATGGTAGTTTTGAAAATGATGTACCAGGAGGGAGGAGCCAAGATGGCCGAATAGGAACAGCTCCAGTCTATAGCTCCCAGTGTGAGCGACGCAGAAGACGGGTGATTTCTGCATTTCCATCTGAGGTAC
chr1	247249719	169932082	169932226	1	144,	0,	169932082,	AAGATGTGAAGGAAGATGGTAGTTTTGAAAATGATGTACCAGGAGGGAGGAGCCAAGATGGCCGAATAGGAACAGCTCCAGTCTATAGCTCCCAGTGTGAGCGACGCAGAAGACGGGTGATTTCTGCATTTCCATCTGAGGTAC
chr1	247249719	169932082	169932226	1	144,	0,	169932082,	AAGATGTGAAGGAAGATGGTAGTTTTGAAAATGATGTACCAGGAGGGAGGAGCCAAGATGGCCGAATAGGAACAGCTCCAGTCTATAGCTCCCAGTGTGAGCGACGCAGAAGACGGGTGATTTCTGCATTTCCATCTGAGGTAC
chr1	247249719	169932082	169932226	1	144,	0,	169932082,	AAGATGTGAAGGAAGATGGTAGTTTTGAAAATGATGTACCAGGAGGGAGGAGCCAAGATGGCCGAATAGGAACAGCTCCAGTCTATAGCTCCCAGTGTGAGCGACGCAGAAGACGGGTGATTTCTGCATTTCCATCTGAGGTAC
chr1	247249719	169932082	169932226	1	144,	0,	169932082,	AAGATGTGAAGGAAGATGGTAGTTTTGAAAATGATGTACCAGGAGGGAGGAGCCAAGATGGCCGAATAGGAACAGCTCCAGTCTATAGCTCCCAGTGTGAGCGACGCAGAAGACGGGTGATTTCTGCATTTCCATCTGAGGTAC
chr1	247249719	169932082	169932226	1	144,	0,	169932082,	AAGATGTGAAGGAAGATGGTAGTTTTGAAAATGATGTACCAGGAGGGAGGAGCCAAGATGGCCGAATAGGAACAGCTCCAGTCTATAGCTCCCAGTGTGAGCGACGCAGAAGACGGGTGATTTCTGCATTTCCATCTGAGGTAC
chr1	247249719	169932082	169932226	1	144,	0,	169932082,	AAGATGTGAAGGAAGATGGTAGTTTTGAAAATGATGTACCAGGAGGGAGGAGCCAAGATGGCCGAATAGGAACAGCTCCAGTCTATAGCTCCCAGTGTGAGCGACGCAGAAGACGGGTGATTTCTGCATTTCCATCTGAGGTAC
chr1	247249719	169932082	169932226	2	116,25,	0,117,	169932082,169932201,	AAGATGTGAAGGAAGATGGTAGTTTGAAATGATGTACCAGGAGGGAGGAGCCAAGATGGCCGAATAGGAACAGCTCCAGTCTATAGCTCCCAGTGTGAGCGACGCAGAAGACGGGTGATTTCTGCATTTCCATCTGAGGTAC
chr1	247249719	169932082	169932226	1	144,	0,	169932082,	AAGATGTGAAGGAAGATGGTAGTTTTGAAAATGATGTACCAGGAGGGAGGAGCCAAGATGGCCGAATAGGAACAGCTCCAGTCTATAGCTCCCAGTGTGAGCGACGCAGAAGACGGGTGATTTCTGCATTTCCATCTGAGGTAC
chr1	247249719	169932082	169932226	1	144,	0,	169932082,	AAGATGTGAAGGAAGATGGTAGTTTTGAAAATGATGTACCAGGAGGGAGGAGCCAAGATGGCCGAATAGGAACAGCTCCAGTCTATAGCTCCCAGTGTGAGCGACGCAGAAGACGGGTGATTTCTGCATTTCCATCTGAGGTAC
chr1	247249719	169932082	169932226	1	144,	0,	169932082,	AAGATGTGAAGGAAGATGGTAGTTTTGAAAATGATGTACCAGGAGGGAGGAGCCAAGATGGCCGAATAGGAACAGCTCCAGTCTATAGCTCCCAGTGTGAGCGACGCAGAAGACGGGTGATTTCTGCATTTCCATCTGAGGTAC
chr1	247249719	169932082	169932226	1	144,	0,	169932082,	AAGATGTGAAGGAAGATGGTAGTTTTGAAAATGATGTACCAGGAGGGAGGAGCCAAGATGGCCGAATAGGAACAGCTCCAGTCTATAGCTCCCAGTGTGAGCGACGCAGAAGACGGGTGATTTCTGCATTTCCATCTGAGGTAC
chr1	247249719	169932082	169932226	1	144,	0,	169932082,	AAGATGTGAAGGAAGATGGTAGTTTTGAAAATGATGTACCAGGAGGGAGGAGCCAAGATGGCCGAATAGGAACAGCTCCAGTCTATAGCTCCCAGTGNGAGCGACGCAGAAGACGGGTGATTTCTGCATTTCCATCTGAGGTAC
chr1	247249719	169932082	169932226	1	144,	0,	169932082,	AAGATGTGAAGGAAGATGGTAGTTTTGAAAATGATGTACCAGGAGGGAGGAGCCAAGATGGCCGAATAGGAACAGCTCCAGTCTATAGCTCCCAGTGTGAGCGACGCAGAAGACGGGTGATTTCTGCATTTCCATCTGAGGTAC
chr1	247249719	169932082	169932226	1	144,	0,	169932082,	AAGATGTGAAGGAAGATGGTAGTTTTGAAAATGATGTACCAGGAGGGAGGAGCCAAGATGGCCGAATAGGAACAGCTCCAGTCTATAGCTCCCAGTGTGAGCGACGCAGAAGACGGGTGATTTCTGCATTTCCATCTGAGGTAC
chr1	247249719	169932082	169932226	1	144,	0,	169932082,	AAGATGTGAAGGAAGATGGTAGTTTTGAAAATGATGTACCAGGAGGGAGGAGCCAAGATGGCCGAATAGGAACAGCTCCAGTCTATAGCTCCCAGTGTGAGCGACGCAGAAGACGGGTGATTTCTGCATTTCCATCTGAGGTAC
chr1	247249719	169932082	169932226	1	144,	0,	169932082,	AAGATGTGAAGGAAGATGGTAGTTTTGAAAATGATGTACCAGGAGGGAGGAGCCAAGATGGCCGAATAGGAACAGCTCCAGTCTATAGCTCCCAGTGTGAGCGACGCAGAAGACGGGTGATTTCTGCATTTCCATCTGAGGTAC
chr1	247249719	169932082	169932225	1	143,	0,	169932082,	CAGATGTGAAGGAAGATGGTAGTTTTGAAAATGATGTACCAGGAGGGAGGAGCCAAGATGGCCGAATAGGAACAGCTCCAGTCTATAGCTCCCAGTGTGAGCGACGCAGAAGACGGGTGATTTCTGCATTTCCATCTGAGGTAC
chr1	247249719	169932082	169932226	1	144,	0,	169932082,	AAGATGTGAAGGAAGATGGTAGTTTTGAAAATGATGTACCAGGAGGGAGGAGCCAAGATGGCCGAATAGGAACAGCTCCAGTCTATAGCTCCCAGTGTGAGCGACGCAGAAGACGGGTGATTTCTGCATTTCCATCTGAGGTAC
chr1	247249719	169932082	169932226	1	144,	0,	169932082,	AAGATGTGAAGGAAGATGGTAGTTTTGAAAATGATGTACCAGGAGGGAGGAGCCAAGATGGCCGAATAGGAACAGCTCCAGTCTATAGCTCCCAGTGTGAGCGACGCAGAAGACGGGTGATTTCTGCATTTCCATCTGAGGTAC
chr1	247249719	169932082	169932226	2	121,22,	0,121,	169932082,169932204,	AAGATGTGAAGGAAGATGGTAGTTTGAAAATGATGTACCAGGAGGGAGGAGCCAAGATGGCCGAATAGGAACAGCTCCAGTCTATAGCTCCCAGTGTGAGCGACGCAGAAGACGGGTGATTTCTGCATTTCCATCTGAGGTAC
chr1	247249719	169932082	169932226	1	144,	0,	169932082,	AAGATGTGAAGGAAGATGGTAGTTTTGAAAATGATGTACCAGGAGGGAGGAGCCAAGATGGCCGAATAGGAACAGCTCCAGTCTATAGCTCCCAGTGTGAGCGACGCAGAAGACGGGTGATTTCTGCATTTCCATCTGAGGTAC
chr1	247249719	169932082	169932226	1	144,	0,	169932082,	AAGATGTGAAGGAAGATGGTAGTTTTGAAAATGATGTACCAGGAGGGAGGAGCCAAGATGGCCGAATAGGAACAGCTCCAGTCTATAGCTCCCAGTGTGAGCGACGCAGAAGACGGGTGATTTCTGCATTTCCATCTGAGGTAC
chr1	247249719	169932082	169932226	1	144,	0,	169932082,	AAGATGTGAAGGAAGATGGTAGTTTTGAAAATGATGTACCAGGAGGGAGGAGCCAAGATGGCCGAATAGGAACAGCTCCAGTCTATAGCTCCCAGTGTGAGCGACGCAGAAGACGGGTGATTTCTGCATTTCCATCTGAGGTAC
chr1	247249719	169932082	169932226	2	9,134,	0,9,	169932082,169932092,	AAGATGTGAAGGAAGATGGTAGTTTTGAAAATGATGTACCAGGAGGGAGGAGCCAAGATGGCCGAATAGGAACAGCTCCAGTCTATAGCTCCCAGTGTGAGCGACGCAGAAGACGGGTGATTTCTGCATTTCCACTGAGGTAC
chr1	247249719	169932082	169932226	1	144,	0,	169932082,	AAGATGTGAAGGAAGATGGTAGTTTTGAAAATGATGTACCAGGAGGGAGGAGCCAAGATGGCCGAATAGGAACAGCTCCAGTCTATAGCTCCCAGTGTGAGCGACGCAGAAGACGGGTGATTTCTGCATTTCCATCTGAGGTAC
chr1	247249719	169932082	169932226	1	144,	0,	169932082,	AAGATGTGAAGGAAGATGGTAGTTTTGAAAATGATGTACCAGGAGGGAGGAGCCAAGATGGCCGAATAGGAACAGCTCCAGTCTATAGCTCCCAGTGTGAGCGACGCAGAAGACGGGTGATTTCTGCATTTCCATCTGAGGTAC
chr1	247249719	169932082	169932226	1	144,	0,	169932082,	AAGATGTGAAGGAAGATGGTAGTTTTGAAAATGATGTACCAGGAGGGAGGAGCCAAGATGGCCGAATAGGAACAGCTCCAGTCTATAGCTCCCAGTGTGAGCGACGCAGAAGACGGGTGATTTCTGCATTTCCATCTGAGGTAC
chr1	247249719	169932082	169932226	2	95,48,	0,95,	169932082,169932178,	AAGATGTGAAGGAAGATGGTAGTTTTGAAAATGATGTACCAGGAGGGAGAGCCAAGATGGCCGAATAGGAACAGCTCCAGTCTACAGCTCCCAGTGTGAGCGACGCAGAAGACGGGTGATTTCTGCATTTCCATCTGAGGTAC
chr1	247249719	169932082	169932226	1	144,	0,	169932082,	AAGATGTGAAGGAAGATGGTAGTTTTGAAAATGATGTACCAGGAGGGAGGAGCCAAGATGGCCGAATAGGAACAGCTCCAGTCTATAGCTCCCAGTGTGAGCGACGCAGAAGACGGGTGATTTCTGCATTTCCATCTGAGGTAC
chr1	247249719	169932082	169932226	1	144,	0,	169932082,	AAGATGTGAAGGAAGATGGTAGTTTTGAAAATGATGTACCAGGAGGGAGGAGCCAAGATGGCCGAATAGGAACAGCTCCAGTCTATAGCTCCCAGTGTGAGCGACGCAGAAGACGGGTGATTTCTGCATTTCCATCTGAGGTAC
chr1	247249719	169932082	169932226	1	144,	0,	169932082,	AAGATGTGAAGGAAGATGGTAGTTTTGAAAATGATGTACCAGGAGGGAGGAGCCAAGATGGCCGAATAGGAACAGCTCCAGTCTATAGCTCCCAGTGTGAGCGACGCAGAAGACGGGTGATTTCTGCATTTCCATCTGAGGTAC
chr1	247249719	169932082	169932226	1	144,	0,	169932082,	AAGATGTGAAGGAAGATGGTAGTTTTGAAAATGATGTACCAGGAGGGAGGAGCCAAGATGGCCGAATAGGAACAGCTCCAGTCTATAGCTCCCAGTGTGAGCGACGCAGAAGACGGGTGATTTCTGCATTTCCATCTGAGGTAC
chr1	247249719	169932082	169932226	1	144,	0,	169932082,	AAGATGTGGAGGAAGATGGTAGTTTTGAAAATGATGTACCAGGAGGGAGGAGCCAAGATGGCCGAATAGGAACAGCTCCAGTCTATAGCTCCCAGTGTGAGCGACGCAGAAGACGGGTGATTTCTGCATTTCCATCTGAGGTAC
chr1	247249719	169932082	169932226	1	144,	0,	169932082,	AAGATGTGAAGGAAGATGGTAGTTTTGAAAATGATGTACCAGGAGGGAGGAGCCAAGATGGCCGAATAGGAACAGCTCCAGTCTATAGCTCCCAGTGTGAGCGACGCAGAAGACGGGTGATTTCTGCATTTCCATCTGAGGTAC
chr1	247249719	169932082	169932226	1	144,	0,	169932082,	AAGATGTGAAGGAAGATGGTAGTTTTGAAAATGATGTACCAGGAGGGAGGAGCCAAGATGGCCGAATAGGAACAGCTCCAGTCTATAGCTCCCAGTGTGAGCGACGCAGAAGACGGGTGATTTCTGCATTTCCATCTGAGGTAC
chr1	247249719	169932082	169932226	1	144,	0,	169932082,	AAGATGTGAAGGAAGATGGTAGTTTTGAAAATGATGTACCAGGAGGGAGGAGCCAAGATGGCCGAATAGGAACAGCTCCAGTCTATAGCTCCCAGTGTGAGCGACGCAGAAGACGGGTGATTTCTGCATTTCCATCTGAGGTAC
chr1	247249719	169932082	169932226	2	100,44,	0,101,	169932082,169932182,	AAGATGTGAAGGAAGATGGTAGTTTTGAAAATGATGTACCAGGAGGGGAGGAGCCAAGATGGCCGAATAGGAACAGCTCCAGTCTATAGCTCCCAGTGTGAGCGACGCAGAAGACGGGTGATTTCTGCATTTCCATCTGAGGTAC
chr1	247249719	169932082	169932226	1	144,	0,	169932082,	AAGATGTGAAGGAAGATGGTAGTTTTGAAAATGATGTACCAGGAGGGAGGAGCCAAGATGGCCGAATAGGAACAGCTCCAGTCTATAGCTCCCAGTGTGAGCGACGCAGAAGACGGGTGATTTCTGCATTTCCATCTGAGGTAC
chr1	247249719	169932082	169932226	1	144,	0,	169932082,	AAGATGTGAAGGAAGATGGTAGTTTTGAAAATGATGTACCAGGAGGGAGGAGCCAAGATGGCCGAATAGGAACAGCTCCAGTCTATAGCTCCCAGTGNGAGCGACGCAGAAGACGGGTGATTTCTGCATTTCCATCTGAGGTAC
chr1	247249719	169932082	169932226	1	144,	0,	169932082,	AAGATGTGAAGGAAGATGGTAGTTTTGAAAATGATGTACCAGGAGGGAGGAGCCAAGATGGCCGAATAGGAACAGCTCCAGTCTATAGCTCCCAGTGTGAGCGACGCAGAAGACGGGTGATTTCTGCATTTCCATCTGAGGTAC
chr1	247249719	169932082	169932226	2	121,22,	0,121,	169932082,169932204,	AAGATGTGAAGGAAGATGGTAGTTTGAAAATGATGTACCAGGAGGGAGGAGCCAAGATGGCCGAATAGGAACAGCTCCAGTCTATAGCTCCCAGTGTGAGCGACGCAGAAGACGGGTGATTTCTGCATTTCCATCTGAGGTAC
chr1	247249719	169932082	169932226	1	144,	0,	169932082,	AAGATGTGAAGGAAGATGGTAGTTTTGAAAATGATGTACCAGGAGGGAGGAGCCAAGATGGCCGAATAGGAACAGCTCCAGTCTATAGCTCCCAGTGTGAGCGACGCAGAAGACGGGTGATTTCTGCATTTCCATCTGAGGTAC
chr1	247249719	169932082	169932226	1	144,	0,	169932082,	AAGATGTGAAGGAAGATGGTAGTTTTGAAAATGATGTACCAGGAGGGAGGAGCCAAGATGGCCGAATAGGAACAGCTCCAGTCTATAGCTCCCAGTGTGAGCGACGCAGAAGACGGGTGATTTCTGCATTTCCATCTGAGGTAC
chr1	247249719	169932082	169932226	1	144,	0,	169932082,	AAGATGTGAAGGAAGATGGTAGTTTTGAAAATGATGTACCAGGAGGGAGGAGCCAAGATGGCCGAATAGGAACAGCTCCAGTCTATAGCTCCCAGTGTGAGCGACGCAGAAGACGGGTGATTTCTGCATTTCCATCTGAGGTAC
chr1	247249719	169932082	169932225	1	143,	0,	169932082,	CAGATGTGAAGGAAGATGGTAGTTTTGAAAATGATGTACCAGGAGGGAGGAGCCAAGATGGCCGAATAGGAACAGCTCCAGTCTATAGCTCCCAGTGTGAGCGACGCAGAAGACGGGTGATTTCTGCATTTCCATCTGAGGTAC
chr1	247249719	169932082	169932226	1	144,	0,	169932082,	AAGATGTGAAGGAAGATGGTAGTTTTAAAAATGATGTACCAGGAGGGAGGAGCCAAGATGGCCGAATAGGAACAGCTCCAGTCTATAGCTCCCAGTGTGAGCGACGCAGAAGACGGGTGATTTCTGCATTTCCATCTGAGGTAC
chr1	247249719	169932082	169932226	1	144,	0,	169932082,	AAGATGTGAAGGAAGATGGTAGTTTTGAAAATGATGTACCAGGAGGGAGGAGCCAAGATGGCCGAATAGGAACAGCTCCAGTCTATAGCTCCCAGTGTGAGCGACGCAGAAGACGGGTGATTTCTGCATTTCCATCTGAGGTAC
chr1	247249719	169932082	169932226	1	144,	0,	169932082,	AAGATGTGAAGGAAGATGGTAGTTTTGAAAATGATGTACCAGGAGGGAGGAGCTAAGATGGCCGAATAGGGACAGCTCCAGTCTATAGCTCCCAGTGTGAGCGACGCAGAAGACGGGTGATTTCTGCATTTCCATCTGAGGTAC
chr1	247249719	169932082	169932226	1	144,	0,	169932082,	AAGATGTGAAGGAAGATGGTAGTTTTGAAAATGATGTACCAGGAGGGAGGAGCCAAGATGGCCGAATAGGAACAGCTCCAGTCTATAGCTCCCAGTGTGAGCGACGCAGAAGACGGGTGATTTCTGCATTTCCATCTGAGGTAC
chr1	247249719	169932082	169932226	1	144,	0,	169932082,	AAGATGTGAAGGAAGATGGTAGTTTTGAAAATGATGTACCAGGAGGGAGGAGCCAAGATGGCCGAATAGGAACAGCTCCAGTCTATAGCTCCCAGTGTGAGCAACGCAGAAGACGGGTGATTTCTGCATTTCCATCTGAGGTAC
chr1	247249719	169932082	169932226	1	144,	0,	169932082,	AAGATGTGAAGGAAGATGGTAGTTTTGAAAATGATGTACCAGGAGGGAGGAGCCAAGATGGCCGAATAGGAACAGCTCCAGTCTATAGCTCCCAGTGTGAGCGACGCAGAAGACGGGTGATTTCTGCATTTCCATCTGAGGTAC
chr1	247249719	169932082	169932226	1	144,	0,	169932082,	AAGATGTGAAGGAAGATGGTAGTTTTGAAAATGATGTACCAGGAGGGAGGAGCCAAGATGGCCGAATAGGAACAGCTCCAGTCTATAGCTCCCAGTGTGAGCGACGCAGAAGACGGGTGATTTCTGCATTTCCATCTGAGGTAC
chr1	247249719	169932082	169932226	1	144,	0,	169932082,	AAGATGTGAAGGAAGATGGTAGTTTTGAAAATGATGTACCAGGAGGGAGGAGCCAAGATGGCCGAATAGGAACAGCTCCAGTCTATAGCTCCCAGTGTGAGCGACGCAGAAGACGGGTGATTTCTGCATTTCCATCTGAGGTAC
chr1	247249719	169932082	169932226	1	144,	0,	169932082,	AAGATGTGAAGGAAGATGGTAGTTTTGAAAATGATGTACCAGGAGGGAGGAGCCAAGATGGCCGAATAGGAACAGCTCCAGTCTATAGCTCCCAGTGTGAGCGACGCAGAAGACGGGTGATTTCTGCATTTCCATCTGAGGTAC
chr1	247249719	169932082	169932226	1	144,	0,	169932082,	AAGATGTGAAGGAAGATGGTAGTTTTGAAAATGATGTACCAGGAGGGAGGAGCCAAGATGGCCGAATAGGAACAGCTCCAGTCTATAGCTCCCAGTGTGAGCGACGCAGAAGACGGGTGATTTCTGCATTTCCATCTGAGGTAC
chr1	247249719	169932082	169932226	1	144,	0,	169932082,	AAGATGTGAAGGAAGATGGTAGTTTTGAAAATGATGTACCAGGAGGGAGGAGCCAAGATGGCCGAATAGGAACAGCTCCAGTCTATAGCTCCCAGTGTGAGCGACGCAGAAGACGGGTGATTTCTGCATTTCCATCTGAGGTAC
chr1	247249719	169932082	169932226	1	144,	0,	169932082,	AAGATGTGAAGGAAGATGGTAGTTTTGAAAATGATGTACCAGGAGGGAGGAGCCAAGATGGCCGAATAGGAACAGCTCCAGTCTATAGCTCCCAGTGTGAGCGACGCAGAAGACGGGTGATTTCTGCATTTCCATCTGAGGTAC
chr1	247249719	169932082	169932226	1	144,	0,	169932082,	AAGATGTGAAGGAAGATGGTAGTTTTGAAAATGATGTACCAGGAGGGAGGAGCCAAGATGGCCGAATAGGAACAGCTCCAGTCCATAGCTCCCAGTGTGAGCGGCGCAGAAGACGGGTGATTTCTGCATTTCCATCTGAGGTAC
chr1	247249719	169932082	169932226	1	144,	0,	169932082,	AAGATGTGAAGGAAGATGGTAGTTTTGAAAATGATGTACCAGGAGGGAGGAGCCAAGATGGCCGAATAGGAACAGCTCCAGTCTATAGCTCCCAGTGTGAGCGACGCAGAAGACGGGTGATTTCTGCATTTCCATCTGAGGTAC
chr1	247249719	169932082	169932226	1	144,	0,	169932082,	AAGATGTGAAGGAAGATGGTAGTTTTGAAAATGATGTACCAGGAGGGAGGAGCCAAGATGGCCGAATAGGAACAGCTCCAGTCTATAGCTCCCAGTGTGAGCGACGCAGAAGACGGGTGATTTCTGCATTTCCATCTGAGGTAC
chr1	247249719	169932082	169932226	1	144,	0,	169932082,	AAGATGTGAAGGAAGATGGTAGTTTTGAAAATGATGTACCAGGAGGGAGGAGCCAAGATGGCCGAATAGGAACAGCTCCAGTCTATAGCTCCCAGTGTGAGCGACGCAGAGGACGGGTGATTTCTGCATTTCCATCTGAGGTAC
chr1	247249719	169932082	169932226	1	144,	0,	169932082,	AAGATGTGAAGGAAGATGGTAGTTTTGAAAATGATGTACCAGGAGGGAGGAGCCAAGATGGCCGAATAGGAACAGCTCCAGTCTATAGCTCCCAGTGTGAGCGACGCAGAAGACGGGTGATTTCTGCATTTCCATCTGAGGTAC
chr1	247249719	169932082	169932226	1	144,	0,	169932082,	AAGATGTGAAGGAAGATGGTAGTTTTGAAAATGATGTACCAGGAGGGAGGAGCCAAGATGGCCGAATAGGAACAGCTCCAGTCTATAGCTCCCAGTGTGAGCGACGCAGAAGACGGGTGATTTCTGCATTTCCATCTGAGGTAC
chr1	247249719	169932082	169932226	1	144,	0,	169932082,	AAGATGTGAAGGAAGATGGTAGTTTTGAAAATGATGTACCAGGAGGGAGGAGCCAAGATGGCCGAATAGGAACAGCTCCAGTCTATAGCTCCCAGTGTGAGCGACGCAGAGGACGGGTGATTTCTGCATTTCCATCTGAGGTAC
chr1	247249719	169932082	169932226	1	144,	0,	169932082,	AAGATGTGAAGGAAGATGGTAGTTTTGAAAATGATGTACCAGGAGGGAGGAGCCAAGATGGCCGAATAGGAACAGCTCCAGTCTATAGCTCCCAGTGTGAGCGACGCAGAAGACGGGTGATTTCTGCATTTCCATCTGAGGTAC
chr1	247249719	169932082	169932226	1	144,	0,	169932082,	AAGATGTGAAGGAAGATGGTAGTTTTGAAAATGATGTACCAGGAGGGAGGAGCCAAGATGGCCGAATAGGAACAGCTCCAGTCTATAGCTCCCAGTGTGAGCGACGCAGAAGACGGGTGATTTCTGCATTTCCATCTGAGGTAC
chr1	247249719	169932082	169932226	1	144,	0,	169932082,	AAGATGTGAAGGAAGATGGTAGTTTTGAAAATGATGTACCAGGAGGGAGGAGCCAAGATGGCCGAATAGGAACAGCTCCAGTCTATAGCTCCCAGTGTGAGCGACGCAGAAGACGGGTGATTTCTGCATTTCCATCTGAGGTAC
chr1	247249719	169932082	169932226	2	133,10,	0,133,	169932082,169932216,	AAGATGTGAAGAAGATGGTAGTTTTGAAAATGATGTACCAGGAGGGAGGAGCCAAGATGGCCGAATAGGAACAGCTCCAGTCTATAGCTCCCAGTGTGAGCGACGCAGAAGACGGGTGATTTCTGCATTTCCATCTGAGGTAC
chr1	247249719	169932082	169932226	2	103,41,	0,104,	169932082,169932185,	AAGATGTGAAGGAAGATGGTAGTTTTGAAAATGATGTACCAGGGAGGGAGGAGCCAAGATGGCCGAATAGGAACAGCTCCAGTCTATAGCTCCCAGTGTGAGCGACGCAGAAGACGGGTGATTTCTGCATTTCCATCTGAGGTAC
chr1	247249719	169932082	169932226	1	144,	0,	169932082,	AAGATGTGAAGGAAGATGGTAGTTTTGAAAATGATGTACCAGGAGGGAGGAGCCAAGATGGCCGAATAGGAACAGCTCCAGTCTATAGCTCCCAGTGTGAGCGACGCAGAAGACGGGTGATTTCTGCATTTCCATCTGAGGTAC
chr1	247249719	169932082	169932226	1	144,	0,	169932082,	AAGATGTGAAGGAAGATGGTAGTTTTGAAAATGATGTACCAGGAGGGAGGAGCCAAGATGGCCGAATAGGAACAGCTCCAGTCTATAGCTCCCAGTGTGAGCGACGCAGAAGACGGGTGATTTCTGCATTTCCATCTGAGGTAC
chr1	247249719	169932082	169932226	1	144,	0,	169932082,	AAGATGTGAAGGAAGATGGTAGTTTTGAAAATGATGTACCAGGAGGGAGGAGCCAAGATGGCCGAATAGGAACAGCTCCAGTCTATAGCTCCCAGTGTGAGCGACGCAGAAGACGGGTGATTTCTGCATTTCCATCTGAGGTAC
chr1	247249719	169932082	169932226	1	144,	0,	169932082,	AAGATGTGAAGGAAGATGGTAGTTTTGAAAATGATGTACCAGGAGGGAGGAGCCAAGATGGCCGAATAGGAACAGCTCCAGTCTATAGCTCCCAGTGTGAGCGACGCAGAAGACGGGTGATTTCTGCATTTCCATCTGAGGTAC
chr1	247249719	169932082	169932226	1	144,	0,	169932082,	AAGATGTGAAGGAAGATGGTAGTTTTGAAAATGATGTACCAGGAGGGAGGAGCCAAGATGGCCGAATAGGAACAGCTCCAGTCTATAGCTCCCAGTGTGAGCGACGCAGAAGACGGGTGATTTCTGCATTTCCATCTGAGGTAC
chr1	247249719	169932082	169932226	1	144,	0,	169932082,	AAGATGTGAAGGAAGATGGTAGTTTTGAAAATGATGTACCAGGAGGGAGGAGCCAAGATGGCCGAATAGGAACAGCTCCAGTCTATAGCTCCCAGTGTGAGCGACGCAGAAGACGGGTGATTTCTGCATTTCCATCTGAGGTAC
chr1	247249719	169932082	169932226	1	144,	0,	169932082,	AAGATGTGAAGGAAGGTGGTAGTTTTGAAAATGATGTACCAGGAGGGAGGAGCCAAGATGGCCGAATAGGAACAGCTCCAGTCTATAGCTCCCAGTGTGAGCGACGCAGAAGACGGGTGATTTCTGCATTTCCATCTGAGGTAC
chr1	247249719	169932082	169932226	2	116,25,	0,117,	169932082,169932201,	AAGATGTGAAGGAAGATGGTAGTTTGAAATGATGTACCAGGAGGGAGGAGCCAAGATGGCCGAATAGGAACAGCTCCAGTCTATAGCTCCCAGTGTGAGCGACGCAGAAGACGGGTGATTTCTGCATTTCCATCTGAGGTAC
chr1	247249719	169932082	169932226	2	121,22,	0,121,	169932082,169932204,	AAGATGTGAAGGAAGATGGTAGTTTGAAAATGATGTACCAGGAGGGAGGAGCCAAGATGGCCGAATAGGAACAGCTCCAGTCTATAGCTCCCAGTGTGAGCGACGCAGAAGACGGGTGATTTCTGCATTTCCATCTGAGGTAC
chr1	247249719	169932082	169932226	3	16,104,22,	0,16,120,	169932082,169932099,169932204,	AAGATGTGAAGGAAGATGGTAGTTTGAAAATGATGTACCAGGAGGGAGGAGCCAAGATGGCCGAATAGGAACAGCTCCAGTCTATAGCTCCCAGTGTGAGCGACGCAGAAGACGGGTGATTTCTGCTTTCCATCTGAGGTAC
chr1	247249719	169932082	169932226	1	144,	0,	169932082,	AAGATGTGAAGGAAGATGGTAGTTTTGAAAATGATGTACCAGGAGGGAGGAGCCAAGATGGCCGAATAGGAACAGCTCCAGTCTATAGCTCCCAGTGTGAGCGACGCAGAAGACGGGTGATTTCTGCATTTCCATCTGAGGTAC
chr1	247249719	169932082	169932226	2	132,12,	0,133,	169932082,169932214,	AAGATGTGAAGGAAAGATGGTAGTTTTGAAAATGATGTACCAGGAGGGAGGAGCCAAGATGGCCGAATAGGAACAGCTCCAGTCTATAGCTCCCAGTGTGAGCGACGCAGAAGACGGGTGATTTCTGCATTTCCATCTGAGGTAC
chr1	247249719	169932082	169932226	1	144,	0,	169932082,	AAGATGTGAAGGAAGATGGTAGTTTTGAAAATGATGTACCAGGAGGGAGGAGCCAAGATGGCCGAATAGGAACAGCTCCAGTCTATAGCTCCCAGTGTGAGCGACGCAGAAGACGGGTGATTTCTGCATTTCCATCTGAGGTAC
chr1	247249719	169932082	169932226	1	144,	0,	169932082,	AAGATGTGAAGGAAGATGGTAGTTTTGAAAATGATGTACCAGGAGGGAGGAGCCAAGATGGCCGAATAGGAACAGCTCCAGTCTATAGCTCCCAGTGTGAGCGACGCAGAAGACGGGTGATTTCTGCATTTCCATCTGAGGTAC
chr1	247249719	169932082	169932226	2	116,25,	0,117,	169932082,169932201,	AAGATGTGAAGGAAGATGGTAGTTTGAAATGATGTACCAGGAGGGAGGAGCCAAGATGGCCGAATAGGAACAGCTCCAGTCTATAGCTCCCAGTGTGAGCGACGCAGAAGACGGGTGATTTCTGCATTTCCATCTGAGGTAC
chr1	247249719	169932082	169932226	2	12,131,	0,12,	169932082,169932095,	AAGATGTGAAGGAAGATGGTAGTTTTGAAAATGATGTACCAGGAGGGAGGAGCCAAGATGGCCGAATAGGAACAGCTCCAGTCTATAGCTCCCAGTGTGAGCGACGCAGAAGACGGGTGATTTCTGCATTTCATCTGAGGTAC
chr1	247249719	169932082	169932226	1	144,	0,	169932082,	AAGATGTGAAGGAAGATGGTAGTTTTGAAAATGATGTACCAGGAGGGAGGAGCCAAGATGGCCGAATAGGAACAGCTCCAGTCTATAGCTCCCAGTGTGAGCGACGCAGAAGACGGGTGATTTCTGCATTTCCATCTGAGGTAC
chr1	247249719	169932082	169932226	1	144,	0,	169932082,	AAGATGTGAAGGAAGATGGTAGTTTTGAAAATGATGTACCAGGAGGGAGGAGCTAAGATGGCCGAATAGGGACAGCTCCAGTCTATAGCTCCCAGTGTGAGCGACGCAGAAGACGGGTGATTTCTGCATTTCCATCTGAGGTAC
chr1	247249719	169932082	169932226	1	144,	0,	169932082,	AAGATGTGAAGGAAGATGGTAGTTTTGAAAATGATGTACCAGGAGGGAGGAGCCAAGATGGCCGAATAGGAACAGCTCCAGTCTATAGCTCCCAGTGTGAGCGACGCAGAAGACGGGTGATTTCTGCATTTCCATCTGAGGTAC
chr1	247249719	169932082	169932226	1	144,	0,	169932082,	AAGATGTGAAGGAAGATGGTAGTTTTGAAAATGATGTACCAGGAGGGAGGAGCCAAGATGGCCGAATAGGAACAGCTCCAGTCTATAGCTCCCAGTGTGAGCGACGCAGAAGACGGGTGATTTCTGCATTTCCATCTGAGGTAC
chr1	247249719	169932082	169932226	1	144,	0,	169932082,	AAGATGTGAAGGAAGATGGTAGTTTTGAAAATGATGTACCAGGAGGGAGGAGCCAAGATGGCCGAATAGGAACAGCTCCAGTCTATAGCTCCCAGTGTGAGCGACGCAGAAGACGGGTGATTTCNGCATTTCCATCTGAGGTAC
chr1	247249719	169932082	169932226	1	144,	0,	169932082,	AAGATGTGAAGGAAGATGGTAGTTTTGAAAATGATGTACCAGGAGGGAGGAGCCAAGATGGCCGAATAGGAACAGCTCCAGTCTATAGCTCCCAGTGTGAGCGACGCAGAAGACGGGTGATTTCTGCATTTCCATCTGAGGTAC
chr1	247249719	169932082	169932226	1	144,	0,	169932082,	AAGATGTGAAGGAAGATGGTAGTTTTGAAAATGATGTACCAGGAGGGAGGAGCCAAGATGGCCGAATAGGAACAGCTCCAGTCTATAGCTCCCAGTGTGAGCGACGCAGAAGACGGGTGATTTCTGCATTTCCATCTGAGGTAC
chr1	247249719	169932082	169932226	1	144,	0,	169932082,	AAGATGTGAAGGAAGATGGTAGTTTTGAAAATGATGTACCAGGAGGGAGGAGCCAAGATGGCCGAATAGGAACAGCTCCAGTCTATAGCTCCCAGTGTGAGCGACGCAGAAGACGGGTGATTTCTGCATTTCCATCTGAGGTAC
chr1	247249719	169932082	169932226	2	116,25,	0,117,	169932082,169932201,	AAGATGTGAAGGAAGATGGTAGTTTGAAATGATGTACCAGGAGGGAGGAGCCAAGATGGCCGAATAGGAACAGCTCCAGTCTATAGCTCCCAGTGTGAGCGACGCAGAAGACGGGTGATTTCTGCATTTCCATCTGAGGTAC
chr1	247249719	169932082	169932226	1	144,	0,	169932082,	AAGATGTGAAGGAAGATGGTAGTTTTGAAAATGATGTACCAGGAGGGAGGAGCCAAGATGGCCGAATAGGAACAGCTCCAGTCTATAGCTCCCAGTGTGAGCGACGCAGAAGACGGGTGATTTCTGCATTTCCATCTGAGGTAC
chr1	247249719	169932082	169932226	1	144,	0,	169932082,	AAGATGTGAAGGAAGATGGTAGTTTTGAAAATGATGTACCAGGAGGGAGGAGCCAAGATGGCCGAATAGGAACAGCTCCAGTCTATAGCTCCCAGTGTGAGCGACGCAGAAGACGGGTGATTTCTGCATTTCCATCTGAGGTAC
chr1	247249719	169932082	169932226	1	144,	0,	169932082,	AAGATGTGAAGGAAGATGGTAGTTTTGAAAATGATGTACCAGGAGGGAGGAGCCAAGATGGCCGAATAGGAACAGCTCCAGTCTATAGCTCCCAGTGTGAGCGACGCAGAAGACGGATGATTTCTGCATTTCCATCTGAGGTAC
chr1	247249719	169932082	169932226	1	144,	0,	169932082,	AAGATGTGAAGGAAGATGGTAGTTTTGAAAATGATGTACCAGGAGGGAGGAGCCAAGATGGCCGAATAGGAACAGCTCCAGTCTATAGCTCCCAGTGTGAGCGACGCAGAAGACGGGTGATTTCTGCATTTCCATCTGAGGTAC
chr1	247249719	169932082	169932226	1	144,	0,	169932082,	AAGATGTGAAGGAAGATGGTAGTTTTGAAAATGATGTACCAGGAGGGAGGAGCCAAGATGGCCGAATAGGAACAGCTCCAGTCTATAGCTCCCAGTGTGAGCGACGCAGAAGACGGGTGATTTCTGCATTTCCATCTGAGGTAC
chr1	247249719	169932082	169932226	1	144,	0,	169932082,	AAGATGTGAAGGAAGATGGTAGTTTTGAAAATGATGTACCAGGAGGGAGGAGCCAAGATGGCCGAATAGGAACAGCTCCAGTCTATAGCTCCCAGTGTGAGCGACGCAGAAGACGGGTGATTTCTGCATTTCCATCTGAGGTAC
chr1	247249719	169932082	169932226	1	144,	0,	169932082,	AGGATGTGAAGGAAGATGGTAGTTTTGAAAATGATGTACCAGGAGGGAGGAGCCAAGATGGCCGAATAGGAACAGCTCCAGTCTATAGCTCCCAGTGTGAGCGACGCAGAAGACGGGTGATTTCTGCATTTCCATCTGAGGTAC
chr1	247249719	169932082	169932226	1	144,	0,	169932082,	AAGATGTGAAGGAAGATGGTAGTTTTGAAAATGATGTACCAGGAGGGAGGAGCCAAGATGGCCGAATAGGAACAGCTCCAGTCTATAGCTCCCAGTGTGAGCGACGCAGAAGACGGGTGATTTCTGCATTTCCATCTGAGGTAC
chr1	247249719	169932082	169932226	1	144,	0,	169932082,	AAGATGTGAAGGAAGATGGTAGTTTTGAAAATGATGTACCAGGAGGGAGGAGCCAAGATGGCCGAATAGGAACAGCTCCAGTCTATAGCTCCCAGTGTGAGCGACGCAGAAGACGGGTGATTTCTGCATTTCCATCTGAGGTAC
chr1	247249719	169932082	169932226	2	116,25,	0,117,	169932082,169932201,	AAGATGTGAAGGAAGATGGTAGTTTGAAATGATGTACCAGGAGGGAGGAGCCAAGATGGCCGAATAGGAACAGCTCCAGTCTATAGCTCCCAGTGTGAGCGACGCAGAAGACGGGTGATTTCTGCATTTCCATCTGAGGTAC
chr1	247249719	169932082	169932226	1	144,	0,	169932082,	AAGATGTGAAGGAAGATGGTAGTTTTGAAAATGATGTACCAGGAGGGAGGAGCCAAGATGGCCGAATAGGAACAGCTCCAGTCTATAGCTCCCAGTGTGAGCGACGCAGAAGACTGGTGATTTCTGCATTTCCATCTGAGGTAC
chr1	247249719	169932082	169932226	1	144,	0,	169932082,	AAGATGTGAAGGAAGATGGTAGTTTTGAAAATGATGTACCAGGAGGGAGGAGCCAAGATGGCCGAATAGGAACAGCTCCAGTCTATAGCTCCCAGTGTGAGCGACGCAGAAGACGGGTGATTTCTGCATTTCCATCTGAGGTAC
chr1	247249719	169932082	169932226	3	27,94,22,	0,28,122,	169932082,169932109,169932204,	AAGATGTGAAGGAAGATGGTAGTTTGAAAATGATGTACCAGGAGGGAGGAGCCAAGATGGCCGAATAGGAACAGCTCCAGTCTATAGCTCCCAGTGTGAGCGACGCAGAAGACGGGTTGATTTCTGCATTTCCATCTGAGGTAC
chr1	247249719	169932082	169932226	1	144,	0,	169932082,	AAGATGTGAAGGAAGATGGTAGTTTTGAAAATGATGTACCAGGAGGGAGGAGCCAAGATGGCCGAATAGGAACAGCTCCAGTCTATAGCTCCCAGTGTGAGCGACGCAGAAGACCGGTGATTTCTGCATTTCCATCTGAGGTAC
chr1	247249719	169932083	169932226	1	143,	1,	169932083,	AAGATGTGAAGGAAGATGGTAGTTTTGAAAATGATGTACCAGGAGGGAGGAGCCAAGATGGCCGAATAGGAACAGCTCCAGTCTATAGCTCCCAGTGTGAGCGACGCAGAAGACGGGTGATTTCTGCATTTCCATCTGAGGTAG
chr1	247249719	169932083	169932226	1	143,	0,	169932083,	AAGATGTGAAGGAAGATGGTAGTTTTGAAAATGATGTACCAGGAGGGAGGAGCCAAGATGGCCGAATAGGAACAGCTCCAGTCTATAGCTCCCAGTGTGAGCGACGCAGAAGACGGGTGATTTCTGCATTTCCATCTGAGGTA
chr1	247249719	169932083	169932226	1	143,	0,	169932083,	AAGATGTGAAGGAAGATGGTAGTTTTGAAAATGATGTACCAGGAGGGAGGAGCCAAGATGGCCGAATAGGAACAGCTCCAGTCTATAGCTCCCAGTGTGAGCGACGCAGAAGACGGGTGATTTCTGCATTTCCATCTGAGGTA
chr1	247249719	169932083	169932226	1	143,	0,	169932083,	AAGATGTGAAGGAAGATGGTAGTTTTGAAAATGATGTACCAGGAGGGAGGAGCCAAGATGGCCGAATAGGAACAGCTCCAGTCTATAGCTCCCAGTGTGAGCGACGCAGAAGACGGGTGATTTCTGCATTTCCATCTGAGGTA
chr1	247249719	169932083	169932226	1	143,	0,	169932083,	AAGATGTGAAGGAAGATGGTAGTTTTGAAAATGATGTACCAGAAGGGAGGAGCCAAGATGGCCGAATAGGAACAGCTCCAGTCTATAGCTCCCAGTGTGAGCGACGCAGAAGACGGGTGATTTCTGCATTTCCATCTGAGGTA
chr1	247249719	169932083	169932226	1	143,	0,	169932083,	AAGATGTGAAGGAAGATGGTAGTTTTGAAAATGATGTACCAGGAGGGAGGAGCCAAGATGGCCGAATAGGAACAGCTCCAGTCTATAGCTCCCAGTGTGAGCGACGCAGAAGACGGGTGATTTCTGCATTTCCATCTGAGGTA
chr1	247249719	169932083	169932226	1	143,	0,	169932083,	AAGATGTGAAGGAAGATGGTAGTTTTGAAAATGATGTACCAGGAGGGAGGAGCCAAGATGGCCGAATAGGAACAGCTCCAGTCTATAGCTCCCAGTGTGAGCGACGCAGAAGACGGGTGATTTCTGCATTTCCATCTGAGGTA
chr1	247249719	169932083	169932226	1	143,	0,	169932083,	AAGATGTGAAGGAAGATGGTAGTTTTGAAAATGATGTACCAGGAGGGAGGAGCCAAGATGGCCGAATAGGAACAGCTCCAGTCTATAGCTCCCAGTGTGAGCGACGCAGAAGACGGGTGATTTCTGCATTTCCATCTGAGGTA
chr1	247249719	169932083	169932226	1	143,	0,	169932083,	AAGATGTGAAGGAAGATGGTAGTTTTGAAAATGATGTACCAGGAGGGAGGAGCCAAGATGGCCGAATAGGAACAGCTCCAGTCTATAGCTCCCAGTGTGAGCGACGCAGAAGACGGGTGATTTCTGCATTTCCATCTGAGGTA
chr1	247249719	169932084	169932226	1	142,	1,	169932084,	AAGATGTGAAGGAAGATGGTAGTTTTGAAAATGATGTACCAGGAGGGAGGAGCCAAGATGGCCGAATAGGAACAGCTCCAGTCTATAGCTCCCAGTGTGAGCGACGCAGAAGACGGGTGATTTCTGCATTTCCATCTGAGGTC
chr1	247249719	169932084	169932226	1	142,	1,	169932084,	AAGATGTGAAGGAAGATGGTAGTTTTGAAAATGATGTACCAGGAGGGAGGAGCCAAGATGGCCGAATAGGAACAGCTCCAGTCTATAGCTCCCAGTGTGAGCGACGCAGAAGACGGGTGATTTCTGCATTTCCATCTGAGGTC
chr1	247249719	169932086	169932226	1	140,	3,	169932086,	AAGATGTGAAGGAAGATGGTAGTTTTGAAAATGATGTACCAGGAGGGAGGAGCCAAGATGGCCGAATAGGAACAGCTCCAGTCTATAGCTCCCAGTGTGAGCGACGCAGAAGACGGGTGATTTCTGCATTTCCATCTGAGTAC
chr1	247249719	169932086	169932226	2	117,22,	3,120,	169932086,169932204,	AAGATGTGAAGGAAGATGGTAGTTTGAAAATGATGTACCAGGAGGGAGGAGCCAAGATGGCCGAATAGGAACAGCTCCAGTCTATAGCTCCCAGTGTGAGCGACGCAGAAGACGGGTGATTTCTGCATTTCCATCTGAGTAC
chr1	247249719	169932086	169932226	1	140,	3,	169932086,	AAGATGTGAAGGAAGATGGTAGTTTTGAAAATGATGTACCAGGAGGGAGGAGCCAAGATGGCCGAATAGGAACAGCTCCAGTCTATAGCTCCCAGTGTGAGCGACGCAGAAGACGGGTGATTTCTGCATTTCCATCTGAGTAC
chr1	247249719	169932086	169932226	1	140,	3,	169932086,	AAGATGTGAAGGAAGATGGTAGTTTTGAAAATGATGTACCAGGAGGGAGGAGCCAAGATGGCCGAATAGGAACAGCTCCAGTCTATAGCTCCCAGTGTGAGCGACGCAGAAGACGGGTGATTTCTGCATTTCCATCTGAGTAC
chr1	247249719	169932086	169932226	1	140,	3,	169932086,	AAGATGTGAAGGAAGATGGTAGTTTTGAAAATGATGTACCAGGAGGGAGGAGCCAAGATGGCCGAATAGGAACAGCTCCAGTCTATAGCTCCCAGTGTGAGCGACGCAGAAGACGGGTGATTTCTGCATTTCCATCTGAGTAC
chr1	247249719	169932086	169932226	1	140,	3,	169932086,	AAGATGTGAAGGAAGATGGTAGTTTTGAAAATGATGTACCAGGAGGGAGGAGCCAAGATGGCCGAATAGGAACAGCTCCAGTCTATAGCTCCCAGTGTGAGCGACGCAGAAGACGGGTGATTTCTGCATTTCCATCTGAGTAC
chr1	247249719	169932087	169932226	1	139,	0,	169932087,	AAGATGTGAAGGAAGATGGTAGTTTTGAAAATGATGTACCAGGAGGGAGGAGCCAAGATGGCCGAATAGGAACAGCTCCAGTCTATAGCTCCCAGTGTGAGCGACGCAGAAGACGGGTGATTTCTGCATTTCCATCTGA
chr1	247249719	169932090	169932226	1	136,	0,	169932090,	AAGATGTGAAGGAAGATGGTAGTTTTGAAAATGATGTACCAGGAGGGAGGAGCCAAGATGGCCGAATAGGAACAGCTCCAGTCTATAGCTCCCAGTGTGAGCGACGCAGAAGACGGGTGATTTCTGCATTTCCATC
chr1	247249719	169932090	169932226	1	136,	0,	169932090,	AAGATGTGAAGGAAGATGGTAGTTTTGAAAATGATGTACCAGGAGGGAGGAGCCAAGATGGCCGAATAGGAACAGCTCCAGTCTATAGCTCCCAGTGTGAGCGACGCAGAAGACGGGTGATTTCTGCATTTCCATC
chr1	247249719	169932090	169932226	2	108,25,	0,109,	169932090,169932201,	AAGATGTGAAGGAAGATGGTAGTTTGAAATGATGTACCAGGAGGGAGGAGCCAAGATGGCCGAATAGGAACAGCTCCAGTCTATAGCTCCCAGTGTGAGCGACGCAGAAGACGGGTGATTTCTGCATTTCCATC
chr1	247249719	169932090	169932226	1	136,	0,	169932090,	AAGATGTGAAGGAAGATGGTAGTTTTGAAAATGATGTACCAGGAGGGAGGAGCCAAGATGGCCGAATAGGAACAGCTCCAGTCTATAGCTCCCAGTGTGAGCGACGCAGAAGACGGGTGATTTCTGCATTTCCATC
chr1	247249719	169932090	169932226	4	9,8,31,88,	0,10,19,51,	169932090,169932099,169932107,169932138,	AAGATGTGAAGGAAGATGGTAGTTTTGAAAATGATGTACCAGGAGGGAGGAGCCAAGATGGCCGAATAGGAACAGCTCCAGTCTATAGCCTCCCAGTGTGAGCGACGCAGAAGACGGGTGTATTTCTGCTATTTCCATC
chr1	247249719	169932090	169932226	1	136,	0,	169932090,	AAGATGTGAAGGAAGATGGTAGTTTTGAAAATGATGTACCAGGAGGGAGGAGCCAAGATGGCCGAATAGGAACAGCTCCAGTCTATAGCTCCCAGTGTGAGCGACGCAGAAGACGGGTGATTTCTGCATTTCCATC
chr1	247249719	169932090	169932226	1	136,	0,	169932090,	AAGATGTGAAGGAAGATGGTAGTTTTGAAAATGATGTACCAGGAGGGAGGAGCCAAGATGGCCGAATAGGAACAGCTCCAGTCTATAGCTCCCAGTGTGAGCGACGCAGAAGACGGGTGATTTCTGCATTTCCATC
[truncated: 12,523 more rows]
